# Supplementary material for: Glutathione metabolism as a key regulator of oxidative hippocampal injury in sepsis-associated encephalopathy: an integrated proteomics and metabolomics study
Source: Front Neurosci. 2026 Jan 13;19:1671955. doi: 10.3389/fnins.2025.1671955 (PMC12835233; doi:10.3389/fnins.2025.1671955)
Supplement: Supplementary file 1 [file Table_1.xlsx]

## Sheet: CLP_vs_Sham_annotation
Accession	Description	Gene	Sham1	Sham2	Sham3	Sham4	Sham5	Sham6	CLP1	CLP2	CLP3	CLP4	CLP5	CLP6	FC	P-value	FDR	Regulation	Biological process	Cellular component	Molecular function	KOG	K	KEGG_Pathways	IPRs	Subcellular_localization	signalP
A0A075B5J9	Immunoglobulin kappa variable 17-127 OS=Mus musculus OX=10090 GN=Igkv17-127 PE=4 SV=7	Igkv17-127	0	0.384171	0	0	0	0	0.440207	0.659986	0	0	1.44638	0.202595	7.15609	0.142949	0.742645	insig	GO:0006955 immune response	GO:0005615 extracellular space	--	--	--	--	IPR013106: Immunoglobulin V-set domain;IPR036179: Immunoglobulin-like domain superfamily;IPR013783: Immunoglobulin-like fold;IPR007110: Immunoglobulin-like domain	Extracell	CS pos: 23-24. TVT-QS. Pr: 0.3105
A0A075B5K2	Immunoglobulin kappa chain variable 9-124 OS=Mus musculus OX=10090 GN=Igkv9-124 PE=1 SV=7	Igkv9-124	0	0	0	0	0	0	0.127833	0.196015	0.134461	0	0.145692	0.118335	inf	0.00617806	0.342717	up	GO:0006955 immune response	GO:0005615 extracellular space	--	--	K06553	--	IPR007110: Immunoglobulin-like domain;IPR013106: Immunoglobulin V-set domain;IPR036179: Immunoglobulin-like domain superfamily;IPR003599: Immunoglobulin subtype;IPR013783: Immunoglobulin-like fold	Nucleus	--
A0A075B5K9	Immunoglobulin kappa variable 12-98 OS=Mus musculus OX=10090 GN=Igkv12-98 PE=1 SV=7	Igkv12-98	0	0	0	0	0.46731	0	0	0	0	0	0	0	0	0.363217	0.850867	insig	GO:0006955 immune response	GO:0005615 extracellular space	--	--	--	--	IPR013106: Immunoglobulin V-set domain;IPR013783: Immunoglobulin-like fold;IPR036179: Immunoglobulin-like domain superfamily;IPR007110: Immunoglobulin-like domain	Extracell	CS pos: 19-20. GKC-DI. Pr: 0.8240
A0A075B5L8	Immunoglobulin kappa variable 4-79 (Fragment) OS=Mus musculus OX=10090 GN=Igkv4-79 PE=4 SV=2	Igkv4-79	0.0343257	0	0	0	0	0	0	0.251831	0	0.133955	0	0	11.239	0.236838	0.792845	insig	GO:0006955 immune response	GO:0005615 extracellular space	--	--	K06553	--	IPR013106: Immunoglobulin V-set domain;IPR003599: Immunoglobulin subtype;IPR013783: Immunoglobulin-like fold;IPR007110: Immunoglobulin-like domain;IPR036179: Immunoglobulin-like domain superfamily	Extracell	CS pos: 22-23. SRG-QI. Pr: 0.7576
A0A075B5N3	Immunoglobulin kappa variable 8-28 OS=Mus musculus OX=10090 GN=Igkv8-28 PE=1 SV=7	Igkv8-28	0	0	0	0	0	0	0.132099	0.299892	0.306424	0.225203	0.766611	0	inf	0.0424871	0.62152	up	GO:0006955 immune response	GO:0005615 extracellular space	--	--	K06553	--	IPR007110: Immunoglobulin-like domain;IPR013783: Immunoglobulin-like fold;IPR013106: Immunoglobulin V-set domain;IPR003599: Immunoglobulin subtype;IPR036179: Immunoglobulin-like domain superfamily	Nucleus	--
A0A075B5N7	Immunoglobulin kappa variable 6-13 OS=Mus musculus OX=10090 GN=Igkv6-13 PE=1 SV=7	Igkv6-13	0	0	0	0	0	0	0.2153	0.256849	0	0	0	0	inf	0.176748	0.760915	insig	GO:0006955 immune response	GO:0005615 extracellular space	--	--	K06553	--	IPR007110: Immunoglobulin-like domain;IPR013106: Immunoglobulin V-set domain;IPR036179: Immunoglobulin-like domain superfamily;IPR013783: Immunoglobulin-like fold;IPR003599: Immunoglobulin subtype	Nucleus	--
A0A075B5Q5	Immunoglobulin heavy variable 2-9 (Fragment) OS=Mus musculus OX=10090 GN=Ighv2-9 PE=1 SV=1	Ighv2-9	0	0	0	0	0	0	0	0	0	0.396088	0.214506	0	inf	0.197506	0.774567	insig	GO:0006910 phagocytosis, recognition;GO:0006911 phagocytosis, engulfment;GO:0006958 complement activation, classical pathway;GO:0042742 defense response to bacterium;GO:0045087 innate immune response;GO:0050853 B cell receptor signaling pathway;GO:0050871 positive regulation of B cell activation	GO:0009897 external side of plasma membrane;GO:0042571 immunoglobulin complex, circulating	GO:0003823 antigen binding;GO:0034987 immunoglobulin receptor binding	--	K06553	--	IPR007110: Immunoglobulin-like domain;IPR013106: Immunoglobulin V-set domain;IPR036179: Immunoglobulin-like domain superfamily;IPR013783: Immunoglobulin-like fold	Extracell	CS pos: 19-20. VLS-QV. Pr: 0.8117
A0A075B5R0	Immunoglobulin heavy variable 5-16 OS=Mus musculus OX=10090 GN=Ighv5-16 PE=1 SV=1	Ighv5-16	0	0	0	0	0	0	0.118501	0.0784833	0.209005	0	0	0.0944832	inf	0.0487166	0.631059	up	GO:0006910 phagocytosis, recognition;GO:0006911 phagocytosis, engulfment;GO:0006958 complement activation, classical pathway;GO:0042742 defense response to bacterium;GO:0045087 innate immune response;GO:0050853 B cell receptor signaling pathway;GO:0050871 positive regulation of B cell activation	GO:0009897 external side of plasma membrane;GO:0042571 immunoglobulin complex, circulating	GO:0003823 antigen binding;GO:0034987 immunoglobulin receptor binding	--	K06553	--	IPR013783: Immunoglobulin-like fold;IPR013106: Immunoglobulin V-set domain;IPR036179: Immunoglobulin-like domain superfamily;IPR007110: Immunoglobulin-like domain	Extracell	CS pos: 18-19. VQC-EV. Pr: 0.8377
A0A075B5R2	Immunoglobulin heavy variable 7-3 (Fragment) OS=Mus musculus OX=10090 GN=Ighv7-3 PE=1 SV=2	Ighv7-3	0	0	0	0	0	0	0	0	0.0737513	0	0	0.115103	inf	0.187248	0.770698	insig	GO:0006910 phagocytosis, recognition;GO:0006911 phagocytosis, engulfment;GO:0006958 complement activation, classical pathway;GO:0042742 defense response to bacterium;GO:0045087 innate immune response;GO:0050853 B cell receptor signaling pathway;GO:0050871 positive regulation of B cell activation	GO:0009897 external side of plasma membrane;GO:0042571 immunoglobulin complex, circulating	GO:0003823 antigen binding;GO:0034987 immunoglobulin receptor binding	--	--	--	IPR013106: Immunoglobulin V-set domain;IPR013783: Immunoglobulin-like fold;IPR036179: Immunoglobulin-like domain superfamily;IPR007110: Immunoglobulin-like domain	Extracell	CS pos: 19-20. IQC-EV. Pr: 0.9407
A0A075B5R5	Immunoglobulin heavy variable 4-1 (Fragment) OS=Mus musculus OX=10090 GN=Ighv4-1 PE=1 SV=7	Ighv4-1	0	0.0620474	0	0	0	0.104889	0	0.0717756	0.139409	0	0	0	1.26506	0.812324	0.971879	insig	GO:0006910 phagocytosis, recognition;GO:0006911 phagocytosis, engulfment;GO:0006958 complement activation, classical pathway;GO:0042742 defense response to bacterium;GO:0045087 innate immune response;GO:0050853 B cell receptor signaling pathway;GO:0050871 positive regulation of B cell activation	GO:0009897 external side of plasma membrane;GO:0042571 immunoglobulin complex, circulating	GO:0003823 antigen binding;GO:0034987 immunoglobulin receptor binding	--	K06553	--	IPR013783: Immunoglobulin-like fold;IPR013106: Immunoglobulin V-set domain;IPR036179: Immunoglobulin-like domain superfamily;IPR007110: Immunoglobulin-like domain	Extracell	CS pos: 18-19. VQC-EV. Pr: 0.9827
A0A075B5T2	Immunoglobulin heavy variable 6-3 (Fragment) OS=Mus musculus OX=10090 GN=Ighv6-3 PE=1 SV=7	Ighv6-3	0	0	0	0	0	0	0	0	0.181197	0	0.159359	0	inf	0.175783	0.760915	insig	GO:0006910 phagocytosis, recognition;GO:0006911 phagocytosis, engulfment;GO:0006958 complement activation, classical pathway;GO:0042742 defense response to bacterium;GO:0045087 innate immune response;GO:0050853 B cell receptor signaling pathway;GO:0050871 positive regulation of B cell activation	GO:0009897 external side of plasma membrane;GO:0042571 immunoglobulin complex, circulating	GO:0003823 antigen binding;GO:0034987 immunoglobulin receptor binding	--	--	--	IPR013106: Immunoglobulin V-set domain;IPR036179: Immunoglobulin-like domain superfamily;IPR007110: Immunoglobulin-like domain;IPR013783: Immunoglobulin-like fold	Extracell	CS pos: 19-20. VQS-EV. Pr: 0.9627
A0A075B5V5	Immunoglobulin heavy variable 1-39 (Fragment) OS=Mus musculus OX=10090 GN=Ighv1-39 PE=1 SV=1	Ighv1-39	0	0	0	0	0	0	0	0	0.184453	0	0.227648	0	inf	0.177607	0.762345	insig	GO:0006910 phagocytosis, recognition;GO:0006911 phagocytosis, engulfment;GO:0006958 complement activation, classical pathway;GO:0042742 defense response to bacterium;GO:0045087 innate immune response;GO:0050853 B cell receptor signaling pathway;GO:0050871 positive regulation of B cell activation	GO:0009897 external side of plasma membrane;GO:0042571 immunoglobulin complex, circulating	GO:0003823 antigen binding;GO:0034987 immunoglobulin receptor binding	--	--	--	IPR013783: Immunoglobulin-like fold;IPR036179: Immunoglobulin-like domain superfamily;IPR013106: Immunoglobulin V-set domain;IPR007110: Immunoglobulin-like domain	Extracell	CS pos: 19-20. VHS-EF. Pr: 0.7986
A0A075B5W1	Immunoglobulin heavy variable 1-50 (Fragment) OS=Mus musculus OX=10090 GN=Ighv1-50 PE=4 SV=1	Ighv1-50	0	0	0	0	0	0.0383241	0	0	0	0	0	0.0842852	2.19927	0.634856	0.940569	insig	GO:0006910 phagocytosis, recognition;GO:0006911 phagocytosis, engulfment;GO:0006958 complement activation, classical pathway;GO:0042742 defense response to bacterium;GO:0045087 innate immune response;GO:0050853 B cell receptor signaling pathway;GO:0050871 positive regulation of B cell activation	GO:0009897 external side of plasma membrane;GO:0042571 immunoglobulin complex, circulating	GO:0003823 antigen binding;GO:0034987 immunoglobulin receptor binding	--	K06553	--	IPR013106: Immunoglobulin V-set domain;IPR036179: Immunoglobulin-like domain superfamily;IPR013783: Immunoglobulin-like fold;IPR007110: Immunoglobulin-like domain	Extracell	CS pos: 19-20. VHS-QV. Pr: 0.9228
A0A075B5W5	Immunoglobulin heavy variable V1-54 (Fragment) OS=Mus musculus OX=10090 GN=Ighv1-54 PE=1 SV=1	Ighv1-54	0	0	0	0	0	0	0	0.080087	0	0	0	0	inf	0.363217	0.850867	insig	GO:0006910 phagocytosis, recognition;GO:0006911 phagocytosis, engulfment;GO:0006958 complement activation, classical pathway;GO:0042742 defense response to bacterium;GO:0045087 innate immune response;GO:0050853 B cell receptor signaling pathway;GO:0050871 positive regulation of B cell activation	GO:0009897 external side of plasma membrane;GO:0042571 immunoglobulin complex, circulating	GO:0003823 antigen binding;GO:0034987 immunoglobulin receptor binding	--	K06553	--	IPR013106: Immunoglobulin V-set domain;IPR013783: Immunoglobulin-like fold;IPR007110: Immunoglobulin-like domain;IPR036179: Immunoglobulin-like domain superfamily	Extracell	CS pos: 19-20. VHS-QV. Pr: 0.9311
A0A075B5W6	Immunoglobulin heavy variable 1-55 (Fragment) OS=Mus musculus OX=10090 GN=Ighv1-55 PE=1 SV=1	Ighv1-55	0	0	0	0	0	0	0.173692	0.135412	0	0	0.192003	0	inf	0.0798141	0.67301	insig	GO:0006910 phagocytosis, recognition;GO:0006911 phagocytosis, engulfment;GO:0006958 complement activation, classical pathway;GO:0042742 defense response to bacterium;GO:0045087 innate immune response;GO:0050853 B cell receptor signaling pathway;GO:0050871 positive regulation of B cell activation	GO:0009897 external side of plasma membrane;GO:0042571 immunoglobulin complex, circulating	GO:0003823 antigen binding;GO:0034987 immunoglobulin receptor binding	--	K06553	--	IPR007110: Immunoglobulin-like domain;IPR036179: Immunoglobulin-like domain superfamily;IPR013783: Immunoglobulin-like fold;IPR013106: Immunoglobulin V-set domain	Extracell	CS pos: 19-20. VHS-QV. Pr: 0.9459
A0A075B5X3	Immunoglobulin heavy variable 1-64 (Fragment) OS=Mus musculus OX=10090 GN=Ighv1-64 PE=1 SV=1	Ighv1-64	0	0	0	0	0	0	0.305549	0.168784	0	0	0.342807	0	inf	0.0915561	0.676469	insig	GO:0006910 phagocytosis, recognition;GO:0006911 phagocytosis, engulfment;GO:0006958 complement activation, classical pathway;GO:0042742 defense response to bacterium;GO:0045087 innate immune response;GO:0050853 B cell receptor signaling pathway;GO:0050871 positive regulation of B cell activation	GO:0009897 external side of plasma membrane;GO:0042571 immunoglobulin complex, circulating	GO:0003823 antigen binding;GO:0034987 immunoglobulin receptor binding	--	K06553	--	IPR013106: Immunoglobulin V-set domain;IPR036179: Immunoglobulin-like domain superfamily;IPR007110: Immunoglobulin-like domain;IPR013783: Immunoglobulin-like fold	Extracell	CS pos: 19-20. VHS-QV. Pr: 0.9231
A0A075B5Y4	Immunoglobulin heavy variable 1-81 (Fragment) OS=Mus musculus OX=10090 GN=Ighv1-81 PE=1 SV=1	Ighv1-81	0	0	0.335556	0	0	0	0.359795	0.532899	0.47911	0.658469	1.04481	0.237731	9.87258	0.00562388	0.342717	up	GO:0006910 phagocytosis, recognition;GO:0006911 phagocytosis, engulfment;GO:0006958 complement activation, classical pathway;GO:0042742 defense response to bacterium;GO:0045087 innate immune response;GO:0050853 B cell receptor signaling pathway;GO:0050871 positive regulation of B cell activation	GO:0009897 external side of plasma membrane;GO:0042571 immunoglobulin complex, circulating	GO:0003823 antigen binding;GO:0034987 immunoglobulin receptor binding	--	K06553	--	IPR036179: Immunoglobulin-like domain superfamily;IPR007110: Immunoglobulin-like domain;IPR013106: Immunoglobulin V-set domain;IPR013783: Immunoglobulin-like fold	Extracell	CS pos: 19-20. VQS-QV. Pr: 0.7604
A0A075B674	Immunoglobulin heavy variable 1-78 OS=Mus musculus OX=10090 GN=Ighv1-78 PE=1 SV=1	Ighv1-78	0	0	0	0.0566994	0	0	0	0.149921	0	0	0	0.240406	6.88415	0.255457	0.802838	insig	--	--	--	--	--	--	IPR036179: Immunoglobulin-like domain superfamily;IPR013106: Immunoglobulin V-set domain;IPR013783: Immunoglobulin-like fold;IPR007110: Immunoglobulin-like domain	Cytoplasm	--
A0A075B677	Immunoglobulin kappa variable 4-53 OS=Mus musculus OX=10090 GN=Igkv4-53 PE=1 SV=1	Igkv4-53	0	0	0.380121	0	0	0	0.39778	0.474378	0.632317	0	0.403813	0.317325	5.85501	0.0177263	0.513216	up	GO:0006955 immune response	GO:0005615 extracellular space	--	--	--	--	IPR013106: Immunoglobulin V-set domain;IPR036179: Immunoglobulin-like domain superfamily;IPR013783: Immunoglobulin-like fold;IPR007110: Immunoglobulin-like domain;IPR003599: Immunoglobulin subtype	Nucleus	--
A0A075B6A3	Immunoglobulin heavy constant alpha (Fragment) OS=Mus musculus OX=10090 GN=Igha PE=1 SV=1	Igha	0.279217	0	0	0.122522	0.271454	0.208907	0	1.84183	0.765241	0.269503	0.238682	0.25596	3.82181	0.195363	0.774132	insig	GO:0002385 mucosal immune response;GO:0002455 humoral immune response mediated by circulating immunoglobulin;GO:0006910 phagocytosis, recognition;GO:0006911 phagocytosis, engulfment;GO:0006958 complement activation, classical pathway;GO:0016064 immunoglobulin mediated immune response;GO:0042742 defense response to bacterium;GO:0045087 innate immune response;GO:0050853 B cell receptor signaling pa…	GO:0009897 external side of plasma membrane;GO:0042571 immunoglobulin complex, circulating	GO:0003823 antigen binding;GO:0034987 immunoglobulin receptor binding	--	--	--	IPR007110: Immunoglobulin-like domain;IPR003597: Immunoglobulin C1-set;IPR013783: Immunoglobulin-like fold;IPR003006: Immunoglobulin/major histocompatibility complex, conserved site;IPR003599: Immunoglobulin subtype;IPR036179: Immunoglobulin-like domain superfamily	Extracell	--
A0A075B6D5	Immunoglobulin kappa chain variable 19-93 OS=Mus musculus OX=10090 GN=Igkv19-93 PE=1 SV=7	Igkv19-93	0	0.513211	0	0	0	0	0	0	0	0.386883	0	0	0.753847	0.848403	0.977695	insig	GO:0006955 immune response	GO:0005615 extracellular space	--	--	K06553	--	IPR007110: Immunoglobulin-like domain;IPR013106: Immunoglobulin V-set domain;IPR036179: Immunoglobulin-like domain superfamily;IPR003599: Immunoglobulin subtype;IPR013783: Immunoglobulin-like fold	Extracell	CS pos: 19-20. AQC-DI. Pr: 0.8641
A0A087WNP8	Predicted gene, 21778 OS=Mus musculus OX=10090 GN=Gm21778 PE=3 SV=1	Gm21778	1.30429	0.938846	1.07721	1.01939	1.26985	1.03454	1.02736	1.10173	0	0.698988	0.940846	0.715354	0.674925	0.0820332	0.676469	insig	GO:0006355 regulation of transcription, DNA-templated;GO:0007276 gamete generation	GO:0005654 nucleoplasm;GO:0005829 cytosol	GO:0035064 methylated histone binding	--	K27702	--	IPR003671: Spindlin/spermiogenesis-specific protein;IPR042567: Spindlin/spermiogenesis-specific domain superfamily	Mitochondrion	--
A0A087WNT3	Abl interactor 2 (Fragment) OS=Mus musculus OX=10090 GN=Abi2 PE=1 SV=1	Abi2	0	0.0416595	0.0344851	0.430623	0.343189	0.0925104	0.198028	0.124921	0.247707	0.126719	0.100048	0.227337	1.08732	0.867183	0.979968	insig	GO:0008154 actin polymerization or depolymerization	GO:0110165 cellular anatomical entity	--	T: Signal transduction mechanisms;Z: Cytoskeleton	K05751	ko04810: Regulation of actin cytoskeleton	IPR036028: SH3-like domain superfamily;IPR012849: Abl-interactor, homeo-domain homologous domain;IPR035726: Abl interactor 2, SH3 domain;IPR001452: SH3 domain	Mitochondrion	--
A0A087WNU5	Ankyrin 3, epithelial (Fragment) OS=Mus musculus OX=10090 GN=Ank3 PE=1 SV=1	Ank3	1.00784	0.847682	0.865974	0.953657	0.968323	0.877398	0.801499	0.88683	0.955824	0.89425	0.946944	0.893667	0.974306	0.512782	0.911701	insig	GO:0000281 mitotic cytokinesis;GO:0007009 plasma membrane organization;GO:0007165 signal transduction;GO:0043001 Golgi to plasma membrane protein transport;GO:0071709 membrane assembly;GO:0072660 maintenance of protein location in plasma membrane	GO:0005923 bicellular tight junction;GO:0016323 basolateral plasma membrane;GO:0016328 lateral plasma membrane;GO:0042383 sarcolemma;GO:0043194 axon initial segment	GO:0005200 structural constituent of cytoskeleton	M: Cell wall/membrane/envelope biogenesis	K10380	ko05205: Proteoglycans in cancer	IPR000488: Death domain;IPR011029: Death-like domain superfamily;IPR037971: Ankyrin-3, death domain;IPR040745: Ankyrin, UPA domain	Nucleus	--
Q62083	PRKCA-binding protein OS=Mus musculus OX=10090 GN=Pick1 PE=1 SV=2	Pick1	0.585997	0.625	0.873575	0.767508	0.575358	0.242177	1.07628	1.25912	0.930963	1.00958	0.792775	0.602981	1.54558	0.0263043	0.543284	up	GO:0002092 positive regulation of receptor internalization;GO:0006468 protein phosphorylation;GO:0006605 protein targeting;GO:0006886 intracellular protein transport;GO:0007205 protein kinase C-activating G protein-coupled receptor signaling pathway;GO:0010629 negative regulation of gene expression;GO:0015844 monoamine transport;GO:0021782 glial cell development;GO:0034315 regulation of Arp2/3 co…	GO:0005737 cytoplasm;GO:0005739 mitochondrion;GO:0005794 Golgi apparatus;GO:0005829 cytosol;GO:0005856 cytoskeleton;GO:0005886 plasma membrane;GO:0008021 synaptic vesicle;GO:0014069 postsynaptic density;GO:0030425 dendrite;GO:0032588 trans-Golgi network membrane;GO:0032991 protein-containing complex;GO:0042734 presynaptic membrane;GO:0043005 neuron projection;GO:0045202 synapse;GO:0048471 perinuc…	GO:0001664 G protein-coupled receptor binding;GO:0005080 protein kinase C binding;GO:0005102 signaling receptor binding;GO:0005484 SNAP receptor activity;GO:0005543 phospholipid binding;GO:0008022 protein C-terminus binding;GO:0008092 cytoskeletal protein binding;GO:0019899 enzyme binding;GO:0019904 protein domain specific binding;GO:0035255 ionotropic glutamate receptor binding;GO:0042802 identi…	T: Signal transduction mechanisms	K24062	--	IPR001478: PDZ domain;IPR036034: PDZ superfamily;IPR010504: Arfaptin homology (AH) domain;IPR030798: Arfaptin family;IPR027267: AH/BAR domain superfamily;IPR037959: PICK1, BAR domain	Cytoplasm	--
A0A087WPK3	Leucine rich repeat (in FLII) interacting protein 1 OS=Mus musculus OX=10090 GN=Lrrfip1 PE=1 SV=1	Lrrfip1	0.555532	0.500583	0.495562	0.514858	0.48849	0.535926	0.611346	0.355311	0.515537	0.38738	0.48823	0.498944	0.924229	0.360399	0.850867	insig	GO:0006355 regulation of transcription, DNA-templated	--	--	R: General function prediction only	K26434	--	IPR019139: Leucine-rich repeat flightless-interacting protein 1/2	Cytoplasm_Nucleus	--
A0A087WPR7	Dystonin (Fragment) OS=Mus musculus OX=10090 GN=Dst PE=1 SV=1	Dst	0.173048	0.275467	0.396095	0.424345	0.296266	0.198334	0.170708	0.158103	0.0883916	0.262127	0.134002	0.232851	0.593224	0.0390347	0.611942	down	GO:0045104 intermediate filament cytoskeleton organization	GO:0005737 cytoplasm;GO:0005856 cytoskeleton	--	Z: Cytoskeleton	K10382	--	IPR001101: Plectin repeat;IPR018159: Spectrin/alpha-actinin;IPR041615: Desmoplakin, SH3 domain;IPR043197: Plakin;IPR035915: Plakin repeat superfamily;IPR001452: SH3 domain;IPR041573: Desmoplakin, spectrin-like domain;IPR002017: Spectrin repeat	Nucleus	--
A0A087WQE8	Kinesin family member 1A OS=Mus musculus OX=10090 GN=Kif1a PE=1 SV=1	Kif1a	0.692795	0.599876	0.668871	0.748619	0.702308	0.400592	0.741878	0.68282	0.661003	0.815791	0.587734	0.516185	1.05044	0.643443	0.943435	insig	GO:0007018 microtubule-based movement	GO:0005737 cytoplasm;GO:0030424 axon	GO:0003777 microtubule motor activity;GO:0005524 ATP binding;GO:0008017 microtubule binding;GO:0042802 identical protein binding	Z: Cytoskeleton	K10392	ko04814: Motor proteins	IPR001752: Kinesin motor domain;IPR001849: Pleckstrin homology domain;IPR000253: Forkhead-associated (FHA) domain;IPR019821: Kinesin motor domain, conserved site;IPR011993: PH-like domain superfamily;IPR008984: SMAD/FHA domain superfamily;IPR032405: Kinesin-associated;IPR027417: P-loop containing nucleoside triphosphate hydrolase;IPR022164: Kinesin-like;IPR036961: Kinesin motor domain superfamily…	Nucleus	--
A0A087WQF0	Phospholipid phosphatase related 2 OS=Mus musculus OX=10090 GN=Plppr2 PE=1 SV=1	Plppr2	1.77711	1.86228	1.78446	1.89797	2.05352	2.00978	1.75714	1.28092	1.42813	1.79609	1.62134	1.96799	0.865306	0.058925	0.633853	insig	GO:0006644 phospholipid metabolic process	GO:0016021 integral component of membrane	--	I: Lipid transport and metabolism	K19581	--	IPR000326: Phosphatidic acid phosphatase type 2/haloperoxidase;IPR043216: Phosphatidate (PA) phosphatase-related;IPR036938: Phosphatidic acid phosphatase type 2/haloperoxidase superfamily	Plasma membrane	--
A0A087WQF8	Kinectin 1 OS=Mus musculus OX=10090 GN=Ktn1 PE=1 SV=1	Ktn1	0.395092	0.377755	0.319636	0.446331	0.323658	0.372443	0.513861	0.53756	0.372525	0.538072	0.426457	0.492951	1.28928	0.0104962	0.435862	insig	GO:0007018 microtubule-based movement;GO:0015031 protein transport	GO:0030176 integral component of endoplasmic reticulum membrane	GO:0019894 kinesin binding	--	K17975	--	IPR024854: Kinectin;IPR007794: Ribosome receptor lysine/proline rich	Endoplasmic reticulum	--
A0A087WQH8	Solute carrier family 35, member A4 OS=Mus musculus OX=10090 GN=Slc35a4 PE=1 SV=1	Slc35a4	0.140688	0.29176	0.304458	0.167023	0.2794	0.327566	0.195411	0.252754	0.452471	0.340334	0.229173	0.24331	1.13407	0.5166	0.913798	insig	--	--	--	--	--	--	IPR027854: Short transmembrane mitochondrial protein 1	Cytoplasm	--
A0A087WQN7	5'-3' exoribonuclease 1 OS=Mus musculus OX=10090 GN=Xrn1 PE=1 SV=1	Xrn1	0	0.0871112	0.114963	0.0595921	0.0935471	0.0774864	0.110778	0.129633	0.0370247	0.0941546	0.2057	0.126979	1.62762	0.136054	0.734108	insig	GO:0000956 nuclear-transcribed mRNA catabolic process	GO:0005737 cytoplasm	GO:0003723 RNA binding;GO:0008409 5'-3' exonuclease activity	L: Replication, recombination and repair;D: Cell cycle control, cell division, chromosome partitioning	K12618	ko03008: Ribosome biogenesis in eukaryotes;ko03018: RNA degradation	IPR040992: Xrn1, D1 domain;IPR027073: 5'-3' exoribonuclease;IPR041412: Xrn1, helical domain;IPR004859: Xrn1, N-terminal;IPR041385: 5'-3' exoribonuclease 1, SH3-like domain;IPR016494: 5'-3' exoribonuclease 1	Nucleus	--
A0A087WQT0	non-specific serine/threonine protein kinase (Fragment) OS=Mus musculus OX=10090 GN=Stk16 PE=1 SV=1	Stk16	0.49359	0.882825	0.463541	0.836387	0.554273	0	1.11783	0.529075	0.738711	0.673985	1.06394	0.881933	1.54939	0.0972783	0.679732	insig	GO:0006468 protein phosphorylation	--	GO:0004672 protein kinase activity;GO:0005524 ATP binding	K: Transcription;I: Lipid transport and metabolism;T: Signal transduction mechanisms	K08856	--	IPR000719: Protein kinase domain;IPR011009: Protein kinase-like domain superfamily;IPR008271: Serine/threonine-protein kinase, active site	Cytoplasm	--
A0A087WRT4	FAT atypical cadherin 1 OS=Mus musculus OX=10090 GN=Fat1 PE=1 SV=2	Fat1	7.4346	6.22372	6.9716	7.27732	6.70643	8.11942	7.80682	9.67433	8.02796	9.27375	9.12984	8.93577	1.23671	0.00186579	0.23377	insig	GO:0002088 lens development in camera-type eye;GO:0003382 epithelial cell morphogenesis;GO:0003412 establishment of epithelial cell apical/basal polarity involved in camera-type eye morphogenesis;GO:0007015 actin filament organization;GO:0007156 homophilic cell adhesion via plasma membrane adhesion molecules;GO:0007163 establishment or maintenance of cell polarity;GO:0043010 camera-type eye devel…	GO:0005634 nucleus;GO:0005886 plasma membrane;GO:0005911 cell-cell junction;GO:0016021 integral component of membrane;GO:0016324 apical plasma membrane;GO:0030027 lamellipodium;GO:0030054 cell junction;GO:0030175 filopodium;GO:0048471 perinuclear region of cytoplasm	GO:0005509 calcium ion binding	T: Signal transduction mechanisms	K16506	--	IPR002126: Cadherin-like;IPR015919: Cadherin-like superfamily;IPR000742: EGF-like domain;IPR020894: Cadherin conserved site;IPR013320: Concanavalin A-like lectin/glucanase domain superfamily;IPR001791: Laminin G domain;IPR000152: EGF-type aspartate/asparagine hydroxylation site;IPR001881: EGF-like calcium-binding domain;IPR009030: Growth factor receptor cysteine-rich domain superfamily;IPR018097:…	Extracell	CS pos: 23-24. SDG-SQ. Pr: 0.4966
A0A087WS16	Collagen, type VI, alpha 3 OS=Mus musculus OX=10090 GN=Col6a3 PE=1 SV=1	Col6a3	1.57643	1.04136	2.63597	1.92346	1.58287	1.71845	1.67506	1.84518	2.10394	1.16539	2.37701	1.53452	1.02124	0.895992	0.985483	insig	GO:0007155 cell adhesion	GO:0005581 collagen trimer;GO:0005615 extracellular space;GO:0031012 extracellular matrix;GO:0042383 sarcolemma;GO:0062023 collagen-containing extracellular matrix	GO:0004867 serine-type endopeptidase inhibitor activity	W: Extracellular structures	K06238	ko04151: PI3K-Akt signaling pathway;ko04510: Focal adhesion;ko04512: ECM-receptor interaction;ko04820: Cytoskeleton in muscle cells;ko04974: Protein digestion and absorption;ko05165: Human papillomavirus infection	IPR002035: von Willebrand factor, type A;IPR036465: von Willebrand factor A-like domain superfamily;IPR002223: Pancreatic trypsin inhibitor Kunitz domain;IPR008160: Collagen triple helix repeat;IPR036880: Pancreatic trypsin inhibitor Kunitz domain superfamily;IPR041900: Collagen alpha-3(VI) chain, vWA domain;IPR003961: Fibronectin type III;IPR036116: Fibronectin type III superfamily;IPR013783: Im…	Endoplasmic reticulum	CS pos: 25-26. THA-QQ. Pr: 0.8861
A0A087WSF5	Leucine rich repeat (in FLII) interacting protein 1 (Fragment) OS=Mus musculus OX=10090 GN=Lrrfip1 PE=1 SV=1	Lrrfip1	0.637483	0.827855	0.633261	0.523549	0.463869	0.885809	0.562728	0.72738	0.4302	0.453013	0.630587	0.509929	0.834336	0.213766	0.791715	insig	GO:0006355 regulation of transcription, DNA-templated	--	--	R: General function prediction only	K26434	--	IPR019139: Leucine-rich repeat flightless-interacting protein 1/2	Nucleus	--
A0A087WSK5	UBX domain protein 4 (Fragment) OS=Mus musculus OX=10090 GN=Ubxn4 PE=1 SV=1	Ubxn4	0.11754	0.186616	0.0385885	0.106063	0.396457	0.0866743	0.0852503	0.161644	0.122739	0.10115	0.108016	0.127885	0.758296	0.509265	0.910887	insig	--	--	--	R: General function prediction only	K24348	ko04141: Protein processing in endoplasmic reticulum	--	Extracell	--
A0A087WSP5	Signal transducer and activator of transcription OS=Mus musculus OX=10090 GN=Stat1 PE=1 SV=1	Stat1	0	0	0	0	0	0.0879535	0.197326	0	0	0.127205	0	0.170235	5.62532	0.143449	0.742645	insig	GO:0001937 negative regulation of endothelial cell proliferation;GO:0002230 positive regulation of defense response to virus by host;GO:0007259 receptor signaling pathway via JAK-STAT;GO:0010742 macrophage derived foam cell differentiation;GO:0016525 negative regulation of angiogenesis;GO:0032727 positive regulation of interferon-alpha production;GO:0033209 tumor necrosis factor-mediated signalin…	GO:0000785 chromatin;GO:0005654 nucleoplasm;GO:0005730 nucleolus;GO:0005829 cytosol;GO:0048471 perinuclear region of cytoplasm;GO:0070721 ISGF3 complex	GO:0000978 RNA polymerase II cis-regulatory region sequence-specific DNA binding;GO:0000979 RNA polymerase II core promoter sequence-specific DNA binding;GO:0000981 DNA-binding transcription factor activity, RNA polymerase II-specific;GO:0001222 transcription corepressor binding;GO:0001223 transcription coactivator binding;GO:0005164 tumor necrosis factor receptor binding;GO:0016922 nuclear recep…	K: Transcription;T: Signal transduction mechanisms	K11220	ko04062: Chemokine signaling pathway;ko04217: Necroptosis;ko04380: Osteoclast differentiation;ko04620: Toll-like receptor signaling pathway;ko04621: NOD-like receptor signaling pathway;ko04625: C-type lectin receptor signaling pathway;ko04630: JAK-STAT signaling pathway;ko04658: Th1 and Th2 cell differentiation;ko04659: Th17 cell differentiation;ko04917: Prolactin signaling pathway;ko04919: Thyro…	IPR022752: Signal transducer and activation of transcription 1, TAZ2 binding domain, C-terminal;IPR036535: STAT transcription factor, N-terminal domain superfamily;IPR036860: SH2 domain superfamily;IPR015988: STAT transcription factor, coiled coil;IPR035859: STAT1, SH2 domain;IPR000980: SH2 domain;IPR013801: STAT transcription factor, DNA-binding;IPR012345: STAT transcription factor, DNA-binding,…	Nucleus	--
A0A0A0MQ99	DNA repair protein SWI5 homolog OS=Mus musculus OX=10090 GN=Swi5 PE=1 SV=2	Swi5	0.283001	0.365074	0.260039	0	0.286424	0.125101	0	0.294496	0.47245	0.413077	0.293653	0.242328	1.30036	0.462173	0.897289	insig	GO:0006281 DNA repair	--	--	--	K10991	--	IPR010760: DNA repair protein, Swi5	Cytoplasm	--
A0A0A0MQE5	Calmodulin regulated spectrin-associated protein 1 OS=Mus musculus OX=10090 GN=Camsap1 PE=1 SV=1	Camsap1	0.189534	0.54057	0.600142	0.526758	0.468556	0.404403	0.467918	1.01084	0.472085	0.16898	0.440318	0.705762	1.19632	0.5153	0.912758	insig	GO:0000226 microtubule cytoskeleton organization;GO:0022604 regulation of cell morphogenesis;GO:0031113 regulation of microtubule polymerization;GO:0031175 neuron projection development	GO:0005737 cytoplasm;GO:0036449 microtubule minus-end	GO:0005516 calmodulin binding;GO:0030507 spectrin binding;GO:0051011 microtubule minus-end binding	Z: Cytoskeleton	K17493	--	IPR001715: Calponin homology domain;IPR038209: CKK domain superfamily;IPR014797: CKK domain;IPR011033: PRC-barrel-like superfamily;IPR032940: Calmodulin-regulated spectrin-associated protein;IPR036872: CH domain superfamily;IPR022613: Calmodulin-regulated spectrin-associated protein-like, Calponin-homology domain;IPR031372: CAMSAP, spectrin and Ca2+/calmodulin-binding region	Nucleus	--
A0A0A0MQE8	Rho GTPase activating protein 21 OS=Mus musculus OX=10090 GN=Arhgap21 PE=1 SV=1	Arhgap21	0.736124	0.864975	0.375413	0.751256	0.846001	0.675279	0.54557	0.364009	0.81412	0.734788	0.590375	0.71542	0.885912	0.430235	0.887932	insig	GO:0007165 signal transduction	--	GO:0005096 GTPase activator activity	R: General function prediction only	K20315	--	IPR000198: Rho GTPase-activating protein domain;IPR041489: PDZ domain 6;IPR001849: Pleckstrin homology domain;IPR008936: Rho GTPase activation protein;IPR001478: PDZ domain;IPR011993: PH-like domain superfamily;IPR036034: PDZ superfamily	Nucleus	--
A0A0A6YVZ3	Centrosomal protein 170 (Fragment) OS=Mus musculus OX=10090 GN=Cep170 PE=1 SV=1	Cep170	0	0	0.186394	0.0819148	0.101013	0	0.19433	0.29117	0	0	0.392638	0.119633	2.70163	0.186051	0.770627	insig	--	--	--	--	K16463	--	IPR029300: CEP170, C-terminal	Mitochondrion	--
A0A0A6YW07	Inositol-1-monophosphatase OS=Mus musculus OX=10090 GN=Impa1 PE=1 SV=1	Impa1	3.26084	3.2858	2.91092	2.74279	2.44814	2.95508	3.24834	3.6358	2.45624	2.75073	2.51779	2.47702	0.970593	0.72537	0.959032	insig	GO:0006021 inositol biosynthetic process;GO:0046854 phosphatidylinositol phosphate biosynthetic process;GO:0046855 inositol phosphate dephosphorylation	--	GO:0008934 inositol monophosphate 1-phosphatase activity;GO:0046872 metal ion binding;GO:0052832 inositol monophosphate 3-phosphatase activity;GO:0052833 inositol monophosphate 4-phosphatase activity	G: Carbohydrate transport and metabolism	K01092	ko00562: Inositol phosphate metabolism;ko01100: Metabolic pathways;ko04070: Phosphatidylinositol signaling system	IPR000760: Inositol monophosphatase-like;IPR020552: Inositol monophosphatase, lithium-sensitive;IPR020583: Inositol monophosphatase, metal-binding site;IPR033942: Inositol monophosphatase	Cytoskeleton	--
A0A0A6YWG7	Rap guanine nucleotide exchange factor 2 OS=Mus musculus OX=10090 GN=Rapgef2 PE=1 SV=1	Rapgef2	2.92017	2.88005	2.58471	2.99612	3.1066	2.65723	3.00626	3.02475	2.88095	3.03211	2.98255	2.98714	1.04485	0.183253	0.764571	insig	GO:0007264 small GTPase mediated signal transduction;GO:0030154 cell differentiation;GO:0042127 regulation of cell population proliferation;GO:0043547 positive regulation of GTPase activity	GO:0005770 late endosome;GO:0016020 membrane;GO:0048471 perinuclear region of cytoplasm;GO:0070161 anchoring junction	GO:0005085 guanyl-nucleotide exchange factor activity;GO:0005096 GTPase activator activity	T: Signal transduction mechanisms	K08018	ko04010: MAPK signaling pathway;ko04015: Rap1 signaling pathway;ko04530: Tight junction	IPR001478: PDZ domain;IPR000595: Cyclic nucleotide-binding domain;IPR000159: Ras-associating (RA) domain;IPR018490: Cyclic nucleotide-binding domain superfamily;IPR000651: Ras-like guanine nucleotide exchange factor, N-terminal;IPR036964: Ras guanine-nucleotide exchange factor, catalytic domain superfamily;IPR023578: Ras guanine nucleotide exchange factor domain superfamily;IPR001895: Ras guanine…	Cytoplasm	--
A0A0A6YWM8	non-specific serine/threonine protein kinase OS=Mus musculus OX=10090 GN=Map4k4 PE=1 SV=1	Map4k4	0.104296	0.0933034	0.0419094	0	0.0392878	0.107665	0.105563	0.0562767	0	0.117336	0	0.0384824	0.821965	0.683279	0.952415	insig	GO:0006468 protein phosphorylation	--	GO:0004672 protein kinase activity;GO:0005524 ATP binding	T: Signal transduction mechanisms	K04407	ko04010: MAPK signaling pathway	IPR017441: Protein kinase, ATP binding site;IPR008271: Serine/threonine-protein kinase, active site;IPR011009: Protein kinase-like domain superfamily;IPR001180: Citron homology (CNH) domain;IPR000719: Protein kinase domain	Nucleus	--
A0A0A6YWS9	Immunoglobulin heavy variable V6-5 (Fragment) OS=Mus musculus OX=10090 GN=Ighv6-5 PE=4 SV=1	Ighv6-5	0	0	0	0	0	0	0.235446	0	0.456194	0.108109	0.23625	0.193884	inf	0.0217421	0.518033	up	GO:0006910 phagocytosis, recognition;GO:0006911 phagocytosis, engulfment;GO:0006958 complement activation, classical pathway;GO:0042742 defense response to bacterium;GO:0045087 innate immune response;GO:0050853 B cell receptor signaling pathway;GO:0050871 positive regulation of B cell activation	GO:0009897 external side of plasma membrane;GO:0042571 immunoglobulin complex, circulating	GO:0003823 antigen binding;GO:0034987 immunoglobulin receptor binding	--	--	--	IPR013783: Immunoglobulin-like fold;IPR036179: Immunoglobulin-like domain superfamily;IPR013106: Immunoglobulin V-set domain;IPR007110: Immunoglobulin-like domain	Extracell	CS pos: 19-20. VQS-EV. Pr: 0.6580
A0A0A6YWT4	RAB GTPase activating protein 1-like (Fragment) OS=Mus musculus OX=10090 GN=Rabgap1l PE=1 SV=1	Rabgap1l	0.743412	0.58039	0.685871	0.737222	0.624426	0.537976	0.68093	0.696061	0.564747	0.646222	0.844611	0.796734	1.08186	0.347019	0.850867	insig	--	--	--	R: General function prediction only	K20284	--	--	Extracell	--
A0A0A6YX05	Sodium/potassium-transporting ATPase subunit beta (Fragment) OS=Mus musculus OX=10090 GN=Atp1b1 PE=1 SV=1	Atp1b1	0.655904	0.771075	0.528933	0.846624	0.748181	0.477633	0.446315	1.02609	0.684903	1.12311	0.984479	1.07457	1.32547	0.116806	0.706771	insig	GO:0006813 potassium ion transport;GO:0006814 sodium ion transport;GO:0007155 cell adhesion	GO:0005890 sodium:potassium-exchanging ATPase complex;GO:0016324 apical plasma membrane;GO:0042383 sarcolemma	--	P: Inorganic ion transport and metabolism	K01540	ko04022: cGMP-PKG signaling pathway;ko04024: cAMP signaling pathway;ko04260: Cardiac muscle contraction;ko04261: Adrenergic signaling in cardiomyocytes;ko04820: Cytoskeleton in muscle cells;ko04911: Insulin secretion;ko04918: Thyroid hormone synthesis;ko04919: Thyroid hormone signaling pathway;ko04925: Aldosterone synthesis and secretion;ko04960: Aldosterone-regulated sodium reabsorption;ko04961:…	IPR000402: Sodium/potassium-transporting ATPase subunit beta;IPR038702: Sodium/potassium-transporting ATPase subunit beta superfamily	Extracell	--
A0A0A6YX71	non-specific serine/threonine protein kinase OS=Mus musculus OX=10090 GN=Dclk2 PE=1 SV=1	Dclk2	0.120587	0.319956	0.151972	0.145606	0.249568	0	0.0718873	0.143145	0.266513	0.110518	0.127329	0.127223	0.857168	0.665997	0.947309	insig	GO:0006468 protein phosphorylation;GO:0035556 intracellular signal transduction	--	GO:0004672 protein kinase activity;GO:0005524 ATP binding	T: Signal transduction mechanisms	K08805	--	IPR000719: Protein kinase domain;IPR003533: Doublecortin domain;IPR036572: Doublecortin domain superfamily;IPR011009: Protein kinase-like domain superfamily;IPR008271: Serine/threonine-protein kinase, active site;IPR017441: Protein kinase, ATP binding site	Cytoplasm	--
A0A0A6YX73	cAMP-dependent protein kinase type II-alpha regulatory subunit OS=Mus musculus OX=10090 GN=Prkar2a PE=1 SV=1	Prkar2a	1.61904	1.85612	1.38524	1.89977	1.32236	1.8151	1.45369	1.96617	1.68943	1.61658	1.58039	1.17773	0.958209	0.649782	0.944606	insig	GO:0001932 regulation of protein phosphorylation	GO:0005737 cytoplasm;GO:0005886 plasma membrane;GO:0005952 cAMP-dependent protein kinase complex	GO:0008603 cAMP-dependent protein kinase regulator activity;GO:0030552 cAMP binding	T: Signal transduction mechanisms	K04739	ko04910: Insulin signaling pathway	IPR012198: cAMP-dependent protein kinase regulatory subunit;IPR018490: Cyclic nucleotide-binding domain superfamily;IPR018488: Cyclic nucleotide-binding, conserved site;IPR014710: RmlC-like jelly roll fold;IPR000595: Cyclic nucleotide-binding domain;IPR003117: cAMP-dependent protein kinase regulatory subunit, dimerization-anchoring domain	Cytoplasm	--
A0A0A6YX86	N(alpha)-acetyltransferase 15, NatA auxiliary subunit (Fragment) OS=Mus musculus OX=10090 GN=Naa15 PE=1 SV=1	Naa15	0	0	0	0	0.146261	0	0	0	0	0	0	0	0	0.363217	0.850867	insig	--	--	--	B: Chromatin structure and dynamics	K20792	--	IPR021183: N-terminal acetyltransferase A, auxiliary subunit;IPR011990: Tetratricopeptide-like helical domain superfamily;IPR019734: Tetratricopeptide repeat	Cytoplasm	--
A0A0A6YXH3	Oxysterol-binding protein OS=Mus musculus OX=10090 GN=Osbpl9 PE=1 SV=1	Osbpl9	0.186972	0.204602	0.257797	0.377634	0.394432	0.308076	0.255421	0.157658	0.182148	0.325123	0.173535	0.264144	0.785209	0.196261	0.774282	insig	GO:0006869 lipid transport	--	GO:0008289 lipid binding	T: Signal transduction mechanisms	K20465	--	IPR018494: Oxysterol-binding protein, conserved site;IPR000648: Oxysterol-binding protein;IPR001849: Pleckstrin homology domain;IPR011993: PH-like domain superfamily;IPR037239: Oxysterol-binding protein superfamily	Nucleus	--
A0A0A6YY09	Protocadherin 9 OS=Mus musculus OX=10090 GN=Pcdh9 PE=1 SV=1	Pcdh9	1.01172	1.12387	1.08885	1.08871	1.15033	1.00536	1.04197	1.22255	1.08988	0.956461	1.3063	0.937517	1.01327	0.831299	0.974802	insig	GO:0007155 cell adhesion;GO:0007156 homophilic cell adhesion via plasma membrane adhesion molecules	GO:0005887 integral component of plasma membrane;GO:0030426 growth cone;GO:0044291 cell-cell contact zone	GO:0005509 calcium ion binding	--	K16498	--	IPR002126: Cadherin-like;IPR015919: Cadherin-like superfamily;IPR020894: Cadherin conserved site;IPR013164: Cadherin, N-terminal;IPR013585: Protocadherin	Cytoplasm	CS pos: 23-24. AIA-QE. Pr: 0.8659
A0A0A6YY53	Immunoglobulin heavy constant gamma 2C (Fragment) OS=Mus musculus OX=10090 GN=Ighg2c PE=1 SV=1	Ighg2c	0	0	0.193711	0	0	0	0	0.518907	0.0464892	0.129822	0.298261	0	5.12867	0.186583	0.770698	insig	--	--	--	--	--	--	IPR003006: Immunoglobulin/major histocompatibility complex, conserved site;IPR003597: Immunoglobulin C1-set;IPR036179: Immunoglobulin-like domain superfamily;IPR013783: Immunoglobulin-like fold;IPR007110: Immunoglobulin-like domain	Extracell	--
A0A0A6YY83	Protocadherin 7 OS=Mus musculus OX=10090 GN=Pcdh7 PE=1 SV=1	Pcdh7	0.461178	0.551497	0.502576	0.500405	0.436582	0.507149	0.47	0.537654	0.542966	0.412163	0.551409	0.567793	1.04143	0.505437	0.910267	insig	GO:0007155 cell adhesion;GO:0007156 homophilic cell adhesion via plasma membrane adhesion molecules	GO:0005886 plasma membrane;GO:0005887 integral component of plasma membrane	GO:0005509 calcium ion binding	--	K16498	--	IPR015919: Cadherin-like superfamily;IPR020894: Cadherin conserved site;IPR002126: Cadherin-like;IPR013585: Protocadherin;IPR013164: Cadherin, N-terminal	Plasma membrane	CS pos: 30-31. AAA-KQ. Pr: 0.5054
A0A0A6YY91	Neural cell adhesion molecule 1 (Fragment) OS=Mus musculus OX=10090 GN=Ncam1 PE=1 SV=1	Ncam1	35.8849	34.6771	33.3303	35.1262	32.521	35.1344	35.0153	35.8982	35.2512	33.9225	37.0362	35.0131	1.02643	0.204511	0.781826	insig	GO:0007155 cell adhesion	GO:0005829 cytosol;GO:0009897 external side of plasma membrane;GO:0016021 integral component of membrane	--	T: Signal transduction mechanisms	K06491	ko03265: Virion - Ebolavirus, Lyssavirus and Morbillivirus;ko04514: Cell adhesion molecules;ko05020: Prion disease	IPR007110: Immunoglobulin-like domain;IPR036179: Immunoglobulin-like domain superfamily;IPR036116: Fibronectin type III superfamily;IPR013783: Immunoglobulin-like fold;IPR009138: Neural cell adhesion;IPR003961: Fibronectin type III;IPR003598: Immunoglobulin subtype 2;IPR013098: Immunoglobulin I-set;IPR003599: Immunoglobulin subtype	Cytoplasm	--
A0A0B4J1E2	SNW domain-containing protein 1 OS=Mus musculus OX=10090 GN=Snw1 PE=1 SV=1	Snw1	0.18912	0.248833	0.382449	0.288502	0.100084	0.25694	0.287228	0.425227	0.404588	0.272305	0.40874	0.25237	1.39874	0.0830735	0.676469	insig	GO:0000122 negative regulation of transcription by RNA polymerase II;GO:0000398 mRNA splicing, via spliceosome;GO:0014010 Schwann cell proliferation;GO:0030511 positive regulation of transforming growth factor beta receptor signaling pathway;GO:0042771 intrinsic apoptotic signaling pathway in response to DNA damage by p53 class mediator;GO:0043923 positive regulation by host of viral transcriptio…	GO:0000785 chromatin;GO:0005737 cytoplasm;GO:0008024 cyclin/CDK positive transcription elongation factor complex;GO:0016363 nuclear matrix;GO:0016607 nuclear speck;GO:0071007 U2-type catalytic step 2 spliceosome;GO:0071141 SMAD protein complex	GO:0003713 transcription coactivator activity;GO:0003714 transcription corepressor activity;GO:0005112 Notch binding;GO:0019899 enzyme binding;GO:0042809 nuclear vitamin D receptor binding;GO:0042974 nuclear retinoic acid receptor binding;GO:0046332 SMAD binding;GO:0050681 nuclear androgen receptor binding	A: RNA processing and modification;B: Chromatin structure and dynamics	K06063	ko03040: Spliceosome;ko04330: Notch signaling pathway;ko05169: Epstein-Barr virus infection;ko05203: Viral carcinogenesis	IPR017862: SKI-interacting protein, SKIP;IPR004015: SKI-interacting protein SKIP, SNW domain	Cytoplasm	--
A0A0B4J1H7	Immunoglobulin kappa variable 1-135 (Fragment) OS=Mus musculus OX=10090 GN=Igkv1-135 PE=1 SV=1	Igkv1-135	0	0	0	0.288789	0	0.0959195	0.600019	0.57087	0.606911	0.640882	0.486312	0.223844	8.13302	0.000236446	0.0954586	up	GO:0006955 immune response	GO:0005615 extracellular space	--	--	--	--	IPR013106: Immunoglobulin V-set domain;IPR013783: Immunoglobulin-like fold;IPR007110: Immunoglobulin-like domain;IPR036179: Immunoglobulin-like domain superfamily	Extracell	CS pos: 20-21. TNG-DV. Pr: 0.9818
A0A0B4J1I1	Immunoglobulin kappa variable 16-104 (Fragment) OS=Mus musculus OX=10090 GN=Igkv16-104 PE=1 SV=1	Igkv16-104	0	0	0	0	0	0	0	0	0.08842	0	0	0	inf	0.363217	0.850867	insig	GO:0006955 immune response	GO:0005615 extracellular space	--	--	K06553	--	IPR013106: Immunoglobulin V-set domain;IPR013783: Immunoglobulin-like fold;IPR003599: Immunoglobulin subtype;IPR007110: Immunoglobulin-like domain;IPR036179: Immunoglobulin-like domain superfamily	Extracell	CS pos: 20-21. AQC-DV. Pr: 0.8820
A0A0B4J1I4	Immunoglobulin kappa chain variable 4-72 (Fragment) OS=Mus musculus OX=10090 GN=Igkv4-72 PE=1 SV=1	Igkv4-72	0	0	0	0	0	0	0	0	0	0	0.143481	0	inf	0.363217	0.850867	insig	GO:0006955 immune response	GO:0005615 extracellular space	--	--	--	--	IPR013106: Immunoglobulin V-set domain;IPR036179: Immunoglobulin-like domain superfamily;IPR003599: Immunoglobulin subtype;IPR013783: Immunoglobulin-like fold;IPR007110: Immunoglobulin-like domain	Extracell	CS pos: 22-23. SRG-QI. Pr: 0.6733
A0A0B4J1J0	Immunoglobulin kappa variable 4-50 (Fragment) OS=Mus musculus OX=10090 GN=Igkv4-50 PE=1 SV=1	Igkv4-50	0	0	0	0	0	0	0	0.49187	0.0826845	0	0	0	inf	0.286905	0.828085	insig	GO:0006955 immune response	GO:0005615 extracellular space	--	--	K06553	--	IPR013106: Immunoglobulin V-set domain;IPR007110: Immunoglobulin-like domain;IPR036179: Immunoglobulin-like domain superfamily;IPR003599: Immunoglobulin subtype;IPR013783: Immunoglobulin-like fold	Extracell	CS pos: 22-23. SRG-EN. Pr: 0.6846
A0A0B4J1J2	Immunoglobulin kappa chain variable 5-43 (Fragment) OS=Mus musculus OX=10090 GN=Igkv5-43 PE=1 SV=1	Igkv5-43	0	0	0	0.340141	0	0	0.306988	0.613651	0.462749	0.224178	0.184158	0	5.2676	0.0481637	0.628159	up	GO:0006955 immune response	GO:0005615 extracellular space	--	--	--	--	IPR013106: Immunoglobulin V-set domain;IPR013783: Immunoglobulin-like fold;IPR003598: Immunoglobulin subtype 2;IPR007110: Immunoglobulin-like domain;IPR003599: Immunoglobulin subtype;IPR036179: Immunoglobulin-like domain superfamily	Extracell	CS pos: 20-21. SRG-DI. Pr: 0.8537
A0A0B4J1J5	Immunoglobulin heavy variable V9-3 (Fragment) OS=Mus musculus OX=10090 GN=Ighv9-3 PE=1 SV=1	Ighv9-3	0	0	0	0	0	0	0	1.11619	0.176046	0.126444	0	0	inf	0.242936	0.797454	insig	GO:0006910 phagocytosis, recognition;GO:0006911 phagocytosis, engulfment;GO:0006958 complement activation, classical pathway;GO:0042742 defense response to bacterium;GO:0045087 innate immune response;GO:0050853 B cell receptor signaling pathway;GO:0050871 positive regulation of B cell activation	GO:0009897 external side of plasma membrane;GO:0042571 immunoglobulin complex, circulating	GO:0003823 antigen binding;GO:0034987 immunoglobulin receptor binding	--	--	--	IPR013783: Immunoglobulin-like fold;IPR013106: Immunoglobulin V-set domain;IPR007110: Immunoglobulin-like domain;IPR036179: Immunoglobulin-like domain superfamily	Extracell	CS pos: 19-20. AQA-QI. Pr: 0.9139
A0A0B4J1J7	Immunoglobulin heavy variable 1-82 OS=Mus musculus OX=10090 GN=Ighv1-82 PE=1 SV=1	Ighv1-82	0	0.308162	0	0	0	0	0	0.243478	0.365042	0.258913	0.224006	0.301255	4.51935	0.0312566	0.571089	up	GO:0006910 phagocytosis, recognition;GO:0006911 phagocytosis, engulfment;GO:0006958 complement activation, classical pathway;GO:0042742 defense response to bacterium;GO:0045087 innate immune response;GO:0050853 B cell receptor signaling pathway;GO:0050871 positive regulation of B cell activation	GO:0009897 external side of plasma membrane;GO:0042571 immunoglobulin complex, circulating	GO:0003823 antigen binding;GO:0034987 immunoglobulin receptor binding	--	--	--	IPR013106: Immunoglobulin V-set domain;IPR013783: Immunoglobulin-like fold;IPR036179: Immunoglobulin-like domain superfamily;IPR007110: Immunoglobulin-like domain	Cytoplasm	--
A0A0B4J1N0	Immunoglobulin heavy variable 1-76 OS=Mus musculus OX=10090 GN=Ighv1-76 PE=1 SV=1	Ighv1-76	0	0	0	0	0	0	0.0657933	0	0.108188	0.122056	0	0	inf	0.0880497	0.676469	insig	GO:0006910 phagocytosis, recognition;GO:0006911 phagocytosis, engulfment;GO:0006958 complement activation, classical pathway;GO:0042742 defense response to bacterium;GO:0045087 innate immune response;GO:0050853 B cell receptor signaling pathway;GO:0050871 positive regulation of B cell activation	GO:0009897 external side of plasma membrane;GO:0042571 immunoglobulin complex, circulating	GO:0003823 antigen binding;GO:0034987 immunoglobulin receptor binding	--	K06553	--	IPR013783: Immunoglobulin-like fold;IPR007110: Immunoglobulin-like domain;IPR036179: Immunoglobulin-like domain superfamily;IPR013106: Immunoglobulin V-set domain	Nucleus	--
A0A0F6AIX5	Lipid droplet-associated hydrolase OS=Mus musculus OX=10090 GN=Ldah PE=1 SV=1	Ldah	0.535865	0.295224	0.269133	0.333922	0.295649	0.257685	0.313258	0.313151	0.275512	0.359768	0.243135	0.362851	0.939721	0.680121	0.950835	insig	GO:0019915 lipid storage	GO:0005811 lipid droplet	GO:0016298 lipase activity	S: Function unknown	--	--	IPR029058: Alpha/Beta hydrolase fold;IPR019363: Lipid droplet-associated hydrolase	Cytoplasm	--
A0A0G2JDN7	Microtubule-associated protein OS=Mus musculus OX=10090 GN=Map4 PE=1 SV=1	Map4	6.01982	5.26144	5.61225	5.59369	6.21642	5.41529	6.03353	5.29947	5.98474	5.78865	5.86571	5.91922	1.02264	0.501719	0.910267	insig	GO:0000226 microtubule cytoskeleton organization	GO:0005737 cytoplasm;GO:0005874 microtubule	GO:0008017 microtubule binding	--	K10431	--	IPR001084: Microtubule associated protein, tubulin-binding repeat;IPR027324: Microtubule associated protein MAP2/MAP4/Tau	Nucleus	--
A0A0G2JDV3	Guanylate-binding protein 6 OS=Mus musculus OX=10090 GN=Gbp6 PE=2 SV=2	Gbp6	0	0	0.0889225	0	0	0.142181	0.245585	0.284969	0.349769	0.203858	0	0.179939	5.46994	0.0151493	0.495901	up	GO:0009617 response to bacterium;GO:0035458 cellular response to interferon-beta;GO:0042832 defense response to protozoan;GO:0044406 adhesion of symbiont to host;GO:0050830 defense response to Gram-positive bacterium;GO:0071222 cellular response to lipopolysaccharide;GO:0071346 cellular response to interferon-gamma	GO:0020005 symbiont-containing vacuole membrane;GO:0031410 cytoplasmic vesicle	GO:0003924 GTPase activity;GO:0005525 GTP binding	R: General function prediction only	K20908	--	IPR015894: Guanylate-binding protein, N-terminal;IPR036543: Guanylate-binding protein, C-terminal domain superfamily;IPR030386: GB1/RHD3-type guanine nucleotide-binding (G) domain;IPR037684: Guanylate-binding protein, C-terminal;IPR027417: P-loop containing nucleoside triphosphate hydrolase;IPR003191: Guanylate-binding protein/Atlastin, C-terminal	Cytoplasm	--
A0A0G2JDW1	ArfGAP with GTPase domain, ankyrin repeat and PH domain 3 OS=Mus musculus OX=10090 GN=Agap3 PE=1 SV=1	Agap3	5.0859	2.83927	2.156	3.11378	2.29128	3.13794	2.82539	2.21559	2.4135	2.07554	4.21127	2.75912	0.885968	0.523696	0.916128	insig	--	--	GO:0003924 GTPase activity;GO:0005525 GTP binding	T: Signal transduction mechanisms	K12491	ko04144: Endocytosis	IPR001806: Small GTPase;IPR027417: P-loop containing nucleoside triphosphate hydrolase	Nucleus	--
A0A0G2JE57	Microtubule-associated protein (Fragment) OS=Mus musculus OX=10090 GN=Map4 PE=1 SV=1	Map4	1.2672	1.13099	0.933424	1.06709	1.42323	1.32961	1.05549	1.27907	1.47733	1.59675	1.22998	1.4311	1.12839	0.189359	0.770889	insig	GO:0001578 microtubule bundle formation;GO:0021954 central nervous system neuron development	GO:0005737 cytoplasm;GO:0005874 microtubule	GO:0015631 tubulin binding	--	--	--	IPR027324: Microtubule associated protein MAP2/MAP4/Tau;IPR001084: Microtubule associated protein, tubulin-binding repeat	Cytoplasm	--
A0A0G2JFF1	Serine/threonine-protein phosphatase (Fragment) OS=Mus musculus OX=10090 GN=Ppp1cc PE=1 SV=1	Ppp1cc	0.0659197	0.124856	0.112587	0.0722873	0.121497	0	0.26847	0	0.142935	0.173669	0.0888907	0.0832585	1.52314	0.335842	0.850867	insig	GO:0005977 glycogen metabolic process;GO:0048511 rhythmic process;GO:0051301 cell division	GO:0000164 protein phosphatase type 1 complex;GO:0005654 nucleoplasm;GO:0005730 nucleolus;GO:0005856 cytoskeleton;GO:0030496 midbody;GO:0032154 cleavage furrow	GO:0017018 myosin phosphatase activity;GO:0046872 metal ion binding	T: Signal transduction mechanisms;R: General function prediction only	K06269	ko03015: mRNA surveillance pathway;ko04022: cGMP-PKG signaling pathway;ko04024: cAMP signaling pathway;ko04114: Oocyte meiosis;ko04218: Cellular senescence;ko04261: Adrenergic signaling in cardiomyocytes;ko04270: Vascular smooth muscle contraction;ko04390: Hippo signaling pathway;ko04510: Focal adhesion;ko04611: Platelet activation;ko04720: Long-term potentiation;ko04728: Dopaminergic synapse;ko0…	IPR031675: Serine-threonine protein phosphatase, N-terminal;IPR029052: Metallo-dependent phosphatase-like;IPR006186: Serine/threonine-specific protein phosphatase/bis(5-nucleosyl)-tetraphosphatase;IPR004843: Calcineurin-like phosphoesterase domain, ApaH type	Cytoplasm	--
A0A0G2JFT8	RUN and FYVE domain containing 3 OS=Mus musculus OX=10090 GN=Rufy3 PE=1 SV=1	Rufy3	0.168941	0.296122	0.151322	0.113622	0.398715	0	0.128071	0	0	0.142204	0.0693403	0.181211	0.46143	0.160513	0.755739	insig	GO:0030335 positive regulation of cell migration	GO:0005829 cytosol	GO:0046872 metal ion binding	T: Signal transduction mechanisms	K24776	--	IPR011011: Zinc finger, FYVE/PHD-type;IPR000306: FYVE zinc finger;IPR004012: RUN domain;IPR017455: Zinc finger, FYVE-related;IPR013083: Zinc finger, RING/FYVE/PHD-type;IPR037213: RUN domain superfamily	Cytoplasm	--
A0A0G2JG85	Adaptor-related protein complex 1 associated regulatory protein OS=Mus musculus OX=10090 GN=Ap1ar PE=1 SV=1	Ap1ar	0.0433867	0.123457	0	0.058617	0.0622698	0.0537892	0	0.0657214	0.0946939	0.06707	0.0512439	0	0.816144	0.653568	0.944606	insig	GO:0034315 regulation of Arp2/3 complex-mediated actin nucleation;GO:0048203 vesicle targeting, trans-Golgi to endosome;GO:1900025 negative regulation of substrate adhesion-dependent cell spreading;GO:2000146 negative regulation of cell motility	GO:0005829 cytosol	GO:0035650 AP-1 adaptor complex binding	--	--	--	IPR031483: AP-1 complex-associated regulatory protein	Mitochondrion	--
A0A0G2JGC8	RAP1, GTP-GDP dissociation stimulator 1 OS=Mus musculus OX=10090 GN=Rap1gds1 PE=1 SV=1	Rap1gds1	0.757434	1.13242	1.03626	1.05461	0.70304	1.01247	1.04899	0.789549	0.56952	0.833154	1.06693	0.645896	0.869705	0.286367	0.828085	insig	GO:0043547 positive regulation of GTPase activity	GO:0005739 mitochondrion;GO:0005783 endoplasmic reticulum	GO:0005085 guanyl-nucleotide exchange factor activity;GO:0005096 GTPase activator activity	T: Signal transduction mechanisms	--	--	IPR000225: Armadillo;IPR016024: Armadillo-type fold;IPR040144: Rap1 GTPase-GDP dissociation stimulator 1;IPR011989: Armadillo-like helical	Cytoplasm	--
A0A0G2JGW6	Cyclin-dependent kinase-like 5 OS=Mus musculus OX=10090 GN=Cdkl5 PE=1 SV=1	Cdkl5	1.0098	1.1583	1.07381	1.17698	1.20251	1.04367	1.13343	1.08474	1.12014	0.940605	1.12171	1.02558	0.964163	0.391516	0.868217	insig	GO:0046777 protein autophosphorylation;GO:0099175 regulation of postsynapse organization;GO:1902017 regulation of cilium assembly	GO:0005654 nucleoplasm;GO:0005813 centrosome;GO:0036064 ciliary basal body;GO:0097542 ciliary tip;GO:0098978 glutamatergic synapse	GO:0004672 protein kinase activity;GO:0005524 ATP binding	R: General function prediction only	K08824	--	IPR011009: Protein kinase-like domain superfamily;IPR017441: Protein kinase, ATP binding site;IPR000719: Protein kinase domain;IPR008271: Serine/threonine-protein kinase, active site	Nucleus	--
A0A0H2UH27	FMR1 autosomal homolog 1 OS=Mus musculus OX=10090 GN=Fxr1 PE=1 SV=1	Fxr1	0.540108	0.286005	0.220953	0.240928	0.2769	0	0.0830466	0.162329	0	0.342376	0.43492	0.371084	0.890639	0.78216	0.966011	insig	GO:0006417 regulation of translation	--	GO:0003729 mRNA binding	--	K15516	--	IPR004087: K Homology domain;IPR040472: Synaptic functional regulator FMRP, KH0 domain;IPR022034: Fragile X messenger ribonucleoprotein 1, C-terminal core;IPR036612: K Homology domain, type 1 superfamily;IPR040148: Fragile X messenger ribonucleoprotein 1;IPR004088: K Homology domain, type 1;IPR008395: Agenet-like domain;IPR032172: Fragile X-related protein 1, C-terminal region 1	Cytoplasm	--
A0A0J9YTR9	Transcription factor 4 OS=Mus musculus OX=10090 GN=Tcf4 PE=1 SV=1	Tcf4	0.132035	0.232359	0.109656	0.123793	0.161465	0.217355	0.202196	0.118061	0.130042	0.116199	0	0.0987791	0.681173	0.157719	0.755739	insig	--	--	GO:0046983 protein dimerization activity	K: Transcription	K15603	--	IPR011598: Myc-type, basic helix-loop-helix (bHLH) domain;IPR036638: Helix-loop-helix DNA-binding domain superfamily	Nucleus	--
A0A0J9YTW4	Sodium channel, voltage-gated, type VIII, alpha (Fragment) OS=Mus musculus OX=10090 GN=Scn8a PE=1 SV=1	Scn8a	0.456543	0.30084	0	0.579325	0.557212	0.456744	0.784052	0.423053	0.310443	0	0.350606	0.431846	0.978447	0.951556	0.993671	insig	GO:0034765 regulation of ion transmembrane transport	GO:0001518 voltage-gated sodium channel complex	GO:0005244 voltage-gated ion channel activity;GO:0005248 voltage-gated sodium channel activity	P: Inorganic ion transport and metabolism;T: Signal transduction mechanisms	K04840	--	IPR008054: Voltage gated sodium channel, alpha-8 subunit;IPR043203: Voltage-gated cation channel calcium and sodium;IPR024583: Voltage-gated Na+ ion channel, cytoplasmic domain;IPR005821: Ion transport domain;IPR027359: Voltage-dependent channel domain superfamily	Plasma membrane	--
A0A0J9YTY9	Centriolin (Fragment) OS=Mus musculus OX=10090 GN=Cntrl PE=1 SV=1	Cntrl	0	0	0	0	0	0.293159	0	0	0	0	0	0	0	0.363217	0.850867	insig	GO:0051493 regulation of cytoskeleton organization	GO:0005815 microtubule organizing center	GO:0008092 cytoskeletal protein binding	--	K16770	--	--	Cytoplasm	--
A0A0J9YUM2	Synaptic Ras GTPase activating protein 1 homolog (rat) OS=Mus musculus OX=10090 GN=Syngap1 PE=1 SV=4	Syngap1	4.25273	2.57944	3.34031	3.43727	3.59905	2.84122	4.08104	3.78723	3.06251	3.19718	3.48328	3.57457	1.05665	0.524489	0.916128	insig	GO:0007165 signal transduction;GO:0043087 regulation of GTPase activity;GO:0046580 negative regulation of Ras protein signal transduction	--	GO:0005096 GTPase activator activity	R: General function prediction only	K17631	ko04014: Ras signaling pathway	IPR021887: Disabled homolog 2-interacting protein, C-terminal domain;IPR001849: Pleckstrin homology domain;IPR023152: Ras GTPase-activating protein, conserved site;IPR039360: Ras GTPase-activating protein;IPR000008: C2 domain;IPR008936: Rho GTPase activation protein;IPR001936: Ras GTPase-activating domain;IPR035892: C2 domain superfamily;IPR011993: PH-like domain superfamily;IPR037779: SynGAP, PH…	Nucleus	--
A0A0J9YUN4	dynamin GTPase OS=Mus musculus OX=10090 GN=Dnm1 PE=1 SV=1	Dnm1	37.4604	41.3685	40.1677	38.8249	35.9317	31.7566	38.3535	40.9335	40.5852	41.7124	43.7645	38.0679	1.07941	0.107201	0.69103	insig	GO:0006897 endocytosis	GO:0005874 microtubule	GO:0003924 GTPase activity;GO:0005525 GTP binding	U: Intracellular trafficking, secretion, and vesicular transport;R: General function prediction only	K01528	ko04072: Phospholipase D signaling pathway;ko04144: Endocytosis;ko04721: Synaptic vesicle cycle;ko04961: Endocrine and other factor-regulated calcium reabsorption;ko05100: Bacterial invasion of epithelial cells	IPR001849: Pleckstrin homology domain;IPR022812: Dynamin;IPR045063: Dynamin, N-terminal;IPR020850: GTPase effector domain;IPR027417: P-loop containing nucleoside triphosphate hydrolase;IPR003130: Dynamin GTPase effector;IPR019762: Dynamin, GTPase region, conserved site;IPR000375: Dynamin stalk domain;IPR001401: Dynamin, GTPase domain;IPR011993: PH-like domain superfamily;IPR030381: Dynamin-type g…	Cytoplasm	--
A0A0J9YUS0	Dynamin 1 (Fragment) OS=Mus musculus OX=10090 GN=Dnm1 PE=1 SV=1	Dnm1	0	0.193049	0.232354	0.302502	0	0	0.131375	0.244327	0.384093	0.327464	0.187691	0.288063	2.14727	0.0705615	0.662464	insig	--	--	GO:0003924 GTPase activity;GO:0005525 GTP binding	U: Intracellular trafficking, secretion, and vesicular transport;R: General function prediction only	K01528	ko04072: Phospholipase D signaling pathway;ko04144: Endocytosis;ko04721: Synaptic vesicle cycle;ko04961: Endocrine and other factor-regulated calcium reabsorption;ko05100: Bacterial invasion of epithelial cells	IPR003130: Dynamin GTPase effector;IPR020850: GTPase effector domain	Cytoplasm	--
A0A0J9YUZ2	Synaptic Ras GTPase activating protein 1 homolog (rat) (Fragment) OS=Mus musculus OX=10090 GN=Syngap1 PE=1 SV=1	Syngap1	0.30166	0.459267	0.270781	0.619069	0.404055	0.605971	0.246624	0.552295	0.487602	0.676575	0.240288	0.499015	1.01563	0.942135	0.991717	insig	--	--	--	R: General function prediction only	K17631	ko04014: Ras signaling pathway	IPR039360: Ras GTPase-activating protein;IPR021887: Disabled homolog 2-interacting protein, C-terminal domain	Nucleus	--
A0A0J9YV34	Phospholipid-transporting ATPase OS=Mus musculus OX=10090 GN=Atp8a1 PE=1 SV=1	Atp8a1	0.570456	0.322338	0.291715	0.51055	0.442539	0.0966103	0	0.244017	0.232819	0.321414	0.213518	0.282915	0.579482	0.0966347	0.677921	insig	GO:0015914 phospholipid transport	GO:0016021 integral component of membrane	GO:0000287 magnesium ion binding;GO:0005524 ATP binding;GO:0016887 ATP hydrolysis activity;GO:0140326 ATPase-coupled intramembrane lipid transporter activity	R: General function prediction only	K14802	ko04148: Efferocytosis	IPR036412: HAD-like superfamily;IPR006539: P-type ATPase, subfamily IV;IPR018303: P-type ATPase, phosphorylation site;IPR008250: P-type ATPase, A domain superfamily;IPR001757: P-type ATPase;IPR023298: P-type ATPase, transmembrane domain superfamily;IPR032631: P-type ATPase, N-terminal	Plasma membrane	--
A0A0J9YVI4	Adducin 1 (alpha) (Fragment) OS=Mus musculus OX=10090 GN=Add1 PE=1 SV=1	Add1	0.125162	0.283181	0	0.257458	0.285644	0.146353	0	0.196361	0.114747	0.457084	0.408564	0.247276	1.29717	0.537455	0.921194	insig	--	GO:0005856 cytoskeleton	--	T: Signal transduction mechanisms;Z: Cytoskeleton	K18622	--	--	Cytoplasm	--
A0A0N4SUI7	Negative regulator of P-body association OS=Mus musculus OX=10090 GN=Nbdy PE=1 SV=1	Nbdy	0.4549	0.498088	0.466844	0.465823	0.4908	0.592496	0.224533	0.397608	0.595521	0.564012	0.415525	0.554673	0.926883	0.57489	0.928383	insig	GO:0000956 nuclear-transcribed mRNA catabolic process;GO:0010607 negative regulation of cytoplasmic mRNA processing body assembly	GO:0000932 P-body	--	--	--	--	--	Nucleus	--
A0A0N4SVF2	RasGEF domain family, member 1A OS=Mus musculus OX=10090 GN=Rasgef1a PE=1 SV=1	Rasgef1a	0.934163	0.435996	0.590774	0.478674	0.288078	0.219784	0.463924	0.434006	0.318601	0.58861	0.464935	0.267426	0.860909	0.568152	0.927394	insig	GO:0007264 small GTPase mediated signal transduction	--	GO:0005085 guanyl-nucleotide exchange factor activity	T: Signal transduction mechanisms	K08018	ko04010: MAPK signaling pathway;ko04015: Rap1 signaling pathway;ko04530: Tight junction	IPR000651: Ras-like guanine nucleotide exchange factor, N-terminal;IPR008937: Ras-like guanine nucleotide exchange factor;IPR001895: Ras guanine-nucleotide exchange factors catalytic domain;IPR036964: Ras guanine-nucleotide exchange factor, catalytic domain superfamily;IPR023578: Ras guanine nucleotide exchange factor domain superfamily	Cytoplasm	--
A0A0N4SVL0	Eukaryotic translation initiation factor 4 gamma, 3 OS=Mus musculus OX=10090 GN=Eif4g3 PE=1 SV=2	Eif4g3	1.46608	1.51605	1.66867	1.55781	1.55247	1.47562	1.5033	1.53716	1.48594	1.3551	1.57818	1.45002	0.964599	0.239903	0.794971	insig	--	--	GO:0000339 RNA cap binding;GO:0003743 translation initiation factor activity	J: Translation, ribosomal structure and biogenesis	K03260	ko05416: Viral myocarditis	IPR016024: Armadillo-type fold;IPR045208: Initiation factor 4G;IPR003307: W2 domain;IPR003891: Initiation factor eIF-4 gamma, MA3;IPR003890: MIF4G-like, type 3	Nucleus	--
A0A0N4SW58	C2 calcium-dependent domain containing 5 (Fragment) OS=Mus musculus OX=10090 GN=C2cd5 PE=1 SV=1	C2cd5	0.155992	0.13204	0.165799	0.11023	0.151862	0	0	0.241062	0	0.098895	0.256193	0.155782	1.0503	0.91185	0.988123	insig	--	--	GO:0005544 calcium-dependent phospholipid binding	R: General function prediction only	--	--	IPR035439: UPF0145 domain superfamily;IPR038983: C2 domain-containing protein 5	Extracell	--
A0A0N4SW73	RAB11 family interacting protein 5 (class I) OS=Mus musculus OX=10090 GN=Rab11fip5 PE=1 SV=1	Rab11fip5	1.60547	1.63326	1.67231	1.57446	1.4939	1.48031	1.58542	1.58237	1.62458	1.5913	1.59865	1.49591	1.00196	0.933777	0.991181	insig	GO:0015031 protein transport	GO:0005768 endosome;GO:0016020 membrane;GO:0034451 centriolar satellite	GO:0031267 small GTPase binding	--	K12484	ko04144: Endocytosis	IPR000008: C2 domain;IPR035892: C2 domain superfamily;IPR019018: Rab-binding domain FIP-RBD;IPR037789: Rab11-family interacting protein class I;IPR037245: FIP-RBD, C-terminal domain superfamily	Nucleus	--
A0A0R4IZY0	Thimet oligopeptidase OS=Mus musculus OX=10090 GN=Thop1 PE=1 SV=1	Thop1	0	0	0	0.191666	0	0	0	0	0	0	0.306241	0	1.59778	0.758881	0.96594	insig	GO:0006508 proteolysis;GO:0043171 peptide catabolic process	--	GO:0004222 metalloendopeptidase activity;GO:0042277 peptide binding;GO:0046872 metal ion binding	O: Posttranslational modification, protein turnover, chaperones	K01392	ko04614: Renin-angiotensin system;ko05143: African trypanosomiasis	IPR024080: Neurolysin/Thimet oligopeptidase, N-terminal;IPR001567: Peptidase M3A/M3B catalytic domain;IPR024079: Metallopeptidase, catalytic domain superfamily;IPR024077: Neurolysin/Thimet oligopeptidase, domain 2;IPR045090: Peptidase M3A/M3B	Cytoplasm	--
A0A0R4IZY9	tRNA-dihydrouridine(47) synthase [NAD(P)(+)] OS=Mus musculus OX=10090 GN=Dus3l PE=1 SV=1	Dus3l	0.499471	0.677517	0.377349	0.491262	0.50939	0.455032	0.51827	0.550535	0.488303	0.43907	0.617997	0.479051	1.02764	0.778443	0.966011	insig	GO:0006417 regulation of translation	--	GO:0017150 tRNA dihydrouridine synthase activity;GO:0046872 metal ion binding;GO:0050660 flavin adenine dinucleotide binding;GO:0106414 mRNA dihydrouridine synthase activity	R: General function prediction only	K05544	--	IPR041367: E3 ligase, CCCH-type zinc finger;IPR013785: Aldolase-type TIM barrel;IPR035587: DUS-like, FMN-binding domain;IPR000571: Zinc finger, CCCH-type;IPR018517: tRNA-dihydrouridine synthase, conserved site	Cytoplasm	--
A0A0R4J034	Pyridoxal-dependent decarboxylase domain containing 1 OS=Mus musculus OX=10090 GN=Pdxdc1 PE=1 SV=1	Pdxdc1	0.0533714	0	0.111409	0.0542958	0.0671576	0.0754173	0	0.101524	0	0	0	0.126206	0.629695	0.453807	0.894931	insig	GO:0019752 carboxylic acid metabolic process	GO:0005794 Golgi apparatus	GO:0016830 carbon-carbon lyase activity;GO:0030170 pyridoxal phosphate binding	E: Amino acid transport and metabolism	K18966	ko00410: beta-Alanine metabolism;ko00430: Taurine and hypotaurine metabolism;ko00770: Pantothenate and CoA biosynthesis;ko01100: Metabolic pathways	IPR002129: Pyridoxal phosphate-dependent decarboxylase;IPR015421: Pyridoxal phosphate-dependent transferase, major domain;IPR015424: Pyridoxal phosphate-dependent transferase	Cytoplasm	--
A0A0R4J049	Protein arginine N-methyltransferase 5 OS=Mus musculus OX=10090 GN=Prmt5 PE=1 SV=1	Prmt5	2.45851	2.35402	2.30167	2.41537	2.29454	2.24784	1.96916	2.25046	2.3225	2.24886	2.56538	2.26092	0.96769	0.39986	0.87287	insig	GO:0035246 peptidyl-arginine N-methylation	GO:0005634 nucleus;GO:0005829 cytosol	GO:0008469 histone-arginine N-methyltransferase activity	D: Cell cycle control, cell division, chromosome partitioning	K02516	--	IPR035247: PRMT5, TIM barrel domain;IPR029063: S-adenosyl-L-methionine-dependent methyltransferase superfamily;IPR007857: Protein arginine N-methyltransferase PRMT5;IPR025799: Protein arginine N-methyltransferase;IPR035075: PRMT5 arginine-N-methyltransferase;IPR035248: PRMT5, oligomerisation domain	Cytoplasm_Nucleus	--
A0A0R4J092	Beta-mannosidase OS=Mus musculus OX=10090 GN=Manba PE=1 SV=1	Manba	0	0.114816	0.132604	0.0787632	0	0	0	0	0.096893	0	0	0	0.297051	0.236974	0.792845	insig	GO:0005975 carbohydrate metabolic process	GO:0005764 lysosome	GO:0004567 beta-mannosidase activity;GO:0005537 mannose binding	G: Carbohydrate transport and metabolism	K01192	ko00511: Other glycan degradation;ko04142: Lysosome	IPR013783: Immunoglobulin-like fold;IPR006103: Glycoside hydrolase family 2, catalytic domain;IPR036156: Beta-Galactosidase/glucuronidase domain superfamily;IPR017853: Glycoside hydrolase superfamily;IPR041625: Beta-mannosidase, Ig-fold domain;IPR008979: Galactose-binding-like domain superfamily;IPR041447: Mannosidase Ig/CBM-like domain	Extracell	CS pos: 19-20. VVA-GP. Pr: 0.8317
A0A0R4J094	Fumarylacetoacetate hydrolase domain containing 2A OS=Mus musculus OX=10090 GN=Fahd2a PE=1 SV=1	Fahd2a	1.89361	1.84487	1.63588	2.10848	1.71124	1.84008	1.85741	2.00068	1.92535	1.89984	1.85454	1.84522	1.03162	0.442096	0.891924	insig	--	--	GO:0003824 catalytic activity	R: General function prediction only	K01557	ko00350: Tyrosine metabolism;ko01100: Metabolic pathways	IPR011234: Fumarylacetoacetase-like, C-terminal;IPR036663: Fumarylacetoacetase-like, C-terminal domain superfamily	Mitochondrion	--
A0A0R4J0B1	non-specific serine/threonine protein kinase OS=Mus musculus OX=10090 GN=Mark2 PE=1 SV=1	Mark2	0	0.0880845	0.0858661	0	0.111343	0	0	0	0.0553531	0	0.0769752	0.0689907	0.705655	0.609248	0.933975	insig	GO:0006468 protein phosphorylation	GO:0030425 dendrite	GO:0004674 protein serine/threonine kinase activity;GO:0005524 ATP binding	R: General function prediction only	K08798	--	IPR000719: Protein kinase domain;IPR017441: Protein kinase, ATP binding site;IPR015940: Ubiquitin-associated domain;IPR001772: Kinase associated domain 1 (KA1);IPR028375: KA1 domain/Ssp2, C-terminal;IPR011009: Protein kinase-like domain superfamily;IPR008271: Serine/threonine-protein kinase, active site	Nucleus	--
A0A0R4J0B5	RUS family member 1 OS=Mus musculus OX=10090 GN=Rusf1 PE=1 SV=1	Rusf1	0.394781	0.549931	0.421141	0.396145	0.42387	0.237917	0.402237	0.494416	0.455202	0.609411	0.510741	0.587875	1.26244	0.0694654	0.662464	insig	--	--	--	S: Function unknown	--	--	IPR006968: Root UVB sensitive family	Cytoplasm	--
A0A0R4J0I1	Serine (or cysteine) peptidase inhibitor, clade A, member 3K OS=Mus musculus OX=10090 GN=Serpina3k PE=1 SV=1	Serpina3k	3.26307	3.01755	3.11264	3.92909	4.51853	3.66061	2.38024	4.73104	4.03475	5.18605	3.54695	3.79966	1.10126	0.455838	0.894961	insig	--	GO:0005615 extracellular space	GO:0004867 serine-type endopeptidase inhibitor activity	V: Defense mechanisms	K04525	--	IPR023796: Serpin domain;IPR000215: Serpin family;IPR042178: Serpin superfamily, domain 1;IPR042185: Serpin superfamily, domain 2;IPR036186: Serpin superfamily	Plasma membrane	CS pos: 21-22. VLC-FP. Pr: 0.8253
A0A0R4J0L7	Death inducer-obliterator 1 OS=Mus musculus OX=10090 GN=Dido1 PE=1 SV=1	Dido1	0.140304	0.277727	0.146047	0.373962	0.0462042	0.341767	0.380732	0.171349	0.355166	0.29912	0.270599	0.262132	1.31153	0.291902	0.828798	insig	GO:0006351 transcription, DNA-templated;GO:0097190 apoptotic signaling pathway	--	--	K: Transcription	K17596	--	IPR036575: Transcription elongation factor S-II, central domain superfamily;IPR012921: Spen paralogue and orthologue SPOC, C-terminal;IPR003618: Transcription elongation factor S-II, central domain	Mitochondrion	--
A0A0R4J0S1	CDC42 effector protein (Rho GTPase binding) 1 OS=Mus musculus OX=10090 GN=Cdc42ep1 PE=1 SV=1	Cdc42ep1	0	0	0	0.230391	0.261432	0	0.268976	0	0.184052	0.23847	0.351568	0	2.12081	0.271377	0.813132	insig	GO:0008360 regulation of cell shape;GO:0031274 positive regulation of pseudopodium assembly	GO:0012505 endomembrane system	--	--	--	--	IPR029273: Cdc42 effector;IPR000095: CRIB domain	Nucleus	--
A0A0R4J0V4	Junction-mediating and regulatory protein OS=Mus musculus OX=10090 GN=Jmy PE=1 SV=1	Jmy	0.132892	0.161151	0.146652	0	0	0	0	0.131103	0.0716977	0.173756	0.0770843	0	1.02938	0.961496	0.996213	insig	GO:0006357 regulation of transcription by RNA polymerase II;GO:0009267 cellular response to starvation;GO:0034314 Arp2/3 complex-mediated actin nucleation;GO:0070060 'de novo' actin filament nucleation	GO:0000421 autophagosome membrane;GO:0031252 cell leading edge;GO:0031410 cytoplasmic vesicle	GO:0003713 transcription coactivator activity;GO:0003779 actin binding;GO:0008017 microtubule binding	--	K24045	--	IPR031738: JMY/WHAMM, middle domain;IPR003124: WH2 domain;IPR031808: JMY/WHAMM, N-terminal	Nucleus	--
A0A0R4J112	Eukaryotic translation initiation factor 4 gamma, 3 OS=Mus musculus OX=10090 GN=Eif4g3 PE=1 SV=1	Eif4g3	0.601225	0.838309	0.696538	0.612636	0.630482	0	0	0.688052	0.615201	0	0.775642	0.747535	0.836422	0.641354	0.943435	insig	--	--	GO:0000339 RNA cap binding;GO:0003743 translation initiation factor activity	J: Translation, ribosomal structure and biogenesis	K03260	ko05416: Viral myocarditis	IPR016024: Armadillo-type fold;IPR003891: Initiation factor eIF-4 gamma, MA3;IPR003890: MIF4G-like, type 3;IPR045208: Initiation factor 4G;IPR003307: W2 domain	Nucleus	--
A0A0R4J140	Clustered mitochondria protein homolog OS=Mus musculus OX=10090 GN=Cluh PE=1 SV=1	Cluh	0.297689	0.253113	0.169625	0.434387	0.237324	0.205761	0.197219	0.342028	0.305893	0.358516	0.324497	0.289274	1.13739	0.43503	0.888306	insig	GO:0007005 mitochondrion organization	GO:0005737 cytoplasm	GO:0003723 RNA binding	R: General function prediction only	K03255	--	IPR025697: CLU domain;IPR028275: Clustered mitochondria protein, N-terminal;IPR027523: CLU domain containing protein;IPR011990: Tetratricopeptide-like helical domain superfamily;IPR023231: GSKIP domain superfamily;IPR033646: CLU central domain	Nucleus	--
A0A0R4J194	Voltage-dependent L-type calcium channel subunit beta-1 OS=Mus musculus OX=10090 GN=Cacnb1 PE=1 SV=1	Cacnb1	0.559014	0.527586	0.682766	0.973533	0.827194	0.667487	0.883718	0.386317	0.915609	0.775793	0.728824	0.680892	1.03152	0.834343	0.974802	insig	GO:1902514 regulation of calcium ion transmembrane transport via high voltage-gated calcium channel;GO:1904646 cellular response to amyloid-beta	GO:0005891 voltage-gated calcium channel complex;GO:0042383 sarcolemma	GO:0005245 voltage-gated calcium channel activity	P: Inorganic ion transport and metabolism;T: Signal transduction mechanisms	K04862	ko04010: MAPK signaling pathway;ko04260: Cardiac muscle contraction;ko04261: Adrenergic signaling in cardiomyocytes;ko04921: Oxytocin signaling pathway;ko05410: Hypertrophic cardiomyopathy;ko05412: Arrhythmogenic right ventricular cardiomyopathy;ko05414: Dilated cardiomyopathy	IPR008145: Guanylate kinase/L-type calcium channel beta subunit;IPR000584: Voltage-dependent calcium channel, L-type, beta subunit;IPR005443: Voltage-dependent calcium channel, L-type, beta-1 subunit;IPR036028: SH3-like domain superfamily;IPR027417: P-loop containing nucleoside triphosphate hydrolase;IPR001452: SH3 domain;IPR046937: Voltage-dependent L-type calcium channel subunit beta-1-4, N-ter…	Cytoplasm_Nucleus	--
A0A0R4J1B4	Integrin alpha M OS=Mus musculus OX=10090 GN=Itgam PE=1 SV=1	Itgam	0	0.153075	0	0	0.353996	0	0	0	0.28137	0.224315	0	0	0.997268	0.997759	0.999571	insig	GO:0007155 cell adhesion;GO:0007229 integrin-mediated signaling pathway	GO:0008305 integrin complex	GO:0046872 metal ion binding	W: Extracellular structures	K06461	ko04015: Rap1 signaling pathway;ko04145: Phagosome;ko04514: Cell adhesion molecules;ko04610: Complement and coagulation cascades;ko04613: Neutrophil extracellular trap formation;ko04640: Hematopoietic cell lineage;ko04670: Leukocyte transendothelial migration;ko04810: Regulation of actin cytoskeleton;ko05133: Pertussis;ko05134: Legionellosis;ko05140: Leishmaniasis;ko05146: Amoebiasis;ko05150: Sta…	IPR013519: Integrin alpha beta-propellor;IPR028994: Integrin alpha, N-terminal;IPR018184: Integrin alpha chain, C-terminal cytoplasmic region, conserved site;IPR013649: Integrin alpha-2;IPR036465: von Willebrand factor A-like domain superfamily;IPR032695: Integrin domain superfamily;IPR002035: von Willebrand factor, type A;IPR000413: Integrin alpha chain	Peroxisome	CS pos: 16-17. CHG-FN. Pr: 0.9429
A0A0R4J1J1	Paroxysmal nonkinesiogenic dyskinesia OS=Mus musculus OX=10090 GN=Pnkd PE=1 SV=1	Pnkd	0.163303	0.151802	0.192369	0.126932	0.207835	0.0808533	0.163231	0.1979	0.154346	0.113532	0	0.135307	0.827993	0.452681	0.894088	insig	--	GO:0016021 integral component of membrane	--	--	K23864	--	IPR031833: Protein of unknown function DUF4748	Mitochondrion	--
A0A0R4J1N7	Ankyrin 1, erythroid OS=Mus musculus OX=10090 GN=Ank1 PE=1 SV=1	Ank1	0.360986	0.222651	0.209144	0.262719	0.216147	0.328802	0.0835815	0.34502	0.274305	0.346367	0.153532	0.396265	0.999139	0.99687	0.999571	insig	GO:0007165 signal transduction;GO:0051179 localization	GO:0005856 cytoskeleton;GO:0016020 membrane	--	M: Cell wall/membrane/envelope biogenesis	K10380	ko05205: Proteoglycans in cancer	IPR002110: Ankyrin repeat;IPR036770: Ankyrin repeat-containing domain superfamily;IPR000906: ZU5 domain;IPR011029: Death-like domain superfamily;IPR000488: Death domain;IPR040745: Ankyrin, UPA domain	Nucleus	--
A0A0R4J1Q0	Enhancer of mRNA-decapping protein 4 OS=Mus musculus OX=10090 GN=Edc4 PE=1 SV=1	Edc4	0.383087	0	0.318814	0	0	0.32505	0.16869	0.251351	0	0.446819	0	0.298045	1.13433	0.831466	0.974802	insig	GO:0031087 deadenylation-independent decapping of nuclear-transcribed mRNA	GO:0000932 P-body	--	R: General function prediction only	K12616	ko03018: RNA degradation	IPR045152: Enhancer of mRNA-decapping protein 4-like;IPR036322: WD40-repeat-containing domain superfamily;IPR001680: WD40 repeat;IPR015943: WD40/YVTN repeat-like-containing domain superfamily;IPR044938: Enhancer of mRNA-decapping protein 4, conserved C-terminal domain;IPR032401: Enhancer of mRNA-decapping protein 4, WD40 repeat region	Nucleus	--
A0A0R4J1R7	4a-hydroxytetrahydrobiopterin dehydratase OS=Mus musculus OX=10090 GN=Pcbd2 PE=1 SV=1	Pcbd2	0.885818	0.881434	0.850603	0.904954	0.837165	0.623565	0.898707	0.932689	0.987906	0.830428	0.743069	0.745192	1.03099	0.673101	0.94887	insig	GO:0006729 tetrahydrobiopterin biosynthetic process	--	GO:0008124 4-alpha-hydroxytetrahydrobiopterin dehydratase activity	K: Transcription	K01724	ko00790: Folate biosynthesis;ko01100: Metabolic pathways	IPR036428: Pterin 4 alpha carbinolamine dehydratase superfamily;IPR001533: Pterin 4 alpha carbinolamine dehydratase	Cytoplasm	--
A0A0R4J1T1	Sorbin and SH3 domain containing 2 (Fragment) OS=Mus musculus OX=10090 GN=Sorbs2 PE=1 SV=1	Sorbs2	0.315195	0.271321	0.256176	0.277463	0.534723	0.238627	0.270202	0.254515	0.365958	0.471849	0.329743	0.297398	1.05078	0.77948	0.966011	insig	GO:0007015 actin filament organization	GO:0005737 cytoplasm;GO:0005925 focal adhesion;GO:0016020 membrane	--	T: Signal transduction mechanisms	K23708	--	IPR001452: SH3 domain;IPR013087: Zinc finger C2H2-type;IPR036028: SH3-like domain superfamily;IPR003127: SoHo domain	Nucleus	--
A0A0R4J221	Plectin (Fragment) OS=Mus musculus OX=10090 GN=Plec PE=1 SV=1	Plec	0.231762	0.295321	0.180551	0.236766	0.251364	0.191776	0.405085	0.363144	0.353604	0.211266	0.190146	0.339592	1.34255	0.0858354	0.676469	insig	GO:0045104 intermediate filament cytoskeleton organization	GO:0005737 cytoplasm;GO:0005856 cytoskeleton	GO:0003779 actin binding	Z: Cytoskeleton	K10388	ko04820: Cytoskeleton in muscle cells	IPR001715: Calponin homology domain;IPR043197: Plakin;IPR036872: CH domain superfamily;IPR018159: Spectrin/alpha-actinin;IPR001589: Actinin-type actin-binding domain, conserved site	Cytoplasm	--
A0A0R4J259	Synaptotagmin binding, cytoplasmic RNA interacting protein OS=Mus musculus OX=10090 GN=Syncrip PE=1 SV=1	Syncrip	0.371969	0.393498	0.198597	0.274927	0.382901	0.30944	0.107156	0.33272	0.424634	0.204946	0.369867	0.122611	0.808734	0.356549	0.850867	insig	--	--	GO:0003723 RNA binding	A: RNA processing and modification	K13160	--	IPR034544: Heterogeneous nuclear ribonucleoprotein Q, RNA recognition motif 1;IPR000504: RNA recognition motif domain;IPR012677: Nucleotide-binding alpha-beta plait domain superfamily;IPR041337: Heterogeneous nuclear ribonucleoprotein Q acidic domain;IPR035979: RNA-binding domain superfamily;IPR006535: HnRNP R/Q splicing factor;IPR034548: Heterogeneous nuclear ribonucleoprotein Q, RNA recognition…	Nucleus	--
A0A0R4J2A2	Ankyrin repeat and sterile alpha motif domain containing 1B OS=Mus musculus OX=10090 GN=Anks1b PE=1 SV=1	Anks1b	6.65916	7.03501	6.75551	6.9164	7.23563	6.43421	6.97393	6.21789	6.98892	6.63653	7.26143	7.02104	1.00156	0.956527	0.994911	insig	GO:1900383 regulation of synaptic plasticity by receptor localization to synapse	GO:0005737 cytoplasm	--	T: Signal transduction mechanisms	K21413	--	IPR001660: Sterile alpha motif domain;IPR041882: Ankyrin repeat and SAM domain-containing protein 1, SAM repeat 2;IPR011993: PH-like domain superfamily;IPR013761: Sterile alpha motif/pointed domain superfamily;IPR006020: PTB/PI domain	Cytoplasm	--
A0A0R4J2A6	Ankyrin repeat and sterile alpha motif domain containing 1B OS=Mus musculus OX=10090 GN=Anks1b PE=1 SV=1	Anks1b	0.213647	0.261682	0.152722	0.375063	0.261004	0	0.110505	0.220039	0.205322	0	0.46786	0.340088	1.06304	0.87901	0.982343	insig	GO:1900383 regulation of synaptic plasticity by receptor localization to synapse	GO:0005737 cytoplasm	--	T: Signal transduction mechanisms	K21413	--	IPR001660: Sterile alpha motif domain;IPR041880: Ankyrin repeat and SAM domain-containing protein 1, SAM repeat 1;IPR041882: Ankyrin repeat and SAM domain-containing protein 1, SAM repeat 2;IPR013761: Sterile alpha motif/pointed domain superfamily;IPR006020: PTB/PI domain;IPR011993: PH-like domain superfamily	Cytoplasm	--
A0A0R4J2B2	Potassium channel tetramerisation domain containing 12 OS=Mus musculus OX=10090 GN=Kctd12 PE=1 SV=1	Kctd12	0.325009	0.354119	0.310942	0.410515	0.375175	0.073982	0.347777	0.197811	0.222346	0.301847	0.277334	0.327366	0.905251	0.60895	0.933975	insig	GO:0051260 protein homooligomerization	--	--	R: General function prediction only	K21918	--	IPR003131: Potassium channel tetramerisation-type BTB domain;IPR011333: SKP1/BTB/POZ domain superfamily;IPR000210: BTB/POZ domain	Nucleus	--
A0A0R4J2C2	Synaptotagmin OS=Mus musculus OX=10090 GN=Syt2 PE=1 SV=1	Syt2	1.64505	1.89536	2.20551	1.6844	1.79964	1.60234	2.00948	2.04938	1.69512	1.66457	2.02301	1.73165	1.03147	0.64041	0.942887	insig	GO:0007269 neurotransmitter secretion	GO:0016021 integral component of membrane;GO:0030672 synaptic vesicle membrane;GO:0042584 chromaffin granule membrane;GO:0070161 anchoring junction	GO:0005509 calcium ion binding;GO:0005544 calcium-dependent phospholipid binding	T: Signal transduction mechanisms;U: Intracellular trafficking, secretion, and vesicular transport	K19902	--	IPR035892: C2 domain superfamily;IPR000008: C2 domain;IPR001565: Synaptotagmin	Mitochondrion	--
A0A0U1RNF2	Leucine carboxyl methyltransferase 1 OS=Mus musculus OX=10090 GN=Lcmt1 PE=1 SV=1	Lcmt1	2.07978	2.02775	1.88353	1.97674	1.72129	1.67532	1.63514	1.97528	1.80476	1.8696	2.01841	1.94327	0.989621	0.828748	0.974802	insig	GO:0006479 protein methylation;GO:0006481 C-terminal protein methylation;GO:0010906 regulation of glucose metabolic process;GO:0031333 negative regulation of protein-containing complex assembly;GO:0042981 regulation of apoptotic process;GO:0090266 regulation of mitotic cell cycle spindle assembly checkpoint	GO:0005829 cytosol	GO:0003880 protein C-terminal carboxyl O-methyltransferase activity;GO:0008276 protein methyltransferase activity;GO:0018423 protein C-terminal leucine carboxyl O-methyltransferase activity	O: Posttranslational modification, protein turnover, chaperones	K18203	--	IPR029063: S-adenosyl-L-methionine-dependent methyltransferase superfamily;IPR007213: Methyltransferase Ppm1/Ppm2/Tcmp;IPR016651: Leucine carboxyl methyltransferase 1	Cytoplasm	--
A0A0U1RP81	MICOS complex subunit MIC60 OS=Mus musculus OX=10090 GN=Immt PE=1 SV=1	Immt	1.92473	2.08046	1.69303	2.05944	2.00568	2.42276	2.3462	2.63275	2.36936	2.47721	2.06405	1.82324	1.12528	0.131317	0.726366	insig	--	GO:0005743 mitochondrial inner membrane;GO:0016021 integral component of membrane	--	M: Cell wall/membrane/envelope biogenesis	K17785	--	IPR019133: Mitochondrial inner membrane protein Mitofilin	Mitochondrion	--
A0A0U1RPE1	Tia1 cytotoxic granule-associated RNA binding protein-like 1 (Fragment) OS=Mus musculus OX=10090 GN=Tial1 PE=1 SV=1	Tial1	1.41626	1.67151	1.6622	1.84195	1.94623	1.60415	2.5399	1.57278	1.60384	1.47677	2.41081	1.6275	1.1074	0.411741	0.879489	insig	--	--	GO:0003723 RNA binding	A: RNA processing and modification;J: Translation, ribosomal structure and biogenesis	K13201	--	IPR000504: RNA recognition motif domain;IPR034496: TIAR, RNA recognition motif 3;IPR012677: Nucleotide-binding alpha-beta plait domain superfamily;IPR035979: RNA-binding domain superfamily	Nucleus	--
A0A0U1RPL0	Ataxin 2-like OS=Mus musculus OX=10090 GN=Atxn2l PE=1 SV=1	Atxn2l	1.63232	1.61183	1.411	1.87226	1.6942	1.42583	1.37815	1.6933	1.42411	1.416	1.59678	1.76701	0.961431	0.537479	0.921194	insig	GO:0016071 mRNA metabolic process	GO:0005829 cytosol;GO:0010494 cytoplasmic stress granule;GO:0016020 membrane;GO:0016607 nuclear speck	GO:0003723 RNA binding	A: RNA processing and modification	K23625	ko05014: Amyotrophic lateral sclerosis;ko05017: Spinocerebellar ataxia;ko05022: Pathways of neurodegeneration - multiple diseases	IPR009818: Ataxin-2, C-terminal;IPR009604: LsmAD domain;IPR025852: Ataxin 2, SM domain;IPR045117: Ataxin2-like	Nucleus	--
A0A0U1RPW2	Tight junction protein 1 OS=Mus musculus OX=10090 GN=Tjp1 PE=1 SV=1	Tjp1	0.216491	0.107758	0.128036	0.17117	0	0.241231	0.171516	0.141473	0.101059	0.13917	0.0782302	0.168565	0.925208	0.788247	0.966011	insig	--	GO:0005886 plasma membrane;GO:0005923 bicellular tight junction	--	T: Signal transduction mechanisms	K05701	ko04520: Adherens junction;ko04530: Tight junction;ko04540: Gap junction	IPR001478: PDZ domain;IPR001452: SH3 domain;IPR036034: PDZ superfamily;IPR008145: Guanylate kinase/L-type calcium channel beta subunit;IPR027417: P-loop containing nucleoside triphosphate hydrolase;IPR005418: Tight junction protein ZO-1;IPR035597: ZO-1, SH3 domain;IPR036028: SH3-like domain superfamily;IPR008144: Guanylate kinase-like domain;IPR005417: Tight junction protein ZO	Nucleus	--
A0A0U1RPX4	Mitogen-activated protein kinase (Fragment) OS=Mus musculus OX=10090 GN=Mapk3 PE=1 SV=1	Mapk3	0.473121	0.398284	0.362708	0.62788	0.544164	0.507628	0.488648	0.695881	0.676302	0.646445	0.381151	0.503968	1.16426	0.249292	0.800195	insig	GO:0006468 protein phosphorylation;GO:0032872 regulation of stress-activated MAPK cascade;GO:0051493 regulation of cytoskeleton organization;GO:0072584 caveolin-mediated endocytosis;GO:0090170 regulation of Golgi inheritance;GO:2000641 regulation of early endosome to late endosome transport	GO:0005769 early endosome;GO:0005770 late endosome;GO:0005794 Golgi apparatus;GO:0005829 cytosol;GO:0005856 cytoskeleton;GO:0005901 caveola;GO:0005925 focal adhesion	GO:0004707 MAP kinase activity;GO:0005524 ATP binding;GO:0106310 protein serine kinase activity	T: Signal transduction mechanisms	K04371	ko01521: EGFR tyrosine kinase inhibitor resistance;ko01522: Endocrine resistance;ko01524: Platinum drug resistance;ko04010: MAPK signaling pathway;ko04012: ErbB signaling pathway;ko04014: Ras signaling pathway;ko04015: Rap1 signaling pathway;ko04022: cGMP-PKG signaling pathway;ko04024: cAMP signaling pathway;ko04062: Chemokine signaling pathway;ko04066: HIF-1 signaling pathway;ko04068: FoxO signa…	IPR008271: Serine/threonine-protein kinase, active site;IPR017441: Protein kinase, ATP binding site;IPR000719: Protein kinase domain;IPR011009: Protein kinase-like domain superfamily;IPR008349: Mitogen-activated protein (MAP) kinase, ERK1/2;IPR003527: Mitogen-activated protein (MAP) kinase, conserved site	Mitochondrion	--
A0A0U1RPZ9	Neurotrophic tyrosine kinase, receptor, type 3 (Fragment) OS=Mus musculus OX=10090 GN=Ntrk3 PE=4 SV=1	Ntrk3	0	0.0356957	0	0.052279	0	0.0795088	0	0.0499085	0	0.0538515	0.0439239	0	0.881782	0.855538	0.978064	insig	GO:0007169 transmembrane receptor protein tyrosine kinase signaling pathway	GO:0005887 integral component of plasma membrane	GO:0004714 transmembrane receptor protein tyrosine kinase activity;GO:0005030 neurotrophin receptor activity	T: Signal transduction mechanisms;U: Intracellular trafficking, secretion, and vesicular transport	K05101	ko04020: Calcium signaling pathway;ko04722: Neurotrophin signaling pathway;ko05230: Central carbon metabolism in cancer	IPR000372: Leucine-rich repeat N-terminal domain;IPR020446: NT-3 growth factor receptor NTRK3	Extracell	CS pos: 31-32. VLA-CP. Pr: 0.5781
A0A140LHD4	Mitochondrial ribosomal protein L48 (Fragment) OS=Mus musculus OX=10090 GN=Mrpl48 PE=1 SV=2	Mrpl48	0.072364	0.28782	0	0.142642	0.214372	0	0	0	0.253083	0.130687	0.131738	0.299066	1.13577	0.820742	0.974143	insig	--	GO:0005761 mitochondrial ribosome	--	S: Function unknown	K17429	--	IPR027486: Ribosomal protein S10 domain;IPR027487: Mitochondrial ribosomal protein L48;IPR036838: Ribosomal protein S10 domain superfamily	Cytoplasm_Nucleus	--
A0A140LHQ8	Phosphatidylinositol binding clathrin assembly protein (Fragment) OS=Mus musculus OX=10090 GN=Picalm PE=1 SV=1	Picalm	1.10606	1.37023	1.22074	1.03812	0.864194	1.58457	1.27155	1.32352	1.08016	1.28444	1.11373	0.826796	0.960506	0.72212	0.959032	insig	GO:0048268 clathrin coat assembly;GO:0072583 clathrin-dependent endocytosis;GO:2000369 regulation of clathrin-dependent endocytosis	GO:0016020 membrane;GO:0030136 clathrin-coated vesicle	GO:0005545 1-phosphatidylinositol binding;GO:0030276 clathrin binding	T: Signal transduction mechanisms;U: Intracellular trafficking, secretion, and vesicular transport	K20044	--	IPR008942: ENTH/VHS;IPR011417: AP180 N-terminal homology (ANTH) domain;IPR045192: Clathrin coat assembly protein AP180-like;IPR013809: ENTH domain;IPR014712: ANTH domain superfamily	Cytoplasm	--
A0A140LIF8	Immunity-related GTPase family M protein 2 OS=Mus musculus OX=10090 GN=Irgm2 PE=1 SV=2	Irgm2	0.38536	0	0	0	0	0.12093	0	0.225261	0.355379	0	0.449376	0.439683	2.90288	0.160614	0.755739	insig	GO:0006952 defense response;GO:0009617 response to bacterium;GO:0034341 response to interferon-gamma;GO:0035458 cellular response to interferon-beta;GO:0042742 defense response to bacterium;GO:0042832 defense response to protozoan	GO:0005737 cytoplasm;GO:0005789 endoplasmic reticulum membrane;GO:0005794 Golgi apparatus	GO:0003924 GTPase activity;GO:0005525 GTP binding	--	K14139	ko04621: NOD-like receptor signaling pathway;ko05145: Toxoplasmosis	IPR007743: Immunity-related GTPases-like;IPR027417: P-loop containing nucleoside triphosphate hydrolase;IPR030385: IRG-type guanine nucleotide-binding (G) domain	Cytoplasm_Nucleus	--
A0A140LIW3	FERM and PDZ domain containing 3 OS=Mus musculus OX=10090 GN=Frmpd3 PE=1 SV=1	Frmpd3	0.257951	0.278222	0.199579	0.216258	0.224318	0.184522	0.201022	0.181041	0.213546	0.250857	0.101159	0.18403	0.831579	0.159634	0.755739	insig	GO:0007165 signal transduction	GO:0005856 cytoskeleton	--	--	K23959	--	IPR014352: FERM/acyl-CoA-binding protein superfamily;IPR011993: PH-like domain superfamily;IPR019748: FERM central domain;IPR019749: Band 4.1 domain;IPR000159: Ras-associating (RA) domain;IPR001478: PDZ domain;IPR000299: FERM domain;IPR036034: PDZ superfamily;IPR035963: FERM superfamily, second domain;IPR041779: FERM and PDZ domain-containing protein 1/3/4, FERM domain C-lobe;IPR029071: Ubiquitin…	Nucleus	--
A0A140LJD2	Tetratricopeptide repeat, ankyrin repeat and coiled-coil containing 2 (Fragment) OS=Mus musculus OX=10090 GN=Tanc2 PE=1 SV=1	Tanc2	0	0.114191	0.0979091	0.194055	0.197165	0.186661	0	0.0791879	0.100496	0.0948948	0.0793271	0.09232	0.564856	0.145516	0.746397	insig	--	--	--	--	K26456	--	--	Nucleus	--
A0A140T8M2	Immunoglobulin kappa variable 12-44 (Fragment) OS=Mus musculus OX=10090 GN=Igkv12-44 PE=1 SV=2	Igkv12-44	0	0	0	0	0	0	0.256324	0.438863	0.463433	0	0.323869	0.305595	inf	0.00711194	0.359779	up	GO:0006955 immune response	GO:0005615 extracellular space	GO:0042802 identical protein binding	--	--	--	IPR013783: Immunoglobulin-like fold;IPR003599: Immunoglobulin subtype;IPR007110: Immunoglobulin-like domain;IPR036179: Immunoglobulin-like domain superfamily;IPR013106: Immunoglobulin V-set domain	Extracell	CS pos: 20-21. ARC-DI. Pr: 0.9368
A0A140T8M3	Immunoglobulin kappa chain variable 8-30 (Fragment) OS=Mus musculus OX=10090 GN=Igkv8-30 PE=1 SV=2	Igkv8-30	0	0.0591185	0	0	0	0	0	0	0	0	0	0	0	0.363217	0.850867	insig	GO:0006955 immune response	GO:0005615 extracellular space	--	--	K06553	--	IPR003599: Immunoglobulin subtype;IPR013106: Immunoglobulin V-set domain;IPR013783: Immunoglobulin-like fold;IPR007110: Immunoglobulin-like domain;IPR036179: Immunoglobulin-like domain superfamily	Extracell	CS pos: 20-21. TCG-DI. Pr: 0.5577
A0A140T8M5	Immunoglobulin kappa variable 6-15 (Fragment) OS=Mus musculus OX=10090 GN=Igkv6-15 PE=1 SV=2	Igkv6-15	0	1.19967	0	1.13036	0	0	0.701683	0.954361	0.871616	0.860581	0.742486	0.824281	2.12658	0.136162	0.734108	insig	GO:0006955 immune response	GO:0005615 extracellular space	--	--	K06553	--	IPR013106: Immunoglobulin V-set domain;IPR036179: Immunoglobulin-like domain superfamily;IPR003599: Immunoglobulin subtype;IPR013783: Immunoglobulin-like fold;IPR007110: Immunoglobulin-like domain	Extracell	CS pos: 20-21. VDG-DI. Pr: 0.9559
A0A140T8N5	Immunoglobulin kappa variable 6-23 (Fragment) OS=Mus musculus OX=10090 GN=Igkv6-23 PE=1 SV=2	Igkv6-23	0	0	0	0.112949	0	0	0	0.0998753	0	0	0	0	0.88425	0.932637	0.991181	insig	GO:0006955 immune response	GO:0005615 extracellular space	--	--	K06553	--	IPR007110: Immunoglobulin-like domain;IPR013106: Immunoglobulin V-set domain;IPR013783: Immunoglobulin-like fold;IPR003599: Immunoglobulin subtype;IPR036179: Immunoglobulin-like domain superfamily	Extracell	CS pos: 20-21. VEG-DI. Pr: 0.9779
A0A140T8N7	Immunoglobulin kappa chain variable 6-25 (Fragment) OS=Mus musculus OX=10090 GN=Igkv6-25 PE=4 SV=2	Igkv6-25	0	0	0	0	0	0	0.550797	1.06595	0.615197	0.434333	0.533692	0.246142	inf	0.00360946	0.299151	up	GO:0006955 immune response	GO:0005615 extracellular space	--	--	K06553	--	IPR013783: Immunoglobulin-like fold;IPR036179: Immunoglobulin-like domain superfamily;IPR013106: Immunoglobulin V-set domain;IPR003599: Immunoglobulin subtype;IPR007110: Immunoglobulin-like domain	Extracell	CS pos: 20-21. VDG-DI. Pr: 0.9735
A0A140T8P5	Immunoglobulin kappa chain variable 8-24 (Fragment) OS=Mus musculus OX=10090 GN=Igkv8-24 PE=1 SV=2	Igkv8-24	0	0	0	0	0	0	0	0.723414	0.4952	0.397591	0.358161	0.5333	inf	0.00815602	0.392515	up	GO:0006955 immune response	GO:0005615 extracellular space	--	--	K06553	--	IPR007110: Immunoglobulin-like domain;IPR013783: Immunoglobulin-like fold;IPR036179: Immunoglobulin-like domain superfamily;IPR013106: Immunoglobulin V-set domain;IPR003599: Immunoglobulin subtype	Extracell	CS pos: 20-21. ACA-DI. Pr: 0.7496
A0A140T8P6	Immunoglobulin kappa variable 12-46 (Fragment) OS=Mus musculus OX=10090 GN=Igkv12-46 PE=1 SV=2	Igkv12-46	0	0	0	0	0	0	0	0.229213	0	0.173438	0.313164	0	inf	0.0878607	0.676469	insig	GO:0006955 immune response	GO:0005615 extracellular space	--	--	--	--	IPR003599: Immunoglobulin subtype;IPR013106: Immunoglobulin V-set domain;IPR036179: Immunoglobulin-like domain superfamily;IPR013783: Immunoglobulin-like fold;IPR007110: Immunoglobulin-like domain	Extracell	CS pos: 20-21. ARC-DI. Pr: 0.8196
A0A1B0GR60	Ferritin OS=Mus musculus OX=10090 GN=Ftl1 PE=1 SV=1	Ftl1	0	0	0	0	0	0	0	0	0	0.06163	0	0.0506852	inf	0.177212	0.762011	insig	GO:0006826 iron ion transport;GO:0006879 cellular iron ion homeostasis	--	GO:0008199 ferric iron binding	P: Inorganic ion transport and metabolism	K13625	ko00860: Porphyrin metabolism;ko04216: Ferroptosis;ko04217: Necroptosis;ko04978: Mineral absorption	IPR014034: Ferritin, conserved site;IPR008331: Ferritin/DPS protein domain;IPR012347: Ferritin-like;IPR001519: Ferritin;IPR009040: Ferritin-like diiron domain;IPR009078: Ferritin-like superfamily	Mitochondrion	--
A0A1B0GRV0	3'(2'),5'-bisphosphate nucleotidase 1 OS=Mus musculus OX=10090 GN=Bpnt1 PE=1 SV=1	Bpnt1	4.43454	4.18602	4.40377	4.44685	4.28799	4.31289	4.35901	4.96625	4.59037	4.46753	5.02942	4.34934	1.06482	0.0718981	0.662464	insig	GO:0046854 phosphatidylinositol phosphate biosynthetic process;GO:0046855 inositol phosphate dephosphorylation	--	GO:0046872 metal ion binding	F: Nucleotide transport and metabolism	K01082	ko00920: Sulfur metabolism;ko01100: Metabolic pathways	IPR000760: Inositol monophosphatase-like;IPR020583: Inositol monophosphatase, metal-binding site;IPR020550: Inositol monophosphatase, conserved site	Mitochondrion	--
A0A1C7ZMY3	SH3 and multiple ankyrin repeat domains 2 OS=Mus musculus OX=10090 GN=Shank2 PE=1 SV=1	Shank2	0.526534	0.557681	0.444577	0.621894	0.445335	0.553375	0.534164	0.315405	0.329474	0.519063	0.409272	0.653494	0.876635	0.319896	0.847444	insig	GO:0016043 cellular component organization	GO:0014069 postsynaptic density;GO:0070161 anchoring junction	--	T: Signal transduction mechanisms	K15009	ko04724: Glutamatergic synapse	IPR013761: Sterile alpha motif/pointed domain superfamily;IPR001660: Sterile alpha motif domain;IPR001478: PDZ domain;IPR036034: PDZ superfamily;IPR041489: PDZ domain 6	Nucleus	--
A0A1D5RLN6	RIKEN cDNA 2900026A02 gene OS=Mus musculus OX=10090 GN=2900026A02Rik PE=1 SV=1	2900026A02Rik	4.51527	4.67699	4.58747	4.48129	4.79943	4.07353	4.32428	4.58619	4.7128	4.8265	4.65862	4.7617	1.02713	0.350383	0.850867	insig	--	--	--	--	--	--	IPR032764: Tankyrase 1-binding protein, C-terminal;IPR040006: Tankyrase 1-binding protein-like	Nucleus	--
A0A1D5RLP2	Multivesicular body subunit 12A OS=Mus musculus OX=10090 GN=Mvb12a PE=4 SV=1	Mvb12a	0.840758	0.734192	0	0	1.02495	0.994462	0.793384	0.715621	0	1.24834	0	0.875693	1.01076	0.982266	0.997631	insig	--	GO:0000813 ESCRT I complex	--	--	K12186	ko04144: Endocytosis	IPR023341: MABP domain;IPR040335: Multivesicular body subunit 12A;IPR018798: Multivesicular body subunit 12	Extracell	--
A0A1D5RM71	SAM and SH3 domain containing 1 (Fragment) OS=Mus musculus OX=10090 GN=Sash1 PE=1 SV=1	Sash1	0	0.0900072	0	0.156486	0.173194	0.066905	0	0.138852	0.202713	0	0.0997329	0.0886623	1.08912	0.873761	0.980463	insig	--	--	--	R: General function prediction only	K23705	--	--	Nucleus	--
A0A1D5RM83	IQ motif and Sec7 domain 1 OS=Mus musculus OX=10090 GN=Iqsec1 PE=1 SV=1	Iqsec1	5.99222	5.98311	6.07439	5.84384	5.73523	5.12988	5.77456	5.68156	5.47163	5.49594	5.86187	5.77911	0.980034	0.482286	0.908505	insig	GO:0032012 regulation of ARF protein signal transduction;GO:0043547 positive regulation of GTPase activity	--	GO:0005085 guanyl-nucleotide exchange factor activity	U: Intracellular trafficking, secretion, and vesicular transport	K12495	ko04144: Endocytosis	IPR000904: Sec7 domain;IPR033742: IQ motif and SEC7 domain-containing protein, PH domain;IPR000048: IQ motif, EF-hand binding site;IPR011993: PH-like domain superfamily;IPR023394: Sec7, C-terminal domain superfamily;IPR035999: Sec7 domain superfamily	Nucleus	--
A0A1D5RMM1	Dedicator of cytokinesis 9 OS=Mus musculus OX=10090 GN=Dock9 PE=1 SV=1	Dock9	0.0310452	0.0566918	0.115135	0	0	0	0.0464477	0.18714	0	0	0.275727	0	2.51052	0.359662	0.850867	insig	GO:0007264 small GTPase mediated signal transduction	--	GO:0005085 guanyl-nucleotide exchange factor activity	T: Signal transduction mechanisms	K21853	--	IPR026791: Dedicator of cytokinesis;IPR027007: C2 DOCK-type domain;IPR037809: Dedicator of cytokinesis D, C2 domain;IPR011993: PH-like domain superfamily;IPR046773: DOCKER, Lobe C;IPR043161: Dedicator of cytokinesis, C-terminal, lobe A;IPR001849: Pleckstrin homology domain;IPR027357: DOCKER domain;IPR046769: DOCKER, Lobe A;IPR046770: DOCKER, Lobe B;IPR021816: Dedicator of cytokinesis C/D, N-termi…	Cytoplasm	--
A0A1L1SQI7	LysM, putative peptidoglycan-binding, domain containing 2 OS=Mus musculus OX=10090 GN=Lysmd2 PE=1 SV=1	Lysmd2	0.878543	0.736525	0.764012	0.77719	0.857621	0.942944	0.816042	0.752196	0.556437	1.05882	0.882594	0.831149	0.987977	0.89765	0.985945	insig	--	--	--	--	--	--	IPR018392: LysM domain	Nucleus	--
A0A1L1SRI1	Talin 2 (Fragment) OS=Mus musculus OX=10090 GN=Tln2 PE=1 SV=1	Tln2	1.94039	1.94436	1.60424	2.01508	1.90778	1.69719	1.79976	1.9729	1.88121	1.70389	1.87072	2.13413	1.02282	0.647492	0.944606	insig	GO:0007155 cell adhesion	GO:0005737 cytoplasm;GO:0070161 anchoring junction	GO:0051015 actin filament binding	Z: Cytoskeleton	K06271	ko04015: Rap1 signaling pathway;ko04510: Focal adhesion;ko04611: Platelet activation;ko04820: Cytoskeleton in muscle cells;ko05166: Human T-cell leukemia virus 1 infection	IPR036723: Alpha-catenin/vinculin-like superfamily;IPR002558: I/LWEQ domain;IPR035964: I/LWEQ domain superfamily;IPR015009: Vinculin-binding site-containing domain;IPR037438: Talin-1/2, rod-segment	Cytoplasm	--
A0A1L1SS44	Amyloid beta (A4) precursor-like protein 2 (Fragment) OS=Mus musculus OX=10090 GN=Aplp2 PE=1 SV=1	Aplp2	0.675644	0.477951	0.559977	0.547769	0.671311	0.448188	0.870546	0.477237	0.600244	0.525925	0.761022	0.634401	1.1445	0.286444	0.828085	insig	--	GO:0016021 integral component of membrane	GO:0004867 serine-type endopeptidase inhibitor activity;GO:0008201 heparin binding;GO:0046914 transition metal ion binding	R: General function prediction only	K08117	--	IPR015849: Amyloidogenic glycoprotein, heparin-binding;IPR036176: E2 domain superfamily;IPR008154: Amyloidogenic glycoprotein, extracellular;IPR036880: Pancreatic trypsin inhibitor Kunitz domain superfamily;IPR036454: Amyloidogenic glycoprotein, heparin-binding domain superfamily;IPR020901: Proteinase inhibitor I2, Kunitz, conserved site;IPR002223: Pancreatic trypsin inhibitor Kunitz domain;IPR02…	Extracell	CS pos: 31-32. ALA-GY. Pr: 0.4762
A0A1L1SS87	Choline transporter-like protein (Fragment) OS=Mus musculus OX=10090 GN=Slc44a2 PE=1 SV=1	Slc44a2	0.517896	0.4595	0.4306	0.851771	0.828099	0.900856	0.819392	0.632323	0.219759	0.139794	0.695553	0.645186	0.79023	0.355865	0.850867	insig	GO:0071705 nitrogen compound transport	GO:0005886 plasma membrane;GO:0016021 integral component of membrane	GO:0015101 organic cation transmembrane transporter activity	I: Lipid transport and metabolism	K15377	ko05231: Choline metabolism in cancer	IPR007603: Choline transporter-like	Extracell	--
A0A1L1SSC0	Leucine-rich repeat flightless-interacting protein 2 OS=Mus musculus OX=10090 GN=Lrrfip2 PE=1 SV=2	Lrrfip2	0.202506	0.109566	0.172145	0.227388	0.103081	0.278346	0.13113	0.194988	0.105221	0.21544	0.193094	0.145526	0.901527	0.600729	0.93303	insig	GO:0006355 regulation of transcription, DNA-templated	--	--	R: General function prediction only	K26434	--	IPR019139: Leucine-rich repeat flightless-interacting protein 1/2	Nucleus	--
A0A1L1SSS4	Nuclear receptor coactivator 7 OS=Mus musculus OX=10090 GN=Ncoa7 PE=1 SV=1	Ncoa7	0.268017	0	0.138785	0.367715	0	0	0.270465	0	0	0.207405	0	0.0709122	0.708549	0.653433	0.944606	insig	--	--	--	L: Replication, recombination and repair	K25442	ko04142: Lysosome	IPR006571: TLDc domain;IPR018392: LysM domain;IPR036779: LysM domain superfamily	Nucleus	--
A0A1L1SSV8	non-specific serine/threonine protein kinase (Fragment) OS=Mus musculus OX=10090 GN=Taok2 PE=1 SV=1	Taok2	0.334694	0.303648	0.475657	0.448353	0.487929	0.336707	0.425092	0.289204	0.198435	0.318181	0.363768	0.333351	0.807726	0.123992	0.720001	insig	--	--	--	T: Signal transduction mechanisms	K04429	ko04010: MAPK signaling pathway	--	Cytoplasm	--
A0A1L1SU27	Pleckstrin homology domain containing, family G (with RhoGef domain) member 4 OS=Mus musculus OX=10090 GN=Plekhg4 PE=1 SV=1	Plekhg4	0.458434	0.294331	0.80679	0.435406	0.937536	0.556674	0.40025	0.543117	0.837636	0.616932	0.431631	0.473446	0.946647	0.80081	0.968622	insig	--	--	GO:0005085 guanyl-nucleotide exchange factor activity	T: Signal transduction mechanisms	K23860	--	IPR011993: PH-like domain superfamily;IPR001849: Pleckstrin homology domain;IPR000219: Dbl homology (DH) domain;IPR035899: Dbl homology (DH) domain superfamily	Nucleus	--
A0A1L1SV25	Alpha-actinin-4 OS=Mus musculus OX=10090 GN=Actn4 PE=1 SV=1	Actn4	0.404408	0.295877	0.47326	0.519805	0.626194	0.60859	0.650308	0.363621	0.154239	0.259788	0.273855	0.222867	0.657305	0.0896732	0.676469	insig	--	GO:0005856 cytoskeleton;GO:0099512 supramolecular fiber	GO:0003779 actin binding;GO:0005509 calcium ion binding	Z: Cytoskeleton	K05699	ko04510: Focal adhesion;ko04520: Adherens junction;ko04530: Tight junction;ko04670: Leukocyte transendothelial migration;ko04810: Regulation of actin cytoskeleton;ko05146: Amoebiasis;ko05203: Viral carcinogenesis;ko05322: Systemic lupus erythematosus	IPR011992: EF-hand domain pair;IPR018159: Spectrin/alpha-actinin;IPR002048: EF-hand domain;IPR001715: Calponin homology domain;IPR036872: CH domain superfamily;IPR002017: Spectrin repeat;IPR001589: Actinin-type actin-binding domain, conserved site;IPR018247: EF-Hand 1, calcium-binding site;IPR014837: EF-hand, Ca insensitive	Cytoplasm_Nucleus	--
A0A1L1SV73	Ubiquitin carboxyl-terminal hydrolase 47 OS=Mus musculus OX=10090 GN=Usp47 PE=1 SV=1	Usp47	0.264051	0.117232	0.164945	0.124657	0.218494	0.201252	0.219973	0.109417	0.192801	0.159725	0.0689128	0.101139	0.781171	0.259792	0.804927	insig	GO:0006511 ubiquitin-dependent protein catabolic process;GO:0016579 protein deubiquitination	--	GO:0004843 cysteine-type deubiquitinase activity	O: Posttranslational modification, protein turnover, chaperones	K11857	--	IPR029071: Ubiquitin-like domain superfamily;IPR001394: Peptidase C19, ubiquitin carboxyl-terminal hydrolase;IPR018200: Ubiquitin specific protease, conserved site;IPR028889: Ubiquitin specific protease domain;IPR038765: Papain-like cysteine peptidase superfamily;IPR045578: Ubiquitin carboxyl-terminal hydrolase 47, C-terminal	Nucleus	--
A0A1L1SVG6	Choline transporter-like protein OS=Mus musculus OX=10090 GN=Slc44a2 PE=1 SV=1	Slc44a2	0.739249	0.696073	0.731294	0.749218	0.85079	1.00433	0.945997	0.642424	0.610727	0.704018	0.891416	0.79589	0.962171	0.687705	0.953315	insig	GO:0071705 nitrogen compound transport	GO:0005886 plasma membrane;GO:0016021 integral component of membrane	GO:0015101 organic cation transmembrane transporter activity	I: Lipid transport and metabolism	K15377	ko05231: Choline metabolism in cancer	IPR007603: Choline transporter-like	Plasma membrane	--
A0A1Q1PRS4	Dystrophin Dp71 delta110 isoform OS=Mus musculus OX=10090 GN=Dmd PE=1 SV=1	Dmd	0.12661	0.0736548	0	0	0.0345439	0	0	0.0529376	0	0.181344	0.0722983	0.0535663	1.53379	0.558689	0.925735	insig	--	--	GO:0008270 zinc ion binding	N: Cell motility;T: Signal transduction mechanisms;Z: Cytoskeleton	K10366	ko04820: Cytoskeleton in muscle cells;ko05410: Hypertrophic cardiomyopathy;ko05412: Arrhythmogenic right ventricular cardiomyopathy;ko05414: Dilated cardiomyopathy;ko05416: Viral myocarditis	IPR000433: Zinc finger, ZZ-type;IPR015153: EF-hand domain, type 1;IPR011992: EF-hand domain pair;IPR015154: EF-hand domain, type 2;IPR043145: Zinc finger, ZZ-type superfamily	Cytoplasm_Nucleus	--
A0A1W2P772	ATPase, Ca++ transporting, plasma membrane 1 (Fragment) OS=Mus musculus OX=10090 GN=Atp2b1 PE=1 SV=1	Atp2b1	2.33845	2.28197	2.35199	2.66845	2.86512	2.52012	3.18695	2.58601	2.80645	2.55158	2.47007	2.34798	1.06142	0.341759	0.850867	insig	--	GO:0016021 integral component of membrane	GO:0005388 P-type calcium transporter activity;GO:0005524 ATP binding	P: Inorganic ion transport and metabolism	K05850	ko04020: Calcium signaling pathway;ko04022: cGMP-PKG signaling pathway;ko04024: cAMP signaling pathway;ko04261: Adrenergic signaling in cardiomyocytes;ko04925: Aldosterone synthesis and secretion;ko04961: Endocrine and other factor-regulated calcium reabsorption;ko04970: Salivary secretion;ko04972: Pancreatic secretion;ko04978: Mineral absorption	IPR022141: Plasma membrane calcium transporting P-type ATPase, C-terminal;IPR006068: Cation-transporting P-type ATPase, C-terminal;IPR023298: P-type ATPase, transmembrane domain superfamily	Plasma membrane	CS pos: 18-19. FAG-EK. Pr: 0.1265
A0A1W2P7G5	Coenzyme Q10A OS=Mus musculus OX=10090 GN=Coq10a PE=1 SV=1	Coq10a	0.215961	0.280786	0.302175	0.332418	0.396568	0.179023	0.416467	0.441167	0.340316	0.317528	0.308631	0.264484	1.2236	0.16496	0.759672	insig	GO:0006744 ubiquinone biosynthetic process;GO:0045333 cellular respiration	GO:0005739 mitochondrion	GO:0048039 ubiquinone binding	I: Lipid transport and metabolism	K18588	--	IPR044996: Coenzyme Q-binding protein COQ10-like;IPR005031: Coenzyme Q-binding protein COQ10, START domain;IPR023393: START-like domain superfamily	Extracell	--
A0A1W2P7Y9	Neuronal cell adhesion molecule OS=Mus musculus OX=10090 GN=Nrcam PE=1 SV=1	Nrcam	7.41749	8.1405	7.01757	8.92726	7.86158	6.33009	7.68617	9.65142	7.60425	7.43408	7.42681	8.06483	1.04756	0.492139	0.910267	insig	GO:0007155 cell adhesion;GO:0007411 axon guidance	GO:0005886 plasma membrane;GO:0016021 integral component of membrane;GO:0043005 neuron projection	--	T: Signal transduction mechanisms	K06756	ko04514: Cell adhesion molecules	IPR013783: Immunoglobulin-like fold;IPR003961: Fibronectin type III;IPR013098: Immunoglobulin I-set;IPR003598: Immunoglobulin subtype 2;IPR036179: Immunoglobulin-like domain superfamily;IPR007110: Immunoglobulin-like domain;IPR026966: Neurofascin/L1/NrCAM, C-terminal domain;IPR036116: Fibronectin type III superfamily;IPR003599: Immunoglobulin subtype;IPR003006: Immunoglobulin/major histocompatibi…	Golgi apparatus	CS pos: 29-30. ISA-LD. Pr: 0.9238
A0A1W2P832	Ral GTPase activating protein, alpha subunit 1 OS=Mus musculus OX=10090 GN=Ralgapa1 PE=1 SV=1	Ralgapa1	0.381243	0.0880148	0.219637	0.380116	0.224534	0.17763	0.379803	0.248806	0.357747	0.233777	0.16952	0.354128	1.1853	0.458045	0.89504	insig	GO:0043547 positive regulation of GTPase activity;GO:0051056 regulation of small GTPase mediated signal transduction	GO:0005634 nucleus	GO:0005096 GTPase activator activity	T: Signal transduction mechanisms	K25768	ko04014: Ras signaling pathway	IPR000331: Rap/Ran-GAP domain;IPR035974: Rap/Ran-GAP superfamily;IPR027107: Tuberin/Ral GTPase-activating protein subunit alpha;IPR046859: Ral GTPase-activating protein subunit alpha/beta, N-terminal domain;IPR016024: Armadillo-type fold	Cytoplasm	--
A0A1W2P872	RNA-binding protein Nova-2 OS=Mus musculus OX=10090 GN=Nova2 PE=1 SV=1	Nova2	2.50937	2.54651	2.03737	2.45463	2.5127	2.34167	1.93225	2.38846	2.44789	2.13708	2.49418	2.1957	0.943988	0.281126	0.823217	insig	GO:0000381 regulation of alternative mRNA splicing, via spliceosome;GO:0000398 mRNA splicing, via spliceosome;GO:0021954 central nervous system neuron development;GO:0030182 neuron differentiation;GO:0051252 regulation of RNA metabolic process;GO:0120163 negative regulation of cold-induced thermogenesis;GO:1902667 regulation of axon guidance	GO:0005634 nucleus	GO:0003723 RNA binding;GO:0003729 mRNA binding;GO:1990825 sequence-specific mRNA binding	A: RNA processing and modification;R: General function prediction only	K14944	--	IPR036612: K Homology domain, type 1 superfamily;IPR004088: K Homology domain, type 1;IPR004087: K Homology domain	Nucleus	--
A0A1W2P879	Paralemmin-1 (Fragment) OS=Mus musculus OX=10090 GN=Palm PE=1 SV=1	Palm	10.6271	10.1823	7.28405	9.24814	7.00354	7.48342	6.9823	7.9134	7.62355	8.75334	6.33776	7.37331	0.867932	0.158639	0.755739	insig	GO:0008360 regulation of cell shape	GO:0016020 membrane	--	--	K16519	--	IPR004965: Paralemmin	Cytoskeleton	--
A0A1W2P8C0	Erythrocyte membrane protein band 4.1 like 2 (Fragment) OS=Mus musculus OX=10090 GN=Epb41l2 PE=1 SV=1	Epb41l2	0.950978	1.19355	1.16815	0.943854	0.871353	0.688223	0.816927	1.02861	0.925591	0.849842	0.84125	0.975844	0.935	0.481238	0.908353	insig	GO:0030866 cortical actin cytoskeleton organization	GO:0005856 cytoskeleton	GO:0008092 cytoskeletal protein binding	R: General function prediction only	K23961	--	IPR007477: SAB domain	Nucleus	--
A0A1Y7VIR0	Protein phosphatase 2, regulatory subunit B', gamma (Fragment) OS=Mus musculus OX=10090 GN=Ppp2r5c PE=1 SV=1	Ppp2r5c	1.41016	1.09772	0.895101	1.40886	1.08461	1.40187	1.04078	0.999089	1.23118	1.10508	1.18331	1.13245	0.916907	0.333725	0.850867	insig	GO:0007165 signal transduction	GO:0000159 protein phosphatase type 2A complex	GO:0019888 protein phosphatase regulator activity	T: Signal transduction mechanisms	K11584	ko03015: mRNA surveillance pathway;ko04071: Sphingolipid signaling pathway;ko04110: Cell cycle;ko04114: Oocyte meiosis;ko04151: PI3K-Akt signaling pathway;ko04152: AMPK signaling pathway;ko04261: Adrenergic signaling in cardiomyocytes;ko04660: T cell receptor signaling pathway;ko04728: Dopaminergic synapse;ko05165: Human papillomavirus infection	IPR011989: Armadillo-like helical;IPR002554: Protein phosphatase 2A, regulatory B subunit, B56;IPR016024: Armadillo-type fold	Cytoplasm_Nucleus	--
A0A1Y7VJP1	Ryanodine receptor 2, cardiac (Fragment) OS=Mus musculus OX=10090 GN=Ryr2 PE=1 SV=1	Ryr2	1.50898	1.05476	1.30499	1.3992	1.19035	1.21058	1.59669	1.00107	1.42017	0.999439	1.21316	1.1817	0.966537	0.722894	0.959032	insig	GO:0006874 cellular calcium ion homeostasis	GO:0016021 integral component of membrane	GO:0005219 ryanodine-sensitive calcium-release channel activity;GO:0005509 calcium ion binding	T: Signal transduction mechanisms	K04962	ko04020: Calcium signaling pathway;ko04024: cAMP signaling pathway;ko04260: Cardiac muscle contraction;ko04261: Adrenergic signaling in cardiomyocytes;ko04371: Apelin signaling pathway;ko04713: Circadian entrainment;ko04911: Insulin secretion;ko04921: Oxytocin signaling pathway;ko04972: Pancreatic secretion;ko05020: Prion disease;ko05022: Pathways of neurodegeneration - multiple diseases;ko05410:…	IPR009460: Ryanodine Receptor TM 4-6;IPR011992: EF-hand domain pair;IPR013662: RyR/IP3R Homology associated domain;IPR002048: EF-hand domain	Plasma membrane	--
A0A1Y7VJX8	Tripartite motif-containing 9 (Fragment) OS=Mus musculus OX=10090 GN=Trim9 PE=1 SV=1	Trim9	0.999788	0.883949	0.773356	0.84264	0.678719	0.734726	0.417854	0.734661	1.04188	0.800441	0.948134	1.04011	1.01423	0.916945	0.989522	insig	--	--	GO:0008270 zinc ion binding	S: Function unknown	K10649	--	IPR036116: Fibronectin type III superfamily;IPR003961: Fibronectin type III;IPR003877: SPRY domain;IPR003649: B-box, C-terminal;IPR000315: B-box-type zinc finger;IPR043136: B30.2/SPRY domain superfamily;IPR013783: Immunoglobulin-like fold;IPR001870: B30.2/SPRY domain;IPR013320: Concanavalin A-like lectin/glucanase domain superfamily;IPR017903: COS domain	Nucleus	--
A0A1Y7VK09	Ryanodine receptor 2, cardiac (Fragment) OS=Mus musculus OX=10090 GN=Ryr2 PE=1 SV=1	Ryr2	2.92719	3.2284	2.92478	3.14068	3.14609	2.77233	3.11171	3.10995	3.3227	3.19303	3.05345	3.11188	1.04208	0.157642	0.755739	insig	--	--	--	T: Signal transduction mechanisms	K04962	ko04020: Calcium signaling pathway;ko04024: cAMP signaling pathway;ko04260: Cardiac muscle contraction;ko04261: Adrenergic signaling in cardiomyocytes;ko04371: Apelin signaling pathway;ko04713: Circadian entrainment;ko04911: Insulin secretion;ko04921: Oxytocin signaling pathway;ko04972: Pancreatic secretion;ko05020: Prion disease;ko05022: Pathways of neurodegeneration - multiple diseases;ko05410:…	--	Cytoplasm	--
A0A1Y7VMC8	Aldo-keto reductase family 1, member C20 (Fragment) OS=Mus musculus OX=10090 GN=Akr1c20 PE=1 SV=1	Akr1c20	1.45662	0.780162	0	1.68093	1.37217	1.56155	1.3946	1.34408	1.45605	1.22472	1.22909	1.55485	1.19732	0.434313	0.888306	insig	GO:0006693 prostaglandin metabolic process;GO:0006694 steroid biosynthetic process;GO:0008202 steroid metabolic process;GO:0009410 response to xenobiotic stimulus;GO:0042448 progesterone metabolic process;GO:0043627 response to estrogen;GO:0044597 daunorubicin metabolic process;GO:0044598 doxorubicin metabolic process	GO:0005634 nucleus;GO:0005737 cytoplasm;GO:0005829 cytosol	GO:0001758 retinal dehydrogenase activity;GO:0004032 alditol:NADP+ 1-oxidoreductase activity;GO:0004033 aldo-keto reductase (NADP) activity;GO:0004745 NAD-retinol dehydrogenase activity;GO:0016229 steroid dehydrogenase activity;GO:0016655 oxidoreductase activity, acting on NAD(P)H, quinone or similar compound as acceptor;GO:0018636 phenanthrene 9,10-monooxygenase activity;GO:0031406 carboxylic ac…	R: General function prediction only	K00212	ko00140: Steroid hormone biosynthesis;ko00980: Metabolism of xenobiotics by cytochrome P450;ko01100: Metabolic pathways;ko05208: Chemical carcinogenesis - reactive oxygen species	IPR018170: Aldo/keto reductase, conserved site;IPR020471: Aldo-keto reductase;IPR036812: NADP-dependent oxidoreductase domain superfamily;IPR023210: NADP-dependent oxidoreductase domain;IPR044482: Aldo-keto reductase family 1 member C	Cytoplasm	--
A0A1Y7VME9	Kinase D-interacting substrate 220 OS=Mus musculus OX=10090 GN=Kidins220 PE=1 SV=1	Kidins220	0.506478	0.494213	0.725351	0.657682	0.587022	0.505115	0.520739	0.638322	0.655043	0.377518	0.43291	0.582872	0.922765	0.474189	0.903022	insig	GO:0001701 in utero embryonic development;GO:0010976 positive regulation of neuron projection development;GO:0038180 nerve growth factor signaling pathway;GO:0048813 dendrite morphogenesis;GO:1990090 cellular response to nerve growth factor stimulus	GO:0005770 late endosome;GO:0016021 integral component of membrane;GO:0032991 protein-containing complex	GO:0019887 protein kinase regulator activity;GO:0019901 protein kinase binding;GO:0030165 PDZ domain binding	R: General function prediction only	K12460	ko04722: Neurotrophin signaling pathway	IPR002110: Ankyrin repeat;IPR013761: Sterile alpha motif/pointed domain superfamily;IPR036770: Ankyrin repeat-containing domain superfamily;IPR011646: KAP family P-loop domain	Plasma membrane	--
A0A1Y7VMN0	Rho-associated protein kinase 2 (Fragment) OS=Mus musculus OX=10090 GN=Rock2 PE=1 SV=1	Rock2	1.20958	1.19752	0.668265	1.52887	1.4064	1.47602	1.85251	1.94125	2.04392	1.41783	1.31554	1.05954	1.28637	0.115795	0.706569	insig	GO:0001934 positive regulation of protein phosphorylation;GO:0006939 smooth muscle contraction;GO:0007249 I-kappaB kinase/NF-kappaB signaling;GO:0007266 Rho protein signal transduction;GO:0010595 positive regulation of endothelial cell migration;GO:0010628 positive regulation of gene expression;GO:0010825 positive regulation of centrosome duplication;GO:0016525 negative regulation of angiogenesis…	GO:0005813 centrosome;GO:0005829 cytosol;GO:0005886 plasma membrane;GO:0036464 cytoplasmic ribonucleoprotein granule	GO:0005524 ATP binding;GO:0031267 small GTPase binding;GO:0072518 Rho-dependent protein serine/threonine kinase activity	T: Signal transduction mechanisms	K17388	ko04022: cGMP-PKG signaling pathway;ko04024: cAMP signaling pathway;ko04062: Chemokine signaling pathway;ko04071: Sphingolipid signaling pathway;ko04270: Vascular smooth muscle contraction;ko04310: Wnt signaling pathway;ko04360: Axon guidance;ko04510: Focal adhesion;ko04520: Adherens junction;ko04530: Tight junction;ko04611: Platelet activation;ko04670: Leukocyte transendothelial migration;ko0481…	IPR000719: Protein kinase domain;IPR011072: HR1 rho-binding domain;IPR002219: Protein kinase C-like, phorbol ester/diacylglycerol-binding domain;IPR001849: Pleckstrin homology domain;IPR015008: ROCK, Rho binding domain;IPR011009: Protein kinase-like domain superfamily;IPR000961: AGC-kinase, C-terminal;IPR046349: C1-like domain superfamily;IPR017441: Protein kinase, ATP binding site;IPR037311: Rho…	Nucleus	--
A0A1Y7VNZ6	non-specific serine/threonine protein kinase OS=Mus musculus OX=10090 GN=Mark3 PE=1 SV=1	Mark3	2.94555	3.61495	3.29962	3.36024	3.28378	4.20247	4.24519	2.49885	3.88758	3.30755	3.28319	3.11134	0.981991	0.842669	0.97604	insig	GO:0032092 positive regulation of protein binding;GO:0035331 negative regulation of hippo signaling;GO:0036289 peptidyl-serine autophosphorylation	GO:0005737 cytoplasm;GO:0005886 plasma membrane;GO:0030425 dendrite	GO:0004674 protein serine/threonine kinase activity;GO:0005524 ATP binding;GO:0050321 tau-protein kinase activity	R: General function prediction only	K08798	--	IPR000719: Protein kinase domain;IPR015940: Ubiquitin-associated domain;IPR017441: Protein kinase, ATP binding site;IPR001772: Kinase associated domain 1 (KA1);IPR008271: Serine/threonine-protein kinase, active site;IPR028375: KA1 domain/Ssp2, C-terminal;IPR011009: Protein kinase-like domain superfamily	Nucleus	--
A0A286YCB8	Calcium/calmodulin-dependent protein kinase II gamma (Fragment) OS=Mus musculus OX=10090 GN=Camk2g PE=1 SV=1	Camk2g	7.18989	6.7513	7.49672	7.38293	6.55835	5.97286	6.8784	6.3248	6.50418	5.53368	6.44568	6.15375	0.915081	0.0803557	0.67301	insig	GO:0006468 protein phosphorylation	--	GO:0004672 protein kinase activity;GO:0005524 ATP binding	T: Signal transduction mechanisms	K04515	ko04012: ErbB signaling pathway;ko04020: Calcium signaling pathway;ko04024: cAMP signaling pathway;ko04066: HIF-1 signaling pathway;ko04114: Oocyte meiosis;ko04148: Efferocytosis;ko04217: Necroptosis;ko04261: Adrenergic signaling in cardiomyocytes;ko04310: Wnt signaling pathway;ko04360: Axon guidance;ko04713: Circadian entrainment;ko04720: Long-term potentiation;ko04722: Neurotrophin signaling pa…	IPR011009: Protein kinase-like domain superfamily;IPR000719: Protein kinase domain	Extracell	CS pos: 16-17. LVG-YP. Pr: 0.1532
A0A286YCI9	Calcium-activated potassium channel subunit alpha-1 (Fragment) OS=Mus musculus OX=10090 GN=Kcnma1 PE=1 SV=1	Kcnma1	0.142215	0.18203	0	0.133112	0.146391	0.338824	0	0	0	0.203218	0.149281	0.135011	0.517213	0.222149	0.791715	insig	--	GO:0005886 plasma membrane;GO:0016021 integral component of membrane	GO:0060072 large conductance calcium-activated potassium channel activity	P: Inorganic ion transport and metabolism;T: Signal transduction mechanisms	K04936	ko04022: cGMP-PKG signaling pathway;ko04270: Vascular smooth muscle contraction;ko04911: Insulin secretion;ko04924: Renin secretion;ko04970: Salivary secretion;ko04972: Pancreatic secretion	IPR036291: NAD(P)-binding domain superfamily;IPR005821: Ion transport domain;IPR003929: Calcium-activated potassium channel BK, alpha subunit	Plasma membrane	--
A0A286YCT6	Erythrocyte membrane protein band 4.1 like 3 (Fragment) OS=Mus musculus OX=10090 GN=Epb41l3 PE=1 SV=1	Epb41l3	0.196262	0.16438	0.187182	0.11424	0.103093	0.104535	0.119598	0.0763697	0.259037	0.128812	0.142997	0	0.835714	0.558675	0.925735	insig	GO:0001558 regulation of cell growth;GO:0030866 cortical actin cytoskeleton organization	GO:0005856 cytoskeleton;GO:0005886 plasma membrane;GO:0005911 cell-cell junction	GO:0003779 actin binding;GO:0005198 structural molecule activity	R: General function prediction only	K23961	--	--	Cytoplasm	--
A0A286YCV9	Kinesin family member 13B OS=Mus musculus OX=10090 GN=Kif13b PE=1 SV=1	Kif13b	0.267084	0.608098	0.376703	0.406491	0.382412	0.405853	0.669746	0.523197	0.59307	0.50534	0.303632	0.427164	1.23522	0.19601	0.774132	insig	GO:0007018 microtubule-based movement;GO:0050770 regulation of axonogenesis	GO:0005737 cytoplasm;GO:0005829 cytosol;GO:0005871 kinesin complex;GO:0005874 microtubule;GO:0005902 microvillus;GO:0030424 axon;GO:0033270 paranode region of axon	GO:0003777 microtubule motor activity;GO:0005524 ATP binding;GO:0008017 microtubule binding;GO:0016887 ATP hydrolysis activity;GO:0019901 protein kinase binding;GO:0071889 14-3-3 protein binding	Z: Cytoskeleton	K17914	ko04814: Motor proteins	IPR022164: Kinesin-like;IPR001752: Kinesin motor domain;IPR000938: CAP Gly-rich domain;IPR036859: CAP Gly-rich domain superfamily;IPR008984: SMAD/FHA domain superfamily;IPR000253: Forkhead-associated (FHA) domain;IPR032405: Kinesin-associated;IPR022140: Kinesin-like KIF1-type;IPR027417: P-loop containing nucleoside triphosphate hydrolase;IPR036961: Kinesin motor domain superfamily;IPR019821: Kine…	Nucleus	--
A0A286YCX6	Trafficking protein particle complex 8 OS=Mus musculus OX=10090 GN=Trappc8 PE=1 SV=2	Trappc8	1.04865	1.10907	1.15464	1.12825	1.0086	0.933755	1.02742	1.12665	0.977655	1.09969	1.07869	1.05261	0.996826	0.935288	0.991181	insig	GO:0006888 endoplasmic reticulum to Golgi vesicle-mediated transport;GO:0007030 Golgi organization;GO:0034497 protein localization to phagophore assembly site;GO:0048208 COPII vesicle coating;GO:0099022 vesicle tethering	GO:0000407 phagophore assembly site;GO:0005737 cytoplasm;GO:0030008 TRAPP complex;GO:0031410 cytoplasmic vesicle;GO:1990072 TRAPPIII protein complex	--	D: Cell cycle control, cell division, chromosome partitioning	K20305	--	IPR011990: Tetratricopeptide-like helical domain superfamily;IPR024420: TRAPP III complex, Trs85	Nucleus	--
A0A286YDA5	G protein-coupled receptor kinase OS=Mus musculus OX=10090 GN=Grk6 PE=1 SV=1	Grk6	0.165101	0	0.16797	0	0.104396	0	0.181244	0.0432243	0.245451	0.161005	0.195556	0.142821	2.21571	0.0713831	0.662464	insig	GO:0006468 protein phosphorylation;GO:0007165 signal transduction	--	GO:0004703 G protein-coupled receptor kinase activity;GO:0005524 ATP binding	T: Signal transduction mechanisms	K08291	ko04062: Chemokine signaling pathway;ko04144: Endocytosis;ko05032: Morphine addiction	IPR016137: RGS domain;IPR011009: Protein kinase-like domain superfamily;IPR000719: Protein kinase domain;IPR044926: RGS, subdomain 2;IPR017441: Protein kinase, ATP binding site;IPR000239: GPCR kinase;IPR008271: Serine/threonine-protein kinase, active site;IPR000961: AGC-kinase, C-terminal;IPR036305: RGS domain superfamily	Cytoplasm	--
A0A286YDH6	Ca2+-dependent secretion activator OS=Mus musculus OX=10090 GN=Cadps PE=1 SV=1	Cadps	2.63993	2.64624	2.03231	1.98448	2.63752	2.17053	2.39001	2.41055	2.4674	2.22893	2.50283	2.36604	1.01805	0.768079	0.965963	insig	GO:0016079 synaptic vesicle exocytosis;GO:1990504 dense core granule exocytosis	GO:0098793 presynapse	--	T: Signal transduction mechanisms	K19933	--	IPR001849: Pleckstrin homology domain;IPR000008: C2 domain;IPR011993: PH-like domain superfamily;IPR033227: Calcium-dependent secretion activator	Cytoplasm	--
A0A286YDI8	Sec24 related gene family, member C (S. cerevisiae) OS=Mus musculus OX=10090 GN=Sec24c PE=1 SV=1	Sec24c	1.83916	1.72149	1.89696	1.8818	1.73413	1.66611	1.82432	2.06887	1.86978	1.82022	2.01286	1.78475	1.0597	0.113334	0.704586	insig	GO:0001701 in utero embryonic development;GO:0006886 intracellular protein transport;GO:0006888 endoplasmic reticulum to Golgi vesicle-mediated transport;GO:0090110 COPII-coated vesicle cargo loading	GO:0005789 endoplasmic reticulum membrane;GO:0005829 cytosol;GO:0030127 COPII vesicle coat;GO:0070971 endoplasmic reticulum exit site	GO:0000149 SNARE binding;GO:0008270 zinc ion binding	U: Intracellular trafficking, secretion, and vesicular transport	K14007	ko04141: Protein processing in endoplasmic reticulum	IPR036175: Sec23/Sec24 helical domain superfamily;IPR036180: Gelsolin-like domain superfamily;IPR036174: Zinc finger, Sec23/Sec24-type superfamily;IPR012990: Sec23/Sec24 beta-sandwich;IPR029006: ADF-H/Gelsolin-like domain superfamily;IPR006900: Sec23/Sec24, helical domain;IPR006896: Sec23/Sec24, trunk domain;IPR007123: Gelsolin-like domain;IPR036465: von Willebrand factor A-like domain superfamil…	Nucleus	--
A0A286YDL2	Metal transporter OS=Mus musculus OX=10090 GN=Cnnm1 PE=1 SV=1	Cnnm1	0.448642	0.303082	0.410179	0.554366	0.447942	0.362114	0.368149	0.471336	0.457859	0.363367	0.56734	0.491696	1.07656	0.510569	0.911458	insig	GO:0006811 ion transport;GO:0010960 magnesium ion homeostasis	GO:0016021 integral component of membrane	--	S: Function unknown	K16302	--	IPR002550: CNNM, transmembrane domain;IPR000644: CBS domain;IPR046342: CBS domain superfamily;IPR044751: Ion transporter-like, CBS domain;IPR045095: Ancient conserved domain protein family	Plasma membrane	--
A0A286YDL6	Calcium/calmodulin-dependent protein kinase II gamma (Fragment) OS=Mus musculus OX=10090 GN=Camk2g PE=1 SV=1	Camk2g	0.471479	0.61732	0.474543	0.372579	0.463102	0.510839	0.539853	0.475438	0.458508	0.307535	0.385748	0.468391	0.905704	0.347089	0.850867	insig	GO:0006468 protein phosphorylation	GO:0043226 organelle	GO:0004683 calmodulin-dependent protein kinase activity;GO:0005516 calmodulin binding;GO:0005524 ATP binding	--	K04515	ko04012: ErbB signaling pathway;ko04020: Calcium signaling pathway;ko04024: cAMP signaling pathway;ko04066: HIF-1 signaling pathway;ko04114: Oocyte meiosis;ko04148: Efferocytosis;ko04217: Necroptosis;ko04261: Adrenergic signaling in cardiomyocytes;ko04310: Wnt signaling pathway;ko04360: Axon guidance;ko04713: Circadian entrainment;ko04720: Long-term potentiation;ko04722: Neurotrophin signaling pa…	IPR000719: Protein kinase domain;IPR011009: Protein kinase-like domain superfamily;IPR032710: NTF2-like domain superfamily;IPR013543: Calcium/calmodulin-dependent protein kinase II, association-domain	Cytoplasm	--
A0A286YDU2	Ataxin 2 (Fragment) OS=Mus musculus OX=10090 GN=Atxn2 PE=1 SV=1	Atxn2	0.216903	0.119735	0.217106	0.336007	0.44261	0.392313	0.396923	0.270555	0.273419	0.4233	0.344477	0.240623	1.13024	0.541037	0.922842	insig	--	--	GO:0003723 RNA binding	A: RNA processing and modification	K23625	ko05014: Amyotrophic lateral sclerosis;ko05017: Spinocerebellar ataxia;ko05022: Pathways of neurodegeneration - multiple diseases	IPR025852: Ataxin 2, SM domain;IPR009604: LsmAD domain;IPR045117: Ataxin2-like;IPR010920: LSM domain superfamily	Mitochondrion	--
A0A286YDU3	AP complex subunit sigma OS=Mus musculus OX=10090 GN=Ap3s1 PE=1 SV=1	Ap3s1	0.888234	0.8387	1.12846	0.738953	1.04191	0	0.641909	1.02706	1.05874	0.85404	1.4135	0.718792	1.23247	0.393727	0.868877	insig	GO:0006886 intracellular protein transport;GO:0006896 Golgi to vacuole transport;GO:0008089 anterograde axonal transport;GO:0016192 vesicle-mediated transport;GO:0048490 anterograde synaptic vesicle transport	GO:0016020 membrane;GO:0030123 AP-3 adaptor complex;GO:0030659 cytoplasmic vesicle membrane;GO:0043231 intracellular membrane-bounded organelle;GO:1904115 axon cytoplasm	--	U: Intracellular trafficking, secretion, and vesicular transport	K12399	ko04142: Lysosome	IPR022775: AP complex, mu/sigma subunit;IPR011012: Longin-like domain superfamily;IPR016635: Adaptor protein complex, sigma subunit;IPR000804: Clathrin adaptor complex, small chain;IPR027155: AP-3 complex subunit sigma	Cytoplasm	--
A0A286YDY4	Erythrocyte membrane protein band 4.1 like 3 (Fragment) OS=Mus musculus OX=10090 GN=Epb41l3 PE=1 SV=1	Epb41l3	2.38802	1.72881	2.16976	2.34955	2.15814	2.00556	2.25173	2.13977	2.28989	2.21408	2.33361	2.18053	1.04764	0.363283	0.850867	insig	GO:0001558 regulation of cell growth;GO:0030866 cortical actin cytoskeleton organization	GO:0005856 cytoskeleton;GO:0005886 plasma membrane;GO:0005911 cell-cell junction	GO:0003779 actin binding;GO:0005198 structural molecule activity	R: General function prediction only	K23961	--	IPR019749: Band 4.1 domain;IPR014352: FERM/acyl-CoA-binding protein superfamily;IPR019748: FERM central domain;IPR019747: FERM conserved site;IPR011993: PH-like domain superfamily;IPR014847: FERM adjacent (FA);IPR018980: FERM, C-terminal PH-like domain;IPR035963: FERM superfamily, second domain;IPR008379: Band 4.1, C-terminal;IPR007477: SAB domain;IPR000299: FERM domain	Cytoplasm	--
A0A2C9F2C1	Synaptotagmin VII OS=Mus musculus OX=10090 GN=Syt7 PE=1 SV=1	Syt7	1.33049	1.11177	1.12531	1.05641	1.53513	1.10701	1.46389	1.23912	1.18452	1.19755	1.34687	1.26361	1.0591	0.43489	0.888306	insig	GO:0006887 exocytosis	GO:0016021 integral component of membrane	GO:0005544 calcium-dependent phospholipid binding	T: Signal transduction mechanisms;U: Intracellular trafficking, secretion, and vesicular transport	K19907	--	IPR037732: Synaptotagmin 7, C2A domain;IPR000008: C2 domain;IPR035892: C2 domain superfamily;IPR001565: Synaptotagmin;IPR037741: Synaptotagmin 7, C2B domain	Extracell	--
A0A2I3BPL1	Protein NDRG2 (Fragment) OS=Mus musculus OX=10090 GN=Ndrg2 PE=1 SV=1	Ndrg2	0.816768	0.679276	0.881282	0.844311	1.0608	0.558378	1.02047	0.862264	1.08227	0.870442	0.849985	0.992284	1.17288	0.124493	0.720001	insig	GO:0007399 nervous system development;GO:0016055 Wnt signaling pathway;GO:0030154 cell differentiation	GO:0005737 cytoplasm;GO:0030426 growth cone	--	S: Function unknown	K27693	--	IPR004142: NDRG;IPR029058: Alpha/Beta hydrolase fold	Nucleus	--
A0A2I3BQG3	Signal peptidase complex subunit 1 OS=Mus musculus OX=10090 GN=Spcs1 PE=1 SV=1	Spcs1	0.282448	0.172931	0.266654	0.218771	0.357514	0.187238	0.0574726	0.307413	0.189246	0.0604831	0.287763	0.194775	0.738547	0.246261	0.800195	insig	GO:0006465 signal peptide processing	GO:0005787 signal peptidase complex;GO:0016021 integral component of membrane	--	U: Intracellular trafficking, secretion, and vesicular transport	K12946	ko03060: Protein export	IPR009542: Signal peptidase complex subunit 1	Plasma membrane	--
A0A2I3BQK1	CYFIP related Rac1 interactor B (Fragment) OS=Mus musculus OX=10090 GN=Cyrib PE=1 SV=1	Cyrib	0.613088	0.616018	1.1216	0.76694	0.620902	0.506269	0.700968	0.956617	1.02222	0.647968	0.847611	0.720989	1.15349	0.34401	0.850867	insig	GO:0030833 regulation of actin filament polymerization	GO:0016020 membrane	GO:0031267 small GTPase binding	S: Function unknown	--	--	IPR039789: CYFIP-related Rac1 interactor;IPR009828: CYRIA/CYRIB, Rac1 binding domain	Cytoplasm	--
A0A2I3BQU5	SR-related CTD-associated factor 11 OS=Mus musculus OX=10090 GN=Scaf11 PE=1 SV=1	Scaf11	0.120998	0.214355	0.230154	0.333332	0.24821	0.178073	0.224578	0.28033	0.30562	0.394612	0.174023	0.0769152	1.09883	0.694079	0.954274	insig	GO:0000245 spliceosomal complex assembly;GO:0000375 RNA splicing, via transesterification reactions;GO:0008380 RNA splicing	GO:0005654 nucleoplasm;GO:0005730 nucleolus;GO:0016604 nuclear body	GO:0046872 metal ion binding	R: General function prediction only	K17586	--	IPR017907: Zinc finger, RING-type, conserved site;IPR001841: Zinc finger, RING-type;IPR013083: Zinc finger, RING/FYVE/PHD-type	Nucleus	--
A0A2I3BRT5	TSC complex subunit 2 OS=Mus musculus OX=10090 GN=Tsc2 PE=1 SV=1	Tsc2	1.0888	0.944375	0.793029	1.03557	0.914358	0.658046	0.708285	0.858092	0.778919	1.04823	0.804594	1.02878	0.961856	0.696464	0.954635	insig	GO:0032007 negative regulation of TOR signaling;GO:0043547 positive regulation of GTPase activity;GO:0051056 regulation of small GTPase mediated signal transduction	GO:0005634 nucleus;GO:0033596 TSC1-TSC2 complex	GO:0005096 GTPase activator activity	D: Cell cycle control, cell division, chromosome partitioning;T: Signal transduction mechanisms	K07207	ko04072: Phospholipase D signaling pathway;ko04115: p53 signaling pathway;ko04140: Autophagy - animal;ko04150: mTOR signaling pathway;ko04151: PI3K-Akt signaling pathway;ko04152: AMPK signaling pathway;ko04211: Longevity regulating pathway;ko04218: Cellular senescence;ko04714: Thermogenesis;ko04910: Insulin signaling pathway;ko04919: Thyroid hormone signaling pathway;ko05163: Human cytomegaloviru…	IPR027107: Tuberin/Ral GTPase-activating protein subunit alpha;IPR024584: Tuberin, N-terminal;IPR035974: Rap/Ran-GAP superfamily;IPR018515: Tuberin-type domain;IPR000331: Rap/Ran-GAP domain;IPR016024: Armadillo-type fold;IPR003913: Tuberin	Plasma membrane	--
A0A2I3BRX8	Muscleblind like splicing factor 2 (Fragment) OS=Mus musculus OX=10090 GN=Mbnl2 PE=1 SV=1	Mbnl2	0.285092	0.263751	0.342631	0	0.279281	0	0.172038	0.479032	0.359624	0.159151	0	0.40318	1.3436	0.505147	0.910267	insig	--	--	GO:0046872 metal ion binding	K: Transcription	K14943	--	IPR000571: Zinc finger, CCCH-type	Cytoplasm	--
A0A2K6EDJ7	Inter alpha-trypsin inhibitor, heavy chain 4 OS=Mus musculus OX=10090 GN=Itih4 PE=1 SV=1	Itih4	0	0	0	0	0	0	0	0.289892	0	0	0.4528	0	inf	0.187292	0.770698	insig	GO:0030212 hyaluronan metabolic process	GO:0005576 extracellular region	GO:0004867 serine-type endopeptidase inhibitor activity	--	K24514	--	IPR002035: von Willebrand factor, type A;IPR010600: Inter-alpha-trypsin inhibitor heavy chain, C-terminal;IPR013694: VIT domain;IPR036465: von Willebrand factor A-like domain superfamily	Extracell	CS pos: 28-29. TTA-EK. Pr: 0.6531
A0A2R8VHF9	Myosin-11 OS=Mus musculus OX=10090 GN=Myh11 PE=1 SV=1	Myh11	0.217278	0.108412	0.137308	0.139702	0.243275	0.191335	0.371277	0.313729	0.281478	0.18636	0.330173	0.168569	1.59218	0.0303496	0.565163	up	--	GO:0016459 myosin complex	GO:0003774 cytoskeletal motor activity;GO:0005524 ATP binding;GO:0051015 actin filament binding	Z: Cytoskeleton	K10352	ko04270: Vascular smooth muscle contraction;ko04530: Tight junction;ko04810: Regulation of actin cytoskeleton;ko04814: Motor proteins;ko04820: Cytoskeleton in muscle cells	IPR002928: Myosin tail;IPR008989: Myosin S1 fragment, N-terminal;IPR036961: Kinesin motor domain superfamily;IPR004009: Myosin, N-terminal, SH3-like;IPR001609: Myosin head, motor domain;IPR000048: IQ motif, EF-hand binding site;IPR027417: P-loop containing nucleoside triphosphate hydrolase	Nucleus	--
A0A2R8VHH6	Receptor-type tyrosine-protein phosphatase F (Fragment) OS=Mus musculus OX=10090 GN=Ptpra PE=1 SV=1	Ptpra	1.035	0.892745	0.819811	0.95611	1.05342	0.88174	0.774764	0.7894	0.891397	0.946303	1.18195	0.80956	0.956472	0.59042	0.931067	insig	GO:0006470 protein dephosphorylation	GO:0016021 integral component of membrane	GO:0004725 protein tyrosine phosphatase activity	T: Signal transduction mechanisms	K18032	--	IPR000242: Tyrosine-specific protein phosphatase, PTPase domain;IPR029021: Protein-tyrosine phosphatase-like	Extracell	CS pos: 19-20. VSA-NN. Pr: 0.8591
A0A2R8VHL8	Poly(rC) binding protein 2 (Fragment) OS=Mus musculus OX=10090 GN=Pcbp2 PE=1 SV=1	Pcbp2	0.284882	0.36742	0	0.266648	0.282861	0	0	0.423315	0.353624	0	0.44918	0	1.02023	0.972144	0.997233	insig	--	--	GO:0003723 RNA binding	A: RNA processing and modification;R: General function prediction only	K13162	ko04216: Ferroptosis	IPR004088: K Homology domain, type 1;IPR036612: K Homology domain, type 1 superfamily;IPR004087: K Homology domain	Extracell	--
A0A2R8VJW0	Aconitase 2, mitochondrial (Fragment) OS=Mus musculus OX=10090 GN=Aco2 PE=1 SV=1	Aco2	1.25402	0.985133	1.16858	1.03677	0.853195	0.906489	1.03778	1.07929	1.26681	0.743396	0.873555	1.00527	0.968073	0.739178	0.960347	insig	--	--	--	C: Energy production and conversion;E: Amino acid transport and metabolism	K01681	ko00020: Citrate cycle (TCA cycle);ko00630: Glyoxylate and dicarboxylate metabolism;ko01100: Metabolic pathways;ko01200: Carbon metabolism;ko01210: 2-Oxocarboxylic acid metabolism;ko01230: Biosynthesis of amino acids	IPR015931: Aconitase/3-isopropylmalate dehydratase large subunit, alpha/beta/alpha, subdomain 1/3;IPR036008: Aconitase, iron-sulfur domain	Cytoplasm	--
A0A2R8VKG2	RIKEN cDNA D430041D05 gene OS=Mus musculus OX=10090 GN=D430041D05Rik PE=1 SV=1	D430041D05Rik	4.74067	4.96061	5.92572	5.24908	4.82811	4.31259	5.10132	4.9483	5.20003	4.82176	5.63136	5.16899	1.02848	0.585524	0.929445	insig	--	GO:0016021 integral component of membrane	--	--	--	--	IPR024606: Protein of unknown function DUF3827	Plasma membrane	--
A0A2R8W6P0	Leukocyte surface antigen CD47 OS=Mus musculus OX=10090 GN=Cd47 PE=1 SV=1	Cd47	15.6316	18.1222	20.8284	16.8554	14.4766	14.4382	18.2086	19.1448	15.688	22.6094	19.5681	20.0459	1.1486	0.0993224	0.681957	insig	GO:0008284 positive regulation of cell population proliferation;GO:0032649 regulation of interferon-gamma production;GO:0032653 regulation of interleukin-10 production;GO:0032655 regulation of interleukin-12 production;GO:0032675 regulation of interleukin-6 production;GO:0032680 regulation of tumor necrosis factor production;GO:0050729 positive regulation of inflammatory response;GO:0050766 posit…	GO:0005887 integral component of plasma membrane;GO:0009986 cell surface	GO:0070053 thrombospondin receptor activity;GO:0098632 cell-cell adhesion mediator activity	--	K06266	ko04148: Efferocytosis;ko04512: ECM-receptor interaction	IPR013783: Immunoglobulin-like fold;IPR037805: Leukocyte surface antigen CD47, IgV;IPR006704: Leukocyte surface antigen CD47;IPR013270: CD47 immunoglobulin-like;IPR007110: Immunoglobulin-like domain;IPR013147: CD47-like, transmembrane	Plasma membrane	CS pos: 18-19. GSA-QL. Pr: 0.5148
A0A2R8W6V9	Neuronal-specific septin-3 OS=Mus musculus OX=10090 GN=Septin3 PE=1 SV=1	Septin3	32.9069	34.5881	33.5748	33.9133	33.5197	30.1308	33.8157	28.669	33.704	31.6115	33.7789	32.6477	0.977814	0.49641	0.910267	insig	--	GO:0005737 cytoplasm	GO:0005525 GTP binding	D: Cell cycle control, cell division, chromosome partitioning;T: Signal transduction mechanisms;Z: Cytoskeleton	K16938	ko05100: Bacterial invasion of epithelial cells	IPR016491: Septin;IPR008114: Septin 3;IPR027417: P-loop containing nucleoside triphosphate hydrolase;IPR030379: Septin-type guanine nucleotide-binding (G) domain	Cytoplasm	--
A0A338P6G6	High mobility group protein HMG-I/HMG-Y OS=Mus musculus OX=10090 GN=Hmga1 PE=1 SV=1	Hmga1	0	0.15173	0.350523	0.174899	0	0	0.367862	0.489352	0	0.277266	0.415916	0.331671	2.77939	0.051095	0.631913	insig	GO:0006355 regulation of transcription, DNA-templated	GO:0000785 chromatin;GO:0005634 nucleus	GO:0003677 DNA binding	--	K09282	--	IPR000116: High mobility group protein HMGA;IPR017956: AT hook, DNA-binding motif;IPR000637: HMG-I/HMG-Y, DNA-binding, conserved site	Nucleus	--
A0A338P6I9	Predicted gene, 56451 OS=Mus musculus OX=10090 GN=Gm56451 PE=1 SV=1	Gm56451	1.21226	1.81291	1.46342	1.46387	1.17765	1.3439	1.80616	1.3897	1.44221	1.19276	1.54835	1.30324	1.02459	0.792058	0.966801	insig	--	GO:0016021 integral component of membrane	--	--	--	--	--	Extracell	--
A0A338P6J6	Tetratricopeptide repeat domain 3 (Fragment) OS=Mus musculus OX=10090 GN=Ttc3 PE=1 SV=1	Ttc3	0.172237	0.22826	0	0.192907	0.1436	0.061256	0.134102	0	0.129914	0	0.0915746	0.147802	0.630613	0.299017	0.834101	insig	--	--	--	--	K15712	--	--	Nucleus	--
A0A338P6K2	Myosin-11 OS=Mus musculus OX=10090 GN=Myh11 PE=1 SV=1	Myh11	2.6075	2.58839	2.89673	3.63186	2.99338	2.4902	3.74677	3.32477	4.25696	3.29405	4.3788	3.17881	1.28894	0.0131962	0.472398	insig	--	GO:0016459 myosin complex	GO:0003774 cytoskeletal motor activity;GO:0005524 ATP binding;GO:0051015 actin filament binding	Z: Cytoskeleton	K10352	ko04270: Vascular smooth muscle contraction;ko04530: Tight junction;ko04810: Regulation of actin cytoskeleton;ko04814: Motor proteins;ko04820: Cytoskeleton in muscle cells	IPR000048: IQ motif, EF-hand binding site;IPR027417: P-loop containing nucleoside triphosphate hydrolase;IPR001609: Myosin head, motor domain;IPR036961: Kinesin motor domain superfamily;IPR004009: Myosin, N-terminal, SH3-like;IPR002928: Myosin tail;IPR008989: Myosin S1 fragment, N-terminal	Nucleus	--
A0A338P6P6	Arf-GAP with coiled-coil, ANK repeat and PH domain-containing protein OS=Mus musculus OX=10090 GN=Acap2 PE=1 SV=1	Acap2	0.271117	0.190505	0	0.139388	0.245679	0.188181	0.278013	0	0.127616	0.255093	0.150947	0.190046	0.967963	0.924438	0.991181	insig	GO:0030029 actin filament-based process	GO:0001726 ruffle	GO:0005096 GTPase activator activity;GO:0046872 metal ion binding	T: Signal transduction mechanisms	K12489	ko04144: Endocytosis	IPR002110: Ankyrin repeat;IPR011993: PH-like domain superfamily;IPR001849: Pleckstrin homology domain;IPR037278: ARFGAP/RecO-like zinc finger;IPR027267: AH/BAR domain superfamily;IPR001164: Arf GTPase activating protein;IPR036770: Ankyrin repeat-containing domain superfamily;IPR038508: ArfGAP domain superfamily;IPR045258: ArfGAP ACAP1/2/3-like	Nucleus	--
A0A338P6P7	Protein kinase C and casein kinase substrate in neurons 2 (Fragment) OS=Mus musculus OX=10090 GN=Pacsin2 PE=1 SV=1	Pacsin2	0	0.411833	0.415245	0.219706	0.282097	0.317582	0.289559	0.353426	0.311561	0	0.180965	0.28849	0.864885	0.661905	0.946545	insig	GO:0030036 actin cytoskeleton organization;GO:0070836 caveola assembly;GO:0097320 plasma membrane tubulation	--	--	T: Signal transduction mechanisms;U: Intracellular trafficking, secretion, and vesicular transport;Z: Cytoskeleton	K20123	--	IPR036028: SH3-like domain superfamily;IPR001452: SH3 domain;IPR035743: PACSIN1/PACSIN2, SH3 domain	Cytoplasm	--
A0A338P6R8	Septin OS=Mus musculus OX=10090 GN=Gm49601 PE=3 SV=1	Gm49601	5.53786	6.46252	6.01267	5.61387	5.61733	5.55125	7.01427	5.08744	5.9833	5.25956	6.72074	5.95132	1.03509	0.57555	0.928388	insig	GO:0008104 protein localization;GO:0017157 regulation of exocytosis;GO:0061640 cytoskeleton-dependent cytokinesis	GO:0005940 septin ring;GO:0008021 synaptic vesicle;GO:0015630 microtubule cytoskeleton;GO:0031105 septin complex;GO:0032153 cell division site	GO:0003924 GTPase activity;GO:0005525 GTP binding;GO:0060090 molecular adaptor activity	D: Cell cycle control, cell division, chromosome partitioning;Z: Cytoskeleton;U: Intracellular trafficking, secretion, and vesicular transport	K04557	ko05012: Parkinson disease;ko05022: Pathways of neurodegeneration - multiple diseases	IPR027417: P-loop containing nucleoside triphosphate hydrolase;IPR016491: Septin;IPR030379: Septin-type guanine nucleotide-binding (G) domain	Cytoplasm	--
A0A338P7C9	Transmembrane protein 181A OS=Mus musculus OX=10090 GN=Tmem181a PE=1 SV=1	Tmem181a	0.389159	0.453773	0.432328	0.365711	0.38639	0.456756	0.350656	0.465287	0.434721	0.31211	0.414162	0.488842	0.992618	0.925958	0.991181	insig	--	GO:0016021 integral component of membrane	GO:0015643 toxic substance binding	--	--	--	IPR040416: Transmembrane protein 181	Plasma membrane	--
A0A3B2W820	Ribosomal protein L10A OS=Mus musculus OX=10090 GN=Rpl10a PE=1 SV=1	Rpl10a	0.619919	0.952163	0.622499	0.904322	0.868434	1.06188	0.737315	0.932145	0.838783	0.657108	1.09708	0.585061	0.963865	0.781797	0.966011	insig	--	--	--	J: Translation, ribosomal structure and biogenesis	--	--	IPR028364: Ribosomal protein L1/ribosomal biogenesis protein;IPR023674: Ribosomal protein L1-like	Nucleus	--
A0A3B2WBC6	Polymerase (RNA) II (DNA directed) polypeptide M OS=Mus musculus OX=10090 GN=Polr2m PE=1 SV=1	Polr2m	2.57252	2.56802	2.52108	2.75264	2.53254	2.93624	2.53856	2.81065	2.84333	2.74406	2.67113	2.74176	1.02937	0.361232	0.850867	insig	--	--	--	--	--	--	--	Cytoplasm_Nucleus	--
A0A3B2WCD2	Lemur tyrosine kinase 3 OS=Mus musculus OX=10090 GN=Lmtk3 PE=1 SV=1	Lmtk3	0.47129	0.475576	0.467159	0.857062	0.372074	0.341589	0.362329	0.663295	0.400725	0.435794	0.653834	0.545867	1.02583	0.892477	0.984497	insig	GO:0006468 protein phosphorylation	GO:0016021 integral component of membrane	GO:0004672 protein kinase activity;GO:0005524 ATP binding	--	K08899	--	IPR008266: Tyrosine-protein kinase, active site;IPR001245: Serine-threonine/tyrosine-protein kinase, catalytic domain;IPR017441: Protein kinase, ATP binding site;IPR000719: Protein kinase domain;IPR011009: Protein kinase-like domain superfamily	Plasma membrane	CS pos: 20-21. CLA-SP. Pr: 0.4211
A0A3Q4EBK4	Bridging integrator 1 OS=Mus musculus OX=10090 GN=Bin1 PE=1 SV=1	Bin1	1.51216	1.21363	1.47766	1.62511	0.420607	0	0.916896	1.25349	1.01666	1.88719	1.42273	0.851403	1.17589	0.578808	0.928388	insig	GO:0030100 regulation of endocytosis	GO:0005737 cytoplasm	--	U: Intracellular trafficking, secretion, and vesicular transport	K12562	ko04144: Endocytosis;ko04666: Fc gamma R-mediated phagocytosis	IPR001452: SH3 domain;IPR003005: Amphiphysin;IPR027267: AH/BAR domain superfamily;IPR003023: Amphiphysin 2;IPR036028: SH3-like domain superfamily;IPR004148: BAR domain;IPR035471: Amphiphysin 2, SH3 domain	Cytoplasm	--
A0A494B9K4	Adducin 3 (gamma) OS=Mus musculus OX=10090 GN=Add3 PE=1 SV=1	Add3	0.812305	0.905643	0.496778	0.601647	0.902754	0.786411	0.371788	0.542687	0.413804	1.08321	0.768749	0.688545	0.858672	0.42766	0.887932	insig	--	GO:0005856 cytoskeleton;GO:0005886 plasma membrane	--	T: Signal transduction mechanisms;Z: Cytoskeleton	K18622	--	IPR001303: Class II aldolase/adducin N-terminal;IPR036409: Class II aldolase/adducin N-terminal domain superfamily	Nucleus	--
A0A494B9V8	Protein prenyltransferase alpha subunit repeat containing 1 OS=Mus musculus OX=10090 GN=Ptar1 PE=1 SV=1	Ptar1	0	0.486293	0.374574	0.33989	0.440597	0.388939	0.469407	0.380301	0.384638	0.401901	0.43454	0.29053	1.16304	0.48924	0.910267	insig	GO:0018342 protein prenylation	GO:0005737 cytoplasm	GO:0008318 protein prenyltransferase activity	--	K14137	--	IPR002088: Protein prenyltransferase, alpha subunit	Cytoplasm	--
A0A498WGM0	Synaptotagmin VII OS=Mus musculus OX=10090 GN=Syt7 PE=1 SV=1	Syt7	0.380743	0.731077	0.826356	0.768603	0.775756	0.751982	0.698112	0.808847	0.548019	0.442474	0.782346	0.640068	0.925694	0.563121	0.925735	insig	GO:0001778 plasma membrane repair;GO:0045956 positive regulation of calcium ion-dependent exocytosis;GO:0050796 regulation of insulin secretion;GO:1990927 calcium ion regulated lysosome exocytosis	GO:0005764 lysosome;GO:0031045 dense core granule;GO:0098686 hippocampal mossy fiber to CA3 synapse;GO:0099056 integral component of presynaptic membrane	GO:0005509 calcium ion binding;GO:0005544 calcium-dependent phospholipid binding;GO:0019905 syntaxin binding;GO:0030276 clathrin binding	T: Signal transduction mechanisms;U: Intracellular trafficking, secretion, and vesicular transport	K19907	--	IPR000008: C2 domain;IPR035892: C2 domain superfamily;IPR037741: Synaptotagmin 7, C2B domain;IPR037732: Synaptotagmin 7, C2A domain;IPR001565: Synaptotagmin	Extracell	--
A0A498WGS3	Myelin basic protein OS=Mus musculus OX=10090 GN=Mbp PE=1 SV=1	Mbp	1.16201	1.07733	0.733349	0.304436	0.979128	0.909123	0.486376	0.612177	0.875144	0.850948	0.761105	0.810729	0.851143	0.392349	0.868324	insig	--	GO:0043209 myelin sheath	GO:0019911 structural constituent of myelin sheath	--	K17269	--	IPR000548: Myelin basic protein	Nucleus	--
A0A571BD61	Coiled-coil domain containing 30 (Fragment) OS=Mus musculus OX=10090 GN=Ccdc30 PE=1 SV=1	Ccdc30	2.75185	1.76918	1.66961	2.30011	0	2.29246	2.36176	2.51073	2.23723	1.96961	2.71914	2.80759	1.35452	0.174499	0.760915	insig	--	--	--	--	--	--	IPR031476: Protein of unknown function DUF4686	Cytoplasm	--
A0A571BDG0	SRC kinase signaling inhibitor 1 OS=Mus musculus OX=10090 GN=Srcin1 PE=1 SV=1	Srcin1	7.88247	7.41109	7.79217	8.73154	7.77947	8.06643	9.06245	8.66265	7.72018	8.13898	8.03372	8.01604	1.04135	0.252858	0.800671	insig	GO:0030334 regulation of cell migration;GO:0034446 substrate adhesion-dependent cell spreading;GO:0061001 regulation of dendritic spine morphogenesis	GO:0110165 cellular anatomical entity	--	--	K19930	--	IPR022782: Actin interacting protein 3-like, C-terminal	Nucleus	--
A0A571BDM4	AP2 associated kinase 1 (Fragment) OS=Mus musculus OX=10090 GN=Aak1 PE=1 SV=1	Aak1	0.0526747	0.203517	0.224194	0.183384	0.212551	0.177006	0.205755	0.342906	0.275886	0.313223	0.218595	0.311569	1.58349	0.0135985	0.475456	up	--	--	--	T: Signal transduction mechanisms	K08853	--	--	Nucleus	--
A0A571BEC9	Perilipin 4 OS=Mus musculus OX=10090 GN=Plin4 PE=1 SV=1	Plin4	0	0	0.151064	0	0	0	0.185967	0.130396	0.243672	0.252231	0.247027	0	7.01223	0.0120546	0.45157	up	--	--	--	--	K20254	ko03320: PPAR signaling pathway	IPR004279: Perilipin	Mitochondrion	--
A0A571BEE9	RIKEN cDNA 4930517N10 gene OS=Mus musculus OX=10090 GN=4930517N10Rik PE=4 SV=1	4930517N10Rik	9.80212	11.3773	11.984	13.0431	12.0905	13.722	11.6774	10.7732	9.55501	9.87346	10.4586	9.58474	0.859805	0.0314346	0.571089	insig	--	--	--	--	K24840	--	IPR000048: IQ motif, EF-hand binding site;IPR039887: IQ domain-containing protein F	Extracell	--
A0A571BF46	Nebulin OS=Mus musculus OX=10090 GN=Neb PE=1 SV=1	Neb	1.92539	2.37598	2.29243	1.80794	2.12877	1.52061	1.60357	1.9648	2.48562	1.86717	1.84476	2.2544	0.997444	0.978288	0.997553	insig	GO:0030832 regulation of actin filament length;GO:0045214 sarcomere organization;GO:0071691 cardiac muscle thin filament assembly	GO:0005865 striated muscle thin filament;GO:0030018 Z disc;GO:0032991 protein-containing complex;GO:0043292 contractile fiber	GO:0051015 actin filament binding	Z: Cytoskeleton	K18267	ko04820: Cytoskeleton in muscle cells	IPR000900: Nebulin repeat;IPR001452: SH3 domain;IPR036028: SH3-like domain superfamily;IPR013998: Nebulin-like;IPR035629: Nebulin, SH3 domain	Nucleus	--
A0A571BF78	WASP family, member 3 (Fragment) OS=Mus musculus OX=10090 GN=Wasf3 PE=4 SV=1	Wasf3	0.276418	0.286016	0.39865	0.318442	0.226706	0	0.231437	0.31096	0.202552	0.312499	0.568966	0.261374	1.25332	0.429361	0.887932	insig	GO:0030036 actin cytoskeleton organization	GO:0005856 cytoskeleton	--	Z: Cytoskeleton	K06083	ko04520: Adherens junction;ko04666: Fc gamma R-mediated phagocytosis;ko05132: Salmonella infection;ko05231: Choline metabolism in cancer	--	Cytoplasm_Nucleus	--
A0A571BGC3	Dynein, axonemal, heavy chain 14 OS=Mus musculus OX=10090 GN=Dnah14 PE=1 SV=2	Dnah14	2.11263	1.83452	2.08059	1.52072	2.04061	1.8537	2.00273	1.49503	1.56809	1.64968	1.81467	2.0795	0.927196	0.321055	0.847444	insig	GO:0007018 microtubule-based movement;GO:0060285 cilium-dependent cell motility	GO:0005858 axonemal dynein complex;GO:0005874 microtubule;GO:0030286 dynein complex	GO:0005524 ATP binding;GO:0008569 minus-end-directed microtubule motor activity;GO:0016887 ATP hydrolysis activity;GO:0045505 dynein intermediate chain binding;GO:0051959 dynein light intermediate chain binding	Z: Cytoskeleton	K10408	ko04814: Motor proteins;ko05014: Amyotrophic lateral sclerosis;ko05016: Huntington disease;ko05022: Pathways of neurodegeneration - multiple diseases	IPR042219: Dynein heavy chain AAA lid domain superfamily;IPR043157: Dynein heavy chain, AAA1 domain, small subdomain;IPR027417: P-loop containing nucleoside triphosphate hydrolase;IPR026983: Dynein heavy chain;IPR043160: Dynein heavy chain, C-terminal domain, barrel region;IPR041658: Dynein heavy chain AAA lid domain;IPR041589: Dynein heavy chain 3, AAA+ lid domain;IPR024317: Dynein heavy chain, …	Plasma membrane	--
A0A5F8MP75	Stress-activated protein kinase JNK OS=Mus musculus OX=10090 GN=Mapk10 PE=1 SV=1	Mapk10	3.94219	3.25767	3.69153	3.75967	3.17811	3.74758	3.68445	4.05945	3.87771	3.4064	3.55177	4.47257	1.06839	0.250733	0.800401	insig	GO:0006468 protein phosphorylation;GO:0048511 rhythmic process	GO:0005737 cytoplasm;GO:0043231 intracellular membrane-bounded organelle	GO:0004707 MAP kinase activity;GO:0005524 ATP binding;GO:0106310 protein serine kinase activity	T: Signal transduction mechanisms	K04440	ko01522: Endocrine resistance;ko04010: MAPK signaling pathway;ko04012: ErbB signaling pathway;ko04014: Ras signaling pathway;ko04024: cAMP signaling pathway;ko04068: FoxO signaling pathway;ko04071: Sphingolipid signaling pathway;ko04137: Mitophagy - animal;ko04140: Autophagy - animal;ko04141: Protein processing in endoplasmic reticulum;ko04210: Apoptosis;ko04215: Apoptosis - multiple species;ko04…	IPR000719: Protein kinase domain;IPR003527: Mitogen-activated protein (MAP) kinase, conserved site;IPR011009: Protein kinase-like domain superfamily;IPR008351: Mitogen-activated protein (MAP) kinase, JNK;IPR008271: Serine/threonine-protein kinase, active site	Cytoplasm	--
A0A5F8MPJ2	Sorbin and SH3 domain containing 1 OS=Mus musculus OX=10090 GN=Sorbs1 PE=1 SV=1	Sorbs1	0	0.128627	0	0.0453779	0.0663073	0.0727727	0	0	0.0849652	0.0304491	0	0.201804	1.0132	0.986085	0.99818	insig	--	--	--	T: Signal transduction mechanisms	K06086	ko03320: PPAR signaling pathway;ko04520: Adherens junction;ko04910: Insulin signaling pathway	IPR001452: SH3 domain;IPR036028: SH3-like domain superfamily;IPR035611: c-Cbl associated protein, SH3 domain 2;IPR003127: SoHo domain;IPR035610: c-Cbl associated protein, SH3 domain 1;IPR035606: c-Cbl associated protein, SH3 domain	Nucleus	--
A0A5F8MPT3	Rap guanine nucleotide exchange factor (GEF) 6 OS=Mus musculus OX=10090 GN=Rapgef6 PE=1 SV=1	Rapgef6	0.22437	0.249465	0.143892	0.146464	0.369385	0	0.0704725	0.209373	0.253308	0	0.241647	0.106091	0.77709	0.537634	0.921217	insig	GO:0007265 Ras protein signal transduction;GO:0030033 microvillus assembly;GO:0043547 positive regulation of GTPase activity;GO:0072659 protein localization to plasma membrane	GO:0005813 centrosome;GO:0005829 cytosol;GO:0005886 plasma membrane;GO:0016324 apical plasma membrane;GO:0030139 endocytic vesicle	GO:0005085 guanyl-nucleotide exchange factor activity;GO:0030742 GTP-dependent protein binding;GO:0031267 small GTPase binding;GO:0070300 phosphatidic acid binding	T: Signal transduction mechanisms	K08020	ko04015: Rap1 signaling pathway;ko04530: Tight junction	IPR001478: PDZ domain;IPR001895: Ras guanine-nucleotide exchange factors catalytic domain;IPR000159: Ras-associating (RA) domain;IPR036034: PDZ superfamily;IPR000651: Ras-like guanine nucleotide exchange factor, N-terminal;IPR008937: Ras-like guanine nucleotide exchange factor;IPR023578: Ras guanine nucleotide exchange factor domain superfamily;IPR029071: Ubiquitin-like domain superfamily;IPR0369…	Nucleus	--
A0A5F8MPY3	Focal adhesion kinase 1 OS=Mus musculus OX=10090 GN=Ptk2 PE=1 SV=1	Ptk2	0.58647	0.77435	0.471677	0.893789	0.526219	0.666135	0.441713	0.449406	0.383101	0.323558	0.707252	0.586478	0.737886	0.0769679	0.668091	insig	GO:0001525 angiogenesis;GO:0007172 signal complex assembly;GO:0008284 positive regulation of cell population proliferation;GO:0010033 response to organic substance;GO:0051128 regulation of cellular component organization;GO:0051239 regulation of multicellular organismal process;GO:0051716 cellular response to stimulus;GO:0065008 regulation of biological quality	GO:0005856 cytoskeleton;GO:0005886 plasma membrane;GO:0005925 focal adhesion;GO:0042995 cell projection	GO:0004715 non-membrane spanning protein tyrosine kinase activity;GO:0005524 ATP binding	T: Signal transduction mechanisms	K05725	ko01522: Endocrine resistance;ko04012: ErbB signaling pathway;ko04062: Chemokine signaling pathway;ko04148: Efferocytosis;ko04151: PI3K-Akt signaling pathway;ko04360: Axon guidance;ko04370: VEGF signaling pathway;ko04510: Focal adhesion;ko04670: Leukocyte transendothelial migration;ko04810: Regulation of actin cytoskeleton;ko04935: Growth hormone synthesis, secretion and action;ko05100: Bacterial…	IPR019748: FERM central domain;IPR000719: Protein kinase domain;IPR041784: FAK1/PYK2, FERM domain C-lobe;IPR000299: FERM domain;IPR029071: Ubiquitin-like domain superfamily;IPR005189: Focal adhesion kinase, targeting (FAT) domain;IPR008266: Tyrosine-protein kinase, active site;IPR001245: Serine-threonine/tyrosine-protein kinase, catalytic domain;IPR017441: Protein kinase, ATP binding site;IPR0413…	Nucleus	--
A0A5F8MPZ2	Kinesin light chain OS=Mus musculus OX=10090 GN=Klc1 PE=1 SV=1	Klc1	1.81638	1.88522	2.23832	1.75504	2.12813	1.62669	1.68187	2.2628	1.75778	1.86739	1.59687	1.99788	0.975094	0.735551	0.959032	insig	--	GO:0005737 cytoplasm;GO:0005871 kinesin complex;GO:0005874 microtubule	--	Z: Cytoskeleton	K10407	ko04814: Motor proteins;ko05010: Alzheimer disease;ko05012: Parkinson disease;ko05014: Amyotrophic lateral sclerosis;ko05016: Huntington disease;ko05020: Prion disease;ko05022: Pathways of neurodegeneration - multiple diseases;ko05132: Salmonella infection	IPR019734: Tetratricopeptide repeat;IPR011990: Tetratricopeptide-like helical domain superfamily;IPR015792: Kinesin light chain repeat;IPR002151: Kinesin light chain	Cytoplasm	--
A0A5F8MQ13	Transmembrane protein 178B OS=Mus musculus OX=10090 GN=Tmem178b PE=1 SV=1	Tmem178b	0.816263	0.873794	0.94972	0.851763	0.567812	0.870903	0.952401	0.753885	0.759644	0.822568	0.997828	0.6655	1.00438	0.962605	0.996213	insig	--	GO:0016021 integral component of membrane	--	--	--	--	IPR004031: PMP-22/EMP/MP20/Claudin superfamily;IPR039625: Transmembrane protein 178A/B	Plasma membrane	CS pos: 25-26. AVA-IC. Pr: 0.3452
A0A5H1ZRL1	Spire type actin nucleation factor 1 OS=Mus musculus OX=10090 GN=Spire1 PE=1 SV=1	Spire1	0.30197	0.272826	0	0.197257	0.197817	0.19316	0.270953	0.241433	0.209469	0.17237	0	0.297224	1.02444	0.939893	0.991717	insig	GO:0015031 protein transport;GO:0016192 vesicle-mediated transport;GO:0045010 actin nucleation;GO:0051295 establishment of meiotic spindle localization;GO:0070649 formin-nucleated actin cable assembly;GO:0090141 positive regulation of mitochondrial fission;GO:2000781 positive regulation of double-strand break repair	GO:0005654 nucleoplasm;GO:0005829 cytosol;GO:0005856 cytoskeleton;GO:0005886 plasma membrane;GO:0030659 cytoplasmic vesicle membrane;GO:0031307 integral component of mitochondrial outer membrane	GO:0003779 actin binding	--	K02098	--	IPR011019: KIND domain;IPR029901: Protein Spire;IPR011011: Zinc finger, FYVE/PHD-type	Nucleus	--
A0A5H1ZRL3	Negative elongation factor B OS=Mus musculus OX=10090 GN=Nelfb PE=1 SV=1	Nelfb	0.285422	0.20579	0	0.393353	0.291207	0.421333	0	0.229522	0.155202	0.25034	0.153692	0.479451	0.794067	0.554165	0.924097	insig	GO:0034244 negative regulation of transcription elongation from RNA polymerase II promoter	GO:0005737 cytoplasm;GO:0032021 NELF complex	--	--	K15180	ko03250: Viral life cycle - HIV-1	IPR010405: Cofactor of BRCA1	Nucleus	--
A0A668KL65	Sorbin and SH3 domain containing 1 (Fragment) OS=Mus musculus OX=10090 GN=Sorbs1 PE=1 SV=1	Sorbs1	1.20586	1.38709	1.398	1.44374	1.3067	0.96728	1.03865	1.48168	1.32868	1.12516	1.2192	1.20949	0.96033	0.607719	0.933975	insig	--	--	--	T: Signal transduction mechanisms	K06086	ko03320: PPAR signaling pathway;ko04520: Adherens junction;ko04910: Insulin signaling pathway	IPR001452: SH3 domain;IPR035611: c-Cbl associated protein, SH3 domain 2;IPR003127: SoHo domain;IPR036028: SH3-like domain superfamily;IPR035610: c-Cbl associated protein, SH3 domain 1;IPR035606: c-Cbl associated protein, SH3 domain	Nucleus	--
A0A668KLC6	Microtubule-associated protein OS=Mus musculus OX=10090 GN=Map2 PE=1 SV=1	Map2	0.545044	0.543697	0.453307	0.490742	0.365201	0.607542	0.60205	0.529352	0.412434	0.646144	0.594031	0.492496	1.09016	0.379546	0.861773	insig	GO:0001578 microtubule bundle formation;GO:0021954 central nervous system neuron development;GO:0048813 dendrite morphogenesis	GO:0005737 cytoplasm;GO:0005874 microtubule	GO:0002162 dystroglycan binding;GO:0015631 tubulin binding	Z: Cytoskeleton	K10430	--	IPR027324: Microtubule associated protein MAP2/MAP4/Tau;IPR013588: MAP2/Tau projection;IPR001084: Microtubule associated protein, tubulin-binding repeat	Nucleus	--
A0A6I8MWW1	Growth arrest specific 7 OS=Mus musculus OX=10090 GN=Gas7 PE=1 SV=1	Gas7	0.862433	1.40288	0.82316	1.01634	0.738399	0.807539	0.706784	1.04395	0.784482	0.770777	0.985933	0.943333	0.926473	0.561173	0.925735	insig	--	--	--	O: Posttranslational modification, protein turnover, chaperones	K18618	--	IPR001202: WW domain;IPR001452: SH3 domain;IPR036028: SH3-like domain superfamily;IPR036020: WW domain superfamily	Nucleus	--
A0A6I8MWX8	DnaJ heat shock protein family (Hsp40) member C7 OS=Mus musculus OX=10090 GN=Dnajc7 PE=1 SV=1	Dnajc7	0.0161081	0.0330715	0.0243533	0	0.0397936	0.0798497	0.0691313	0.147963	0.0393746	0	0.0601886	0	1.63922	0.437267	0.889094	insig	GO:0051085 chaperone cofactor-dependent protein refolding	GO:0005654 nucleoplasm;GO:0005829 cytosol	GO:0031072 heat shock protein binding	O: Posttranslational modification, protein turnover, chaperones	K09527	--	IPR011990: Tetratricopeptide-like helical domain superfamily;IPR019734: Tetratricopeptide repeat;IPR036869: Chaperone J-domain superfamily;IPR001623: DnaJ domain	Nucleus	--
A0A6I8MWZ7	RING-type E3 ubiquitin transferase OS=Mus musculus OX=10090 GN=Trim9 PE=1 SV=1	Trim9	1.9388	1.80256	1.83362	1.82096	1.68487	1.65215	2.00264	1.6804	1.66163	1.64269	1.92798	1.73255	0.992075	0.855497	0.978064	insig	--	GO:0005737 cytoplasm	GO:0008270 zinc ion binding;GO:0016740 transferase activity	S: Function unknown	K10649	--	IPR017907: Zinc finger, RING-type, conserved site;IPR000315: B-box-type zinc finger;IPR001841: Zinc finger, RING-type;IPR003961: Fibronectin type III;IPR036116: Fibronectin type III superfamily;IPR027370: Zinc finger, RING-type, eukaryotic;IPR017903: COS domain;IPR013083: Zinc finger, RING/FYVE/PHD-type;IPR013783: Immunoglobulin-like fold;IPR003649: B-box, C-terminal	Nucleus	--
A0A7N9VR94	AHNAK nucleoprotein 2 OS=Mus musculus OX=10090 GN=Ahnak2 PE=1 SV=1	Ahnak2	0.247481	0.482233	0.380238	0.361464	0.31569	0.528759	0.439089	0.493489	0.357976	0.472897	0.354674	0.419428	1.09573	0.470001	0.899999	insig	GO:0043484 regulation of RNA splicing	GO:0005634 nucleus;GO:0005737 cytoplasm;GO:0005829 cytosol;GO:0005886 plasma membrane;GO:0030018 Z disc;GO:0030659 cytoplasmic vesicle membrane;GO:0043034 costamere	--	--	K23934	ko05132: Salmonella infection	IPR036034: PDZ superfamily;IPR001478: PDZ domain	Nucleus	--
A0A7N9VS49	NAD(+) kinase (Fragment) OS=Mus musculus OX=10090 GN=Nadk2 PE=1 SV=1	Nadk2	0.452548	0.737284	0.828112	0.570762	0.530063	0	0.299978	0.396145	0.66301	0.537629	0.483075	0.760977	1.00707	0.979267	0.997553	insig	GO:0006741 NADP biosynthetic process;GO:0016310 phosphorylation;GO:0019674 NAD metabolic process	--	GO:0003951 NAD+ kinase activity	R: General function prediction only	K00858	ko00760: Nicotinate and nicotinamide metabolism;ko01100: Metabolic pathways;ko01240: Biosynthesis of cofactors	IPR017438: Inorganic polyphosphate/ATP-NAD kinase, N-terminal;IPR012355: NAD kinase 2, mitochondrial;IPR002504: NAD kinase;IPR016064: NAD kinase/diacylglycerol kinase-like domain superfamily;IPR017437: ATP-NAD kinase, PpnK-type, C-terminal	Nucleus	--
A0A8I4SZH4	ATPase, Ca++ transporting, plasma membrane 2 (Fragment) OS=Mus musculus OX=10090 GN=Atp2b2 PE=1 SV=1	Atp2b2	1.53463	1.34981	1.67787	1.05033	1.2549	1.58028	1.49443	1.34858	1.20169	1.41283	0.918982	1.31923	0.910972	0.345323	0.850867	insig	--	--	--	P: Inorganic ion transport and metabolism	K05850	ko04020: Calcium signaling pathway;ko04022: cGMP-PKG signaling pathway;ko04024: cAMP signaling pathway;ko04261: Adrenergic signaling in cardiomyocytes;ko04925: Aldosterone synthesis and secretion;ko04961: Endocrine and other factor-regulated calcium reabsorption;ko04970: Salivary secretion;ko04972: Pancreatic secretion;ko04978: Mineral absorption	IPR022141: Plasma membrane calcium transporting P-type ATPase, C-terminal	Nucleus	--
A0A8V5KYQ3	MCG6846, isoform CRA_a OS=Mus musculus OX=10090 GN=Prpsap1 PE=1 SV=1	Prpsap1	0.0814212	0.104852	0	0.0770829	0.120371	0	0	0	0.144431	0	0.244119	0.127716	1.3454	0.650854	0.944606	insig	GO:0006015 5-phosphoribose 1-diphosphate biosynthetic process;GO:0006164 purine nucleotide biosynthetic process;GO:0033673 negative regulation of kinase activity	GO:0002189 ribose phosphate diphosphokinase complex;GO:0005737 cytoplasm;GO:0032991 protein-containing complex	GO:0000287 magnesium ion binding;GO:0004749 ribose phosphate diphosphokinase activity;GO:0019900 kinase binding;GO:0030234 enzyme regulator activity;GO:0042802 identical protein binding	E: Amino acid transport and metabolism;F: Nucleotide transport and metabolism	K00948	ko00030: Pentose phosphate pathway;ko00230: Purine metabolism;ko01100: Metabolic pathways;ko01200: Carbon metabolism;ko01230: Biosynthesis of amino acids	IPR029057: Phosphoribosyltransferase-like;IPR029099: Ribose-phosphate pyrophosphokinase, N-terminal domain;IPR005946: Ribose-phosphate pyrophosphokinase	Extracell	--
A0A991EKZ2	FMR1 autosomal homolog 2 OS=Mus musculus OX=10090 GN=Fxr2 PE=1 SV=1	Fxr2	3.22263	2.9238	3.06725	2.84869	3.34785	2.92344	3.10831	3.10083	3.12356	2.75891	3.36372	2.54698	0.981926	0.710945	0.957811	insig	GO:0006417 regulation of translation	GO:0005829 cytosol	GO:0003729 mRNA binding;GO:0042803 protein homodimerization activity;GO:0046982 protein heterodimerization activity	--	K15516	--	IPR008395: Agenet-like domain;IPR041560: FMR1, tudor domain;IPR004088: K Homology domain, type 1;IPR004087: K Homology domain;IPR040148: Fragile X messenger ribonucleoprotein 1;IPR040472: Synaptic functional regulator FMRP, KH0 domain;IPR032172: Fragile X-related protein 1, C-terminal region 1;IPR036612: K Homology domain, type 1 superfamily;IPR022034: Fragile X messenger ribonucleoprotein 1, C-t…	Nucleus	--
A0A991ENW0	H1.10 linker histone OS=Mus musculus OX=10090 GN=H1f10 PE=1 SV=1	H1f10	0.751645	0.823446	0.498168	0.694841	0.570252	0.473097	0.615636	0.545076	0.629151	0.732733	0.561606	0.74498	1.00465	0.966206	0.997212	insig	GO:0006334 nucleosome assembly;GO:0030261 chromosome condensation;GO:0045910 negative regulation of DNA recombination	GO:0000786 nucleosome;GO:0005634 nucleus;GO:0005654 nucleoplasm;GO:0005730 nucleolus	GO:0003690 double-stranded DNA binding;GO:0030527 structural constituent of chromatin;GO:0031492 nucleosomal DNA binding	B: Chromatin structure and dynamics	K11275	--	IPR005818: Linker histone H1/H5, domain H15;IPR036390: Winged helix DNA-binding domain superfamily;IPR036388: Winged helix-like DNA-binding domain superfamily;IPR005819: Linker histone H1/H5	Nucleus	--
A0A991EQV1	Regulatory associated protein of MTOR, complex 1 OS=Mus musculus OX=10090 GN=Rptor PE=1 SV=1	Rptor	0.431783	0.359343	0.271891	0.597575	0.367083	0	0.730978	0.351163	0.206751	0.215698	0.416572	0.552334	1.21987	0.53535	0.920578	insig	GO:0031929 TOR signaling	GO:0031931 TORC1 complex	--	D: Cell cycle control, cell division, chromosome partitioning	K07204	ko04136: Autophagy - other;ko04140: Autophagy - animal;ko04150: mTOR signaling pathway;ko04151: PI3K-Akt signaling pathway;ko04152: AMPK signaling pathway;ko04211: Longevity regulating pathway;ko04213: Longevity regulating pathway - multiple species;ko04714: Thermogenesis;ko04910: Insulin signaling pathway;ko05206: MicroRNAs in cancer	IPR016024: Armadillo-type fold;IPR004083: Regulatory associated protein of TOR;IPR000357: HEAT repeat;IPR011989: Armadillo-like helical;IPR015943: WD40/YVTN repeat-like-containing domain superfamily;IPR029347: Raptor, N-terminal CASPase-like domain;IPR001680: WD40 repeat;IPR036322: WD40-repeat-containing domain superfamily	Cytoplasm	--
A0A9L6KDT1	IQ motif and Sec7 domain 2 OS=Mus musculus OX=10090 GN=Iqsec2 PE=1 SV=1	Iqsec2	0.119312	0.242563	0	0	0	0	0	0.184224	0.164798	0	0.356501	0.347197	2.90907	0.168083	0.760915	insig	GO:0032012 regulation of ARF protein signal transduction	--	GO:0005085 guanyl-nucleotide exchange factor activity	U: Intracellular trafficking, secretion, and vesicular transport	K12495	ko04144: Endocytosis	IPR000904: Sec7 domain;IPR023394: Sec7, C-terminal domain superfamily;IPR035999: Sec7 domain superfamily;IPR000048: IQ motif, EF-hand binding site;IPR033742: IQ motif and SEC7 domain-containing protein, PH domain;IPR011993: PH-like domain superfamily	Nucleus	--
A0A9R1SP20	Neuronal pentraxin receptor OS=Mus musculus OX=10090 GN=Nptxr PE=1 SV=1	Nptxr	2.74511	2.05414	2.65175	2.47246	2.66174	2.54644	2.3081	1.65143	2.40237	3.57372	2.45676	2.84817	1.0072	0.950147	0.993199	insig	GO:0098962 regulation of postsynaptic neurotransmitter receptor activity	GO:0098978 glutamatergic synapse	--	--	K25710	--	IPR001759: Pentraxin-related;IPR013320: Concanavalin A-like lectin/glucanase domain superfamily;IPR030476: Pentaxin, conserved site	Endoplasmic reticulum	--
A0AA74KTB8	2-aminoethanethiol (cysteamine) dioxygenase OS=Mus musculus OX=10090 GN=Ado PE=4 SV=1	Ado	0	0.206344	0	0	0	0	0	0.261212	0	0.108433	0.181136	0.142586	3.36024	0.167072	0.760915	insig	GO:0071456 cellular response to hypoxia	GO:0005739 mitochondrion	GO:0005506 iron ion binding;GO:0047800 cysteamine dioxygenase activity	S: Function unknown	K10712	ko00430: Taurine and hypotaurine metabolism;ko01100: Metabolic pathways	IPR014710: RmlC-like jelly roll fold;IPR012864: Cysteine oxygenase/2-aminoethanethiol dioxygenase;IPR011051: RmlC-like cupin domain superfamily	Cytoplasm_Nucleus	--
A0JNU3	60 kDa lysophospholipase OS=Mus musculus OX=10090 GN=Aspg PE=1 SV=1	Aspg	0	0	0	0	0.49485	0.546915	0	0.553296	0	0.66151	0	0	1.1661	0.868291	0.979968	insig	GO:0006528 asparagine metabolic process;GO:0006644 phospholipid metabolic process;GO:0016042 lipid catabolic process	--	GO:0003847 1-alkyl-2-acetylglycerophosphocholine esterase activity;GO:0004067 asparaginase activity;GO:0004622 lysophospholipase activity;GO:0016747 acyltransferase activity, transferring groups other than amino-acyl groups;GO:0102545 phosphatidyl phospholipase B activity	E: Amino acid transport and metabolism	K13278	--	IPR002110: Ankyrin repeat;IPR006034: Asparaginase/glutaminase-like;IPR037152: L-asparaginase, N-terminal domain superfamily;IPR041725: Type I (cytosolic) L-asparaginase;IPR036770: Ankyrin repeat-containing domain superfamily;IPR036152: Asparaginase/glutaminase-like superfamily;IPR040919: Asparaginase/glutaminase, C-terminal;IPR027474: L-asparaginase, N-terminal;IPR006033: Type I L-asparaginase fa…	Mitochondrion	--
A1BN54	Alpha-actinin-1 OS=Mus musculus OX=10090 GN=Actn1 PE=1 SV=1	Actn1	0.380848	0.235384	0.376918	0.240823	0.40858	0.383864	0.79901	0.351848	0.374684	0.274865	0	0.145192	0.960119	0.910921	0.987995	insig	--	GO:0005856 cytoskeleton	GO:0003779 actin binding;GO:0005509 calcium ion binding	Z: Cytoskeleton	K05699	ko04510: Focal adhesion;ko04520: Adherens junction;ko04530: Tight junction;ko04670: Leukocyte transendothelial migration;ko04810: Regulation of actin cytoskeleton;ko05146: Amoebiasis;ko05203: Viral carcinogenesis;ko05322: Systemic lupus erythematosus	IPR001715: Calponin homology domain;IPR036872: CH domain superfamily;IPR014837: EF-hand, Ca insensitive;IPR018159: Spectrin/alpha-actinin;IPR011992: EF-hand domain pair;IPR001589: Actinin-type actin-binding domain, conserved site;IPR002017: Spectrin repeat;IPR002048: EF-hand domain	Cytoplasm_Nucleus	--
A1L338	Rap guanine nucleotide exchange factor (GEF) 1 OS=Mus musculus OX=10090 GN=Rapgef1 PE=1 SV=1	Rapgef1	0.356767	0.357866	0.44651	0.395288	0.376198	0.336924	0.403513	0.295227	0.590814	0.473803	0.508771	0.461119	1.20431	0.124158	0.720001	insig	GO:0001568 blood vessel development;GO:0007265 Ras protein signal transduction;GO:0010976 positive regulation of neuron projection development;GO:0032486 Rap protein signal transduction;GO:0038180 nerve growth factor signaling pathway;GO:0043491 protein kinase B signaling;GO:0043547 positive regulation of GTPase activity;GO:0046328 regulation of JNK cascade;GO:0046580 negative regulation of Ras p…	GO:0005737 cytoplasm;GO:0005769 early endosome;GO:0005886 plasma membrane;GO:0030670 phagocytic vesicle membrane;GO:0032991 protein-containing complex;GO:0043231 intracellular membrane-bounded organelle;GO:0048471 perinuclear region of cytoplasm	GO:0005085 guanyl-nucleotide exchange factor activity	T: Signal transduction mechanisms	K06277	ko04015: Rap1 signaling pathway;ko04510: Focal adhesion;ko04722: Neurotrophin signaling pathway;ko04910: Insulin signaling pathway;ko05211: Renal cell carcinoma	IPR000651: Ras-like guanine nucleotide exchange factor, N-terminal;IPR019804: Ras guanine-nucleotide exchange factor, conserved site;IPR023578: Ras guanine nucleotide exchange factor domain superfamily;IPR001895: Ras guanine-nucleotide exchange factors catalytic domain;IPR008937: Ras-like guanine nucleotide exchange factor;IPR036964: Ras guanine-nucleotide exchange factor, catalytic domain superf…	Nucleus	--
A1L3P4	Sodium/hydrogen exchanger 6 OS=Mus musculus OX=10090 GN=Slc9a6 PE=1 SV=1	Slc9a6	1.03653	1.24806	1.10267	0.923143	1.13517	0.932016	1.1337	1.15495	1.36254	0.928524	1.06658	1.00498	1.04291	0.580204	0.928388	insig	GO:0031547 brain-derived neurotrophic factor receptor signaling pathway;GO:0048675 axon extension;GO:0048812 neuron projection morphogenesis;GO:0050808 synapse organization;GO:0051386 regulation of neurotrophin TRK receptor signaling pathway;GO:0051453 regulation of intracellular pH;GO:0060996 dendritic spine development;GO:0071805 potassium ion transmembrane transport;GO:0097484 dendrite extensi…	GO:0005739 mitochondrion;GO:0005768 endosome;GO:0005769 early endosome;GO:0005770 late endosome;GO:0005789 endoplasmic reticulum membrane;GO:0005886 plasma membrane;GO:0016021 integral component of membrane;GO:0030425 dendrite;GO:0031410 cytoplasmic vesicle;GO:0031901 early endosome membrane;GO:0043231 intracellular membrane-bounded organelle;GO:0043679 axon terminus;GO:0044308 axonal spine;GO:00…	GO:0015385 sodium:proton antiporter activity;GO:0015386 potassium:proton antiporter activity	P: Inorganic ion transport and metabolism	K12041	ko04260: Cardiac muscle contraction	IPR004709: Na+/H+ exchanger;IPR018422: Cation/H+ exchanger, CPA1 family;IPR002090: Sodium/hydrogen exchanger 6/7/9;IPR006153: Cation/H+ exchanger	Plasma membrane	CS pos: 43-44. TGA-LD. Pr: 0.5018
A2A432	Cullin-4B OS=Mus musculus OX=10090 GN=Cul4b PE=1 SV=1	Cul4b	1.12635	1.02793	1.13775	1.08802	1.02128	1.22243	1.12891	1.29002	1.20961	1.31117	1.15595	1.15421	1.09453	0.0387586	0.611942	insig	GO:0006974 cellular response to DNA damage stimulus;GO:0007049 cell cycle;GO:0010467 gene expression;GO:0010498 proteasomal protein catabolic process;GO:0016567 protein ubiquitination;GO:0031146 SCF-dependent proteasomal ubiquitin-dependent protein catabolic process;GO:0031175 neuron projection development;GO:0034644 cellular response to UV;GO:0035518 histone H2A monoubiquitination;GO:0042254 rib…	GO:0005634 nucleus;GO:0005654 nucleoplasm;GO:0005829 cytosol;GO:0031461 cullin-RING ubiquitin ligase complex;GO:0031464 Cul4A-RING E3 ubiquitin ligase complex;GO:0031465 Cul4B-RING E3 ubiquitin ligase complex;GO:0080008 Cul4-RING E3 ubiquitin ligase complex	GO:0003684 damaged DNA binding;GO:0030674 protein-macromolecule adaptor activity;GO:0031625 ubiquitin protein ligase binding	D: Cell cycle control, cell division, chromosome partitioning	K10609	ko03420: Nucleotide excision repair;ko04120: Ubiquitin mediated proteolysis;ko05170: Human immunodeficiency virus 1 infection	IPR016158: Cullin homology domain;IPR001373: Cullin, N-terminal;IPR036388: Winged helix-like DNA-binding domain superfamily;IPR016159: Cullin repeat-like-containing domain superfamily;IPR036317: Cullin homology domain superfamily;IPR016157: Cullin, conserved site;IPR036390: Winged helix DNA-binding domain superfamily;IPR019559: Cullin protein, neddylation domain;IPR045093: Cullin	Nucleus	--
A2A482	Zinc finger, MYND-type containing 8 OS=Mus musculus OX=10090 GN=Zmynd8 PE=1 SV=1	Zmynd8	0.212418	0.250277	0.250645	0.176142	0.249403	0.159946	0.153786	0.10788	0.246212	0.266098	0.168457	0.223796	0.897906	0.478538	0.906789	insig	GO:0030336 negative regulation of cell migration;GO:0051491 positive regulation of filopodium assembly;GO:0060999 positive regulation of dendritic spine development;GO:0098815 modulation of excitatory postsynaptic potential;GO:1902897 regulation of postsynaptic density protein 95 clustering;GO:1902952 positive regulation of dendritic spine maintenance	GO:0005634 nucleus;GO:0005654 nucleoplasm;GO:0005737 cytoplasm;GO:0005794 Golgi apparatus;GO:0043197 dendritic spine;GO:0043198 dendritic shaft	GO:0003714 transcription corepressor activity;GO:0008270 zinc ion binding;GO:0019904 protein domain specific binding;GO:0035064 methylated histone binding;GO:0047485 protein N-terminus binding;GO:0070577 lysine-acetylated histone binding	R: General function prediction only	K24630	--	IPR001487: Bromodomain;IPR000313: PWWP domain;IPR019787: Zinc finger, PHD-finger;IPR036427: Bromodomain-like superfamily;IPR013083: Zinc finger, RING/FYVE/PHD-type;IPR044075: PRKCBP1, PHD finger;IPR037967: RACK7, Bromo domain;IPR011011: Zinc finger, FYVE/PHD-type;IPR019786: Zinc finger, PHD-type, conserved site;IPR002893: Zinc finger, MYND-type;IPR001965: Zinc finger, PHD-type;IPR021931: Protein …	Nucleus	--
A2A5R2	Brefeldin A-inhibited guanine nucleotide-exchange protein 2 OS=Mus musculus OX=10090 GN=Arfgef2 PE=1 SV=1	Arfgef2	1.5961	1.47483	1.54507	1.4468	1.4851	1.31522	1.28961	1.65773	1.37738	1.57197	1.60244	1.46867	1.01181	0.808698	0.97113	insig	GO:0001881 receptor recycling;GO:0006887 exocytosis;GO:0006893 Golgi to plasma membrane transport;GO:0007032 endosome organization;GO:0010256 endomembrane system organization;GO:0015031 protein transport;GO:0032012 regulation of ARF protein signal transduction;GO:0032760 positive regulation of tumor necrosis factor production;GO:0035556 intracellular signal transduction	GO:0000139 Golgi membrane;GO:0005737 cytoplasm;GO:0005794 Golgi apparatus;GO:0005802 trans-Golgi network;GO:0005815 microtubule organizing center;GO:0005829 cytosol;GO:0005879 axonemal microtubule;GO:0016020 membrane;GO:0031410 cytoplasmic vesicle;GO:0032279 asymmetric synapse;GO:0032280 symmetric synapse;GO:0043197 dendritic spine;GO:0043231 intracellular membrane-bounded organelle;GO:0048471 pe…	GO:0005085 guanyl-nucleotide exchange factor activity;GO:0017022 myosin binding;GO:0034237 protein kinase A regulatory subunit binding;GO:0050811 GABA receptor binding	U: Intracellular trafficking, secretion, and vesicular transport	K18442	ko04144: Endocytosis	IPR016024: Armadillo-type fold;IPR000904: Sec7 domain;IPR035999: Sec7 domain superfamily;IPR023394: Sec7, C-terminal domain superfamily;IPR046455: Sec7/BIG1-like, C-terminal domain;IPR032629: Mon2/Sec7/BIG1-like, dimerisation and cyclophilin-binding domain;IPR032691: Mon2/Sec7/BIG1-like, HUS domain;IPR015403: Mon2/Sec7/BIG1-like, HDS	Cytoplasm	--
A2A5Y6	Microtubule-associated protein OS=Mus musculus OX=10090 GN=Mapt PE=1 SV=1	Mapt	0.744113	0.874367	0.559832	0.579957	0.429866	0.862427	0.80255	0.677145	0.173186	0.703879	0.944051	0.53131	0.946072	0.787762	0.966011	insig	--	GO:0005829 cytosol;GO:0005874 microtubule;GO:0005886 plasma membrane;GO:0030424 axon	GO:0008017 microtubule binding	Z: Cytoskeleton	K04380	ko04010: MAPK signaling pathway;ko05010: Alzheimer disease;ko05012: Parkinson disease;ko05022: Pathways of neurodegeneration - multiple diseases	IPR001084: Microtubule associated protein, tubulin-binding repeat;IPR002955: Microtubule-associated protein Tau;IPR027324: Microtubule associated protein MAP2/MAP4/Tau	Nucleus	--
A2A654	Bromodomain PHD finger transcription factor OS=Mus musculus OX=10090 GN=Bptf PE=1 SV=1	Bptf	0.244999	0.169554	0.269404	0.325493	0.219804	0	0.346763	0.18357	0.180217	0.226653	0.253724	0.300305	1.21312	0.436925	0.888873	insig	GO:0000122 negative regulation of transcription by RNA polymerase II;GO:0001892 embryonic placenta development;GO:0006338 chromatin remodeling;GO:0006355 regulation of transcription, DNA-templated;GO:0006357 regulation of transcription by RNA polymerase II;GO:0007420 brain development;GO:0007492 endoderm development;GO:0009952 anterior/posterior pattern specification;GO:0045944 positive regulatio…	GO:0000785 chromatin;GO:0005634 nucleus;GO:0005654 nucleoplasm;GO:0016589 NURF complex;GO:1904949 ATPase complex	GO:0000978 RNA polymerase II cis-regulatory region sequence-specific DNA binding;GO:0008094 ATP-dependent activity, acting on DNA;GO:0035064 methylated histone binding;GO:0043565 sequence-specific DNA binding;GO:0046872 metal ion binding	B: Chromatin structure and dynamics;K: Transcription	K11728	ko03082: ATP-dependent chromatin remodeling	IPR019786: Zinc finger, PHD-type, conserved site;IPR018359: Bromodomain, conserved site;IPR001487: Bromodomain;IPR019787: Zinc finger, PHD-finger;IPR011011: Zinc finger, FYVE/PHD-type;IPR018501: DDT domain;IPR028941: WHIM2 domain;IPR038028: Nucleosome-remodeling factor subunit BPTF;IPR013083: Zinc finger, RING/FYVE/PHD-type;IPR036427: Bromodomain-like superfamily;IPR001965: Zinc finger, PHD-type	Nucleus	--
A2A690	Protein TANC2 OS=Mus musculus OX=10090 GN=Tanc2 PE=1 SV=1	Tanc2	2.04185	2.34938	2.26363	2.43449	2.06102	2.07823	2.00951	2.08052	2.24073	2.09336	2.14206	2.28395	0.97139	0.454491	0.894961	insig	GO:0001701 in utero embryonic development;GO:0060998 regulation of dendritic spine development;GO:0061001 regulation of dendritic spine morphogenesis;GO:0099519 dense core granule cytoskeletal transport	GO:0030424 axon;GO:0043197 dendritic spine;GO:0070161 anchoring junction;GO:0098978 glutamatergic synapse;GO:0099092 postsynaptic density, intracellular component	--	R: General function prediction only	K26456	--	IPR036770: Ankyrin repeat-containing domain superfamily;IPR002110: Ankyrin repeat;IPR019734: Tetratricopeptide repeat;IPR027417: P-loop containing nucleoside triphosphate hydrolase;IPR011990: Tetratricopeptide-like helical domain superfamily	Nucleus	--
A2A699	Protein FAM171A2 OS=Mus musculus OX=10090 GN=Fam171a2 PE=1 SV=1	Fam171a2	1.66353	1.41022	1.49147	1.55887	1.47932	1.42471	1.18687	1.2038	1.31237	1.27994	1.24245	1.34738	0.838804	0.000585431	0.128919	insig	--	GO:0016021 integral component of membrane	--	--	--	--	IPR018890: FAM171	Extracell	CS pos: 27-28. SRA-PG. Pr: 0.2420
A2A6A1	G patch domain-containing protein 8 OS=Mus musculus OX=10090 GN=Gpatch8 PE=1 SV=1	Gpatch8	0.201632	0.252476	0	0.254206	0.127861	0.0987853	0	0.309556	0.140644	0.364011	0	0.298063	1.18965	0.712539	0.958715	insig	--	GO:0005634 nucleus	GO:0003676 nucleic acid binding;GO:0046872 metal ion binding	--	K13094	--	IPR000467: G-patch domain;IPR022755: Zinc finger, double-stranded RNA binding;IPR013087: Zinc finger C2H2-type;IPR036236: Zinc finger C2H2 superfamily	Nucleus	--
A2A6J4	Lymphocyte specific 1 OS=Mus musculus OX=10090 GN=Lsp1 PE=1 SV=1	Lsp1	2.57651	1.49794	1.87956	1.97934	1.73028	2.06704	2.31633	3.06829	2.36801	2.56668	1.80036	2.21472	1.22196	0.0850161	0.676469	insig	GO:0007165 signal transduction	--	GO:0003779 actin binding	R: General function prediction only	K14957	ko04625: C-type lectin receptor signaling pathway;ko05152: Tuberculosis	IPR002211: Lymphocyte-specific protein;IPR006018: Caldesmon/lymphocyte specific protein	Nucleus	--
A2A6Q5	Cell division cycle protein 27 homolog OS=Mus musculus OX=10090 GN=Cdc27 PE=1 SV=1	Cdc27	0.392574	0.325237	0.507752	0.517419	0.314181	0.2495	0.574904	0.49144	0.519812	0.40724	0.391186	0.475691	1.24	0.116354	0.706569	insig	GO:0007091 metaphase/anaphase transition of mitotic cell cycle;GO:0016567 protein ubiquitination;GO:0031145 anaphase-promoting complex-dependent catabolic process;GO:0045842 positive regulation of mitotic metaphase/anaphase transition;GO:0051301 cell division;GO:0070979 protein K11-linked ubiquitination	GO:0005634 nucleus;GO:0005654 nucleoplasm;GO:0005680 anaphase-promoting complex;GO:0005737 cytoplasm;GO:0005813 centrosome;GO:0005819 spindle;GO:0072686 mitotic spindle	GO:0019903 protein phosphatase binding	D: Cell cycle control, cell division, chromosome partitioning	K03350	ko04110: Cell cycle;ko04114: Oocyte meiosis;ko04120: Ubiquitin mediated proteolysis;ko04914: Progesterone-mediated oocyte maturation;ko05166: Human T-cell leukemia virus 1 infection	IPR019734: Tetratricopeptide repeat;IPR011990: Tetratricopeptide-like helical domain superfamily;IPR001440: Tetratricopeptide repeat 1	Nucleus	--
A2A716	Oxysterol-binding protein OS=Mus musculus OX=10090 GN=Osbpl7 PE=1 SV=2	Osbpl7	0.087712	0.186387	0.200778	0.146318	0.100935	0.175998	0.220026	0.137204	0.0588912	0.0945131	0.125103	0.173372	0.900885	0.632727	0.939306	insig	GO:0006869 lipid transport;GO:0071397 cellular response to cholesterol;GO:1901800 positive regulation of proteasomal protein catabolic process	GO:0005654 nucleoplasm;GO:0005776 autophagosome;GO:0005829 cytosol;GO:0005886 plasma membrane;GO:0097038 perinuclear endoplasmic reticulum	GO:0015485 cholesterol binding	I: Lipid transport and metabolism	K20463	--	IPR037239: Oxysterol-binding protein superfamily;IPR000648: Oxysterol-binding protein;IPR011993: PH-like domain superfamily;IPR001849: Pleckstrin homology domain;IPR041680: Pleckstrin homology domain 8;IPR018494: Oxysterol-binding protein, conserved site	Nucleus	--
A2A791	Zinc finger MYM-type protein 4 OS=Mus musculus OX=10090 GN=Zmym4 PE=1 SV=1	Zmym4	0.24463	0.11352	0	0	0	0	0.335278	0.427198	0.200651	0.312898	0.248063	0	4.25545	0.025859	0.543284	up	GO:0007010 cytoskeleton organization;GO:0022604 regulation of cell morphogenesis	--	GO:0008270 zinc ion binding	--	K24675	--	IPR010507: Zinc finger, MYM-type;IPR011017: TRASH domain;IPR021893: Protein of unknown function DUF3504	Cytoplasm	--
A2A8L1	Chromodomain-helicase-DNA-binding protein 5 OS=Mus musculus OX=10090 GN=Chd5 PE=1 SV=1	Chd5	0.517027	0.318078	0.609864	0.347804	0.287957	0.301542	0.480003	0.529419	0.292498	0.43961	0.369813	0.529901	1.10871	0.534143	0.919378	insig	GO:0000122 negative regulation of transcription by RNA polymerase II;GO:0006338 chromatin remodeling;GO:0006357 regulation of transcription by RNA polymerase II;GO:0006366 transcription by RNA polymerase II;GO:0008285 negative regulation of cell population proliferation;GO:0021895 cerebral cortex neuron differentiation;GO:0035093 spermatogenesis, exchange of chromosomal proteins;GO:0043967 histon…	GO:0000785 chromatin;GO:0000792 heterochromatin;GO:0005634 nucleus;GO:0005654 nucleoplasm;GO:0005829 cytosol;GO:0016581 NuRD complex;GO:0016607 nuclear speck	GO:0003677 DNA binding;GO:0003678 DNA helicase activity;GO:0003682 chromatin binding;GO:0005524 ATP binding;GO:0016887 ATP hydrolysis activity;GO:0042393 histone binding;GO:0042826 histone deacetylase binding;GO:0046872 metal ion binding;GO:0061628 H3K27me3 modified histone binding;GO:0140658 ATP-dependent chromatin remodeler activity	R: General function prediction only	K14435	--	IPR027417: P-loop containing nucleoside triphosphate hydrolase;IPR011011: Zinc finger, FYVE/PHD-type;IPR014001: Helicase superfamily 1/2, ATP-binding domain;IPR009463: Domain of unknown function DUF1087;IPR019787: Zinc finger, PHD-finger;IPR019786: Zinc finger, PHD-type, conserved site;IPR012958: CHD, N-terminal;IPR001965: Zinc finger, PHD-type;IPR009462: CHD subfamily II, SANT-like domain;IPR023…	Nucleus	--
A2A8L5	Receptor-type tyrosine-protein phosphatase F OS=Mus musculus OX=10090 GN=Ptprf PE=1 SV=1	Ptprf	0.392561	0.469748	0.503781	0.445352	0.407658	0.358243	0.428249	0.464985	0.363003	0.469166	0.415133	0.350898	0.966668	0.641815	0.943435	insig	GO:0001960 negative regulation of cytokine-mediated signaling pathway;GO:0006470 protein dephosphorylation;GO:0007156 homophilic cell adhesion via plasma membrane adhesion molecules;GO:0007399 nervous system development;GO:0008285 negative regulation of cell population proliferation;GO:0010975 regulation of neuron projection development;GO:0016477 cell migration;GO:0031102 neuron projection regen…	GO:0005768 endosome;GO:0005886 plasma membrane;GO:0016020 membrane;GO:0030426 growth cone;GO:0043005 neuron projection;GO:0043025 neuronal cell body;GO:0043231 intracellular membrane-bounded organelle;GO:0060076 excitatory synapse;GO:0099061 integral component of postsynaptic density membrane	GO:0004721 phosphoprotein phosphatase activity;GO:0004725 protein tyrosine phosphatase activity;GO:0005001 transmembrane receptor protein tyrosine phosphatase activity;GO:0005158 insulin receptor binding;GO:0008201 heparin binding;GO:0030971 receptor tyrosine kinase binding;GO:0035373 chondroitin sulfate proteoglycan binding;GO:0042301 phosphate ion binding;GO:0044877 protein-containing complex b…	T: Signal transduction mechanisms	K05695	ko04514: Cell adhesion molecules;ko04520: Adherens junction;ko04910: Insulin signaling pathway;ko04931: Insulin resistance	IPR003961: Fibronectin type III;IPR013783: Immunoglobulin-like fold;IPR029021: Protein-tyrosine phosphatase-like;IPR036179: Immunoglobulin-like domain superfamily;IPR007110: Immunoglobulin-like domain;IPR003595: Protein-tyrosine phosphatase, catalytic;IPR000242: Tyrosine-specific protein phosphatase, PTPase domain;IPR003598: Immunoglobulin subtype 2;IPR016130: Protein-tyrosine phosphatase, active…	Plasma membrane	CS pos: 29-30. AHG-DS. Pr: 0.8216
A2A8R0	Zinc finger FYVE domain-containing protein OS=Mus musculus OX=10090 GN=Zfyve9 PE=1 SV=1	Zfyve9	0.22281	0.349891	0.295867	0.157769	0.277953	0.424692	0.180161	0.277775	0.302125	0.221009	0.325603	0.279441	0.91737	0.60426	0.93396	insig	GO:0007179 transforming growth factor beta receptor signaling pathway;GO:0016197 endosomal transport;GO:0017015 regulation of transforming growth factor beta receptor signaling pathway	GO:0005737 cytoplasm;GO:0005829 cytosol;GO:0031901 early endosome membrane;GO:0032991 protein-containing complex;GO:0043231 intracellular membrane-bounded organelle	GO:0005545 1-phosphatidylinositol binding;GO:0019904 protein domain specific binding;GO:0046332 SMAD binding;GO:0046872 metal ion binding	V: Defense mechanisms	K04679	ko04144: Endocytosis;ko04350: TGF-beta signaling pathway	IPR022557: Domain of unknown function DUF3480;IPR013083: Zinc finger, RING/FYVE/PHD-type;IPR035438: Zinc finger FYVE domain containing protein, SARA/endofin;IPR037145: Smad anchor for receptor activation, Smad-binding domain superfamily;IPR024608: Smad anchor for receptor activation, Smad-binding domain;IPR000306: FYVE zinc finger;IPR011011: Zinc finger, FYVE/PHD-type;IPR017455: Zinc finger, FYVE…	Nucleus	--
A2A8Z1	Oxysterol-binding protein-related protein 9 OS=Mus musculus OX=10090 GN=Osbpl9 PE=1 SV=1	Osbpl9	0.339118	0.207463	0.43541	0.321652	0.247742	0.309569	0.247265	0.332496	0.297603	0.354067	0.450139	0.302641	1.06623	0.641171	0.943387	insig	GO:0006869 lipid transport	--	GO:0008289 lipid binding	T: Signal transduction mechanisms	K20465	--	IPR018494: Oxysterol-binding protein, conserved site;IPR001849: Pleckstrin homology domain;IPR011993: PH-like domain superfamily;IPR000648: Oxysterol-binding protein;IPR037239: Oxysterol-binding protein superfamily	Nucleus	--
A2A9C3	KICSTOR complex protein SZT2 OS=Mus musculus OX=10090 GN=Szt2 PE=1 SV=1	Szt2	0.924696	0	1.10027	1.24696	0.85791	0.727438	1.37781	0.667776	0.772224	1.12462	0	0.814049	0.979247	0.950041	0.993199	insig	GO:0007417 central nervous system development;GO:0009791 post-embryonic development;GO:0021540 corpus callosum morphogenesis;GO:0031667 response to nutrient levels;GO:0034198 cellular response to amino acid starvation;GO:0042149 cellular response to glucose starvation;GO:0043473 pigmentation;GO:0061462 protein localization to lysosome;GO:1901668 regulation of superoxide dismutase activity;GO:1904…	GO:0005765 lysosomal membrane;GO:0005777 peroxisome;GO:0061700 GATOR2 complex;GO:0140007 KICSTOR complex;GO:1990130 GATOR1 complex	--	--	K23298	--	IPR033228: Protein SZT2	Nucleus	--
A2A9V9	Potassium channel tetramerisation domain containing 2 OS=Mus musculus OX=10090 GN=Kctd2 PE=1 SV=1	Kctd2	0	0.0375016	0.100529	0.0865769	0.0949457	0.0433013	0	0	0.0356166	0.114367	0.0466925	0.0421913	0.6583	0.402428	0.874891	insig	GO:0051260 protein homooligomerization	--	GO:0044877 protein-containing complex binding	R: General function prediction only	K21914	--	IPR011333: SKP1/BTB/POZ domain superfamily;IPR000210: BTB/POZ domain;IPR003131: Potassium channel tetramerisation-type BTB domain	Cytoplasm_Nucleus	--
A2AAE1	Bridge-like lipid transfer protein family member 1 OS=Mus musculus OX=10090 GN=Bltp1 PE=1 SV=4	Bltp1	0.823082	0.763996	1.03296	0.728371	0.670702	0.862749	0.900346	0.858987	0.756508	0.634233	0.887488	0.806008	0.992157	0.925095	0.991181	insig	GO:0001558 regulation of cell growth;GO:0006629 lipid metabolic process;GO:0006909 phagocytosis;GO:0007283 spermatogenesis;GO:0016197 endosomal transport;GO:0019915 lipid storage;GO:0032456 endocytic recycling;GO:0045444 fat cell differentiation;GO:0048488 synaptic vesicle endocytosis;GO:0051647 nucleus localization;GO:0060612 adipose tissue development	GO:0005634 nucleus;GO:0016021 integral component of membrane;GO:0098793 presynapse	--	S: Function unknown	K24964	--	IPR018863: Fragile site-associated protein, C-terminal;IPR033616: Protein KIAA1109	Cytoplasm	--
A2AAJ9	Obscurin OS=Mus musculus OX=10090 GN=Obscn PE=1 SV=3	Obscn	1.81497	1.96243	2.06438	2.0769	2.27303	0	3.04083	1.52854	1.90206	1.89507	1.86587	1.55917	1.15697	0.534925	0.920115	insig	GO:0006468 protein phosphorylation;GO:0014067 negative regulation of phosphatidylinositol 3-kinase signaling;GO:0030154 cell differentiation;GO:0046777 protein autophosphorylation	GO:0005615 extracellular space;GO:0005829 cytosol;GO:0005863 striated muscle myosin thick filament;GO:0005886 plasma membrane;GO:0014704 intercalated disc;GO:0016604 nuclear body;GO:0030018 Z disc;GO:0031430 M band;GO:0042383 sarcolemma	GO:0004672 protein kinase activity;GO:0004674 protein serine/threonine kinase activity;GO:0005085 guanyl-nucleotide exchange factor activity;GO:0005516 calmodulin binding;GO:0005524 ATP binding;GO:0005546 phosphatidylinositol-4,5-bisphosphate binding;GO:0005547 phosphatidylinositol-3,4,5-trisphosphate binding;GO:0008307 structural constituent of muscle;GO:0010314 phosphatidylinositol-5-phosphate …	--	K17531	ko04820: Cytoskeleton in muscle cells	IPR007110: Immunoglobulin-like domain;IPR036179: Immunoglobulin-like domain superfamily;IPR000719: Protein kinase domain;IPR013783: Immunoglobulin-like fold;IPR003599: Immunoglobulin subtype;IPR008271: Serine/threonine-protein kinase, active site;IPR036028: SH3-like domain superfamily;IPR003961: Fibronectin type III;IPR036116: Fibronectin type III superfamily;IPR011009: Protein kinase-like domain…	Nucleus	--
A2AAY5	SH3 and PX domain-containing protein 2B OS=Mus musculus OX=10090 GN=Sh3pxd2b PE=1 SV=1	Sh3pxd2b	0.0273368	0.153678	0.231372	0.209224	0	0.27582	0.155615	0	0.208356	0	0.205632	0.103275	0.749785	0.5483	0.923423	insig	GO:0001501 skeletal system development;GO:0001654 eye development;GO:0002051 osteoblast fate commitment;GO:0006801 superoxide metabolic process;GO:0007507 heart development;GO:0010628 positive regulation of gene expression;GO:0022617 extracellular matrix disassembly;GO:0040018 positive regulation of multicellular organism growth;GO:0042554 superoxide anion generation;GO:0045600 positive regulatio…	GO:0002102 podosome;GO:0005737 cytoplasm;GO:0042995 cell projection;GO:0070161 anchoring junction	GO:0010314 phosphatidylinositol-5-phosphate binding;GO:0016176 superoxide-generating NADPH oxidase activator activity;GO:0032266 phosphatidylinositol-3-phosphate binding;GO:0042169 SH2 domain binding;GO:0070273 phosphatidylinositol-4-phosphate binding;GO:0080025 phosphatidylinositol-3,5-bisphosphate binding	--	K24032	--	IPR001452: SH3 domain;IPR035480: SH3PXD2B, SH3 domain 4;IPR037961: SH3PXD2, PX domain;IPR001683: Phox homology;IPR036028: SH3-like domain superfamily;IPR036871: PX domain superfamily;IPR035478: SH3PXD2B, SH3 domain 2;IPR035477: SH3PXD2B, SH3 domain 1;IPR035479: SH3PXD2B, SH3 domain 3	Nucleus	--
A2AB60	Formin-like 1 OS=Mus musculus OX=10090 GN=Fmnl1 PE=1 SV=1	Fmnl1	1.80702	1.68832	1.7345	1.75443	1.60649	1.6632	1.74896	1.57051	1.61021	1.79047	1.80797	1.79664	1.0069	0.823572	0.974739	insig	GO:0008360 regulation of cell shape;GO:0030036 actin cytoskeleton organization	--	GO:0003779 actin binding;GO:0031267 small GTPase binding	T: Signal transduction mechanisms;Z: Cytoskeleton	K23957	ko04820: Cytoskeleton in muscle cells	IPR014768: Rho GTPase-binding/formin homology 3 (GBD/FH3) domain;IPR015425: Formin, FH2 domain;IPR016024: Armadillo-type fold;IPR010473: Formin, GTPase-binding domain;IPR014767: Diaphanous autoregulatory (DAD) domain;IPR011989: Armadillo-like helical;IPR010472: Formin, FH3 domain;IPR042201: Formin, FH2 domain superfamily;IPR043592: Formin-like protein, animal	Nucleus	--
A2ADA6	Arf-GAP with coiled-coil, ANK repeat and PH domain-containing protein OS=Mus musculus OX=10090 GN=Acap3 PE=1 SV=1	Acap3	0.418118	0.354261	0.394127	0.457032	0.424155	0.370814	0.441602	0.36769	0.378318	0.378977	0.322745	0.568975	1.01646	0.868587	0.979968	insig	GO:0001764 neuron migration;GO:0010975 regulation of neuron projection development	GO:0030426 growth cone	GO:0005096 GTPase activator activity;GO:0046872 metal ion binding	T: Signal transduction mechanisms	K12489	ko04144: Endocytosis	IPR038508: ArfGAP domain superfamily;IPR045258: ArfGAP ACAP1/2/3-like;IPR001849: Pleckstrin homology domain;IPR001164: Arf GTPase activating protein;IPR002110: Ankyrin repeat;IPR011993: PH-like domain superfamily;IPR027267: AH/BAR domain superfamily;IPR037278: ARFGAP/RecO-like zinc finger;IPR042695: ACAP3, BAR domain;IPR036770: Ankyrin repeat-containing domain superfamily	Cytoplasm	--
A2ADY9	Protein DDI1 homolog 2 OS=Mus musculus OX=10090 GN=Ddi2 PE=1 SV=1	Ddi2	1.25384	1.236	1.35896	1.34792	1.10633	1.41738	1.36064	1.32673	1.34321	1.43484	1.36007	1.22531	1.04279	0.331243	0.850867	insig	GO:0010498 proteasomal protein catabolic process;GO:0016485 protein processing;GO:0031647 regulation of protein stability;GO:0072711 cellular response to hydroxyurea;GO:0097752 regulation of DNA stability	GO:0005654 nucleoplasm;GO:0005694 chromosome;GO:0005829 cytosol	GO:0004190 aspartic-type endopeptidase activity;GO:0042802 identical protein binding;GO:0043130 ubiquitin binding	L: Replication, recombination and repair	K11885	--	IPR033882: DNA damage inducible protein 1 ubiquitin-like domain;IPR019103: Aspartic peptidase, DDI1-type;IPR000626: Ubiquitin-like domain;IPR021109: Aspartic peptidase domain superfamily;IPR029071: Ubiquitin-like domain superfamily	Cytoskeleton	--
A2AEG3	Glycoprotein m6b OS=Mus musculus OX=10090 GN=Gpm6b PE=1 SV=1	Gpm6b	0.475761	0.425019	0.382622	0.264798	0.254348	0.325675	0.377984	0.367782	0.395598	0.421072	0.621753	0.175205	1.10862	0.588576	0.931067	insig	--	--	--	--	K17271	--	IPR001614: Myelin proteolipid protein PLP;IPR018237: Myelin proteolipid protein PLP, conserved site	Plasma membrane	--
A2AEK3	Cleavage stimulation factor, 3' pre-RNA subunit 2 (Fragment) OS=Mus musculus OX=10090 GN=Cstf2 PE=1 SV=1	Cstf2	0.303215	0.217286	0.303596	0.355307	0.142798	0.283934	0.28285	0.263304	0.405541	0.324819	0.414118	0.314048	1.24814	0.12977	0.723187	insig	GO:0006378 mRNA polyadenylation	GO:0005847 mRNA cleavage and polyadenylation specificity factor complex	GO:0003723 RNA binding	A: RNA processing and modification	K14407	ko03015: mRNA surveillance pathway	--	Mitochondrion	--
A2AEP0	Odorant-binding protein 1b OS=Mus musculus OX=10090 GN=Obp1b PE=1 SV=1	Obp1b	0	0	0	0	0	0	0	0.0913555	0	0	0	0	inf	0.363217	0.850867	insig	GO:0007608 sensory perception of smell;GO:0050896 response to stimulus	GO:0005615 extracellular space	GO:0005549 odorant binding;GO:0036094 small molecule binding	--	--	--	IPR000566: Lipocalin/cytosolic fatty-acid binding domain;IPR002448: Lipocalin, OBP-like;IPR002345: Lipocalin;IPR012674: Calycin	Extracell	CS pos: 19-20. VHA-HD. Pr: 0.9741
A2AEW9	GRIP1 associated protein 1 OS=Mus musculus OX=10090 GN=Gripap1 PE=1 SV=1	Gripap1	0.927989	1.22825	0.791951	1.24189	0.804657	1.11534	1.12186	0.886173	1.08354	1.43158	1.2344	0.876458	1.08575	0.483907	0.909354	insig	--	--	--	--	K27567	--	IPR026204: GRIP1-associated protein 1	Cytoplasm	--
A2AF33	Thymosin beta OS=Mus musculus OX=10090 GN=Tmsb15b1 PE=1 SV=1	Tmsb15b1	0.868318	1.14318	0.831639	1.04258	0.978068	0.772214	0.89045	1.40187	1.30279	1.50719	1.12454	1.13948	1.30701	0.0261682	0.543284	insig	GO:0007015 actin filament organization;GO:0030334 regulation of cell migration;GO:0042989 sequestering of actin monomers	GO:0005737 cytoplasm;GO:0005856 cytoskeleton	GO:0003785 actin monomer binding	N: Cell motility	K24043	--	IPR001152: Beta-thymosin;IPR038386: Beta-thymosin superfamily	Cytoplasm	--
A2AF47	Dedicator of cytokinesis protein 11 OS=Mus musculus OX=10090 GN=Dock11 PE=1 SV=1	Dock11	0.458642	0.37619	0.379124	0.467841	0.396809	0.293475	0.445636	0.424402	0.47324	0.360681	0.398214	0.454255	1.07772	0.34803	0.850867	insig	GO:0001782 B cell homeostasis;GO:0002315 marginal zone B cell differentiation;GO:0007264 small GTPase mediated signal transduction;GO:0043547 positive regulation of GTPase activity;GO:0051491 positive regulation of filopodium assembly	--	GO:0005085 guanyl-nucleotide exchange factor activity;GO:0031267 small GTPase binding	T: Signal transduction mechanisms	K21853	--	IPR046773: DOCKER, Lobe C;IPR043161: Dedicator of cytokinesis, C-terminal, lobe A;IPR027007: C2 DOCK-type domain;IPR043162: Dedicator of cytokinesis, C-terminal, lobe C;IPR021816: Dedicator of cytokinesis C/D, N-terminal;IPR011993: PH-like domain superfamily;IPR001849: Pleckstrin homology domain;IPR046770: DOCKER, Lobe B;IPR037809: Dedicator of cytokinesis D, C2 domain;IPR035892: C2 domain superf…	Plasma membrane	--
A2AFG7	L1 cell adhesion molecule OS=Mus musculus OX=10090 GN=L1cam PE=1 SV=1	L1cam	1.7507	1.74169	1.7555	1.50705	1.57287	1.65735	2.0457	1.71558	1.39899	1.74687	1.54853	1.7586	1.02295	0.710777	0.957764	insig	--	GO:0016021 integral component of membrane;GO:0043005 neuron projection	--	T: Signal transduction mechanisms	K06550	ko04360: Axon guidance;ko04514: Cell adhesion molecules	IPR013783: Immunoglobulin-like fold;IPR007110: Immunoglobulin-like domain;IPR036116: Fibronectin type III superfamily;IPR003961: Fibronectin type III;IPR036179: Immunoglobulin-like domain superfamily;IPR003598: Immunoglobulin subtype 2;IPR013098: Immunoglobulin I-set;IPR003599: Immunoglobulin subtype;IPR026966: Neurofascin/L1/NrCAM, C-terminal domain	Peroxisome	CS pos: 19-20. CLL-IQ. Pr: 0.4711
A2AFQ2	Hydroxysteroid (17-beta) dehydrogenase 10 OS=Mus musculus OX=10090 GN=Hsd17b10 PE=1 SV=1	Hsd17b10	5.56422	5.84451	6.25294	5.85167	6.30731	6.39223	6.25553	7.35083	7.11119	6.80842	6.67275	6.20975	1.11586	0.0136088	0.475456	insig	GO:0006550 isoleucine catabolic process;GO:0006635 fatty acid beta-oxidation;GO:0006699 bile acid biosynthetic process;GO:0007005 mitochondrion organization;GO:0008207 C21-steroid hormone metabolic process;GO:0008209 androgen metabolic process;GO:0008210 estrogen metabolic process;GO:0051289 protein homotetramerization;GO:0062173 brexanolone metabolic process;GO:0070901 mitochondrial tRNA methyla…	GO:0030678 mitochondrial ribonuclease P complex;GO:0042645 mitochondrial nucleoid;GO:0043527 tRNA methyltransferase complex	GO:0000049 tRNA binding;GO:0003857 3-hydroxyacyl-CoA dehydrogenase activity;GO:0008709 cholate 7-alpha-dehydrogenase activity;GO:0044594 17-beta-hydroxysteroid dehydrogenase (NAD+) activity;GO:0047015 3-hydroxy-2-methylbutyryl-CoA dehydrogenase activity;GO:0047035 testosterone dehydrogenase (NAD+) activity;GO:0106281 chenodeoxycholate 7-alpha-dehydrogenase (NAD+) activity;GO:0106282 isoursodeoxyc…	Q: Secondary metabolites biosynthesis, transport and catabolism	K08683	ko00280: Valine, leucine and isoleucine degradation;ko01100: Metabolic pathways;ko05010: Alzheimer disease;ko05022: Pathways of neurodegeneration - multiple diseases	IPR020904: Short-chain dehydrogenase/reductase, conserved site;IPR002347: Short-chain dehydrogenase/reductase SDR;IPR036291: NAD(P)-binding domain superfamily	Mitochondrion	--
A2AFR3	FERM and PDZ domain-containing protein 4 OS=Mus musculus OX=10090 GN=Frmpd4 PE=1 SV=1	Frmpd4	5.65044	4.0222	5.72238	5.83002	6.3009	2.94219	6.22273	5.42366	5.79315	4.49972	5.54937	5.84716	1.09412	0.439599	0.889603	insig	GO:0051835 positive regulation of synapse structural plasticity;GO:0098974 postsynaptic actin cytoskeleton organization	GO:0005856 cytoskeleton;GO:0014069 postsynaptic density;GO:0032991 protein-containing complex;GO:0043197 dendritic spine;GO:0070161 anchoring junction;GO:0098978 glutamatergic synapse	GO:0005546 phosphatidylinositol-4,5-bisphosphate binding	R: General function prediction only	K23956	--	IPR036020: WW domain superfamily;IPR011993: PH-like domain superfamily;IPR019748: FERM central domain;IPR035963: FERM superfamily, second domain;IPR036034: PDZ superfamily;IPR001478: PDZ domain;IPR041779: FERM and PDZ domain-containing protein 1/3/4, FERM domain C-lobe;IPR019749: Band 4.1 domain;IPR000299: FERM domain;IPR001202: WW domain;IPR029071: Ubiquitin-like domain superfamily;IPR014352: FE…	Cytoplasm_Nucleus	--
A2AFS3	Endosome/lysosome-associated apoptosis and autophagy regulator 1 OS=Mus musculus OX=10090 GN=Elapor1 PE=1 SV=1	Elapor1	0.0529215	0	0	0	0	0	0	0.114317	0	0	0.125348	0.101484	6.44633	0.125194	0.720001	insig	GO:0000045 autophagosome assembly;GO:0009267 cellular response to starvation;GO:0044090 positive regulation of vacuole organization;GO:2000786 positive regulation of autophagosome assembly	GO:0005764 lysosome;GO:0005765 lysosomal membrane;GO:0005770 late endosome;GO:0005789 endoplasmic reticulum membrane;GO:0005802 trans-Golgi network;GO:0005886 plasma membrane;GO:0005887 integral component of plasma membrane;GO:0016021 integral component of membrane;GO:0031902 late endosome membrane	--	T: Signal transduction mechanisms	--	--	IPR044865: MRH domain;IPR009030: Growth factor receptor cysteine-rich domain superfamily;IPR009011: Mannose-6-phosphate receptor binding domain superfamily;IPR039181: EIG121-like	Cytoplasm	CS pos: 41-42. TLG-TG. Pr: 0.5235
A2AG50	MAP7 domain-containing protein 2 OS=Mus musculus OX=10090 GN=Map7d2 PE=1 SV=1	Map7d2	1.58481	1.34969	1.26188	1.38521	1.45562	1.41764	1.60412	1.51177	1.49314	1.33968	1.59645	1.52522	1.0728	0.113635	0.704691	insig	GO:0000226 microtubule cytoskeleton organization	GO:0015630 microtubule cytoskeleton	--	--	K24203	--	IPR008604: Microtubule-associated protein 7 family	Nucleus	--
A2AGH6	Mediator of RNA polymerase II transcription subunit 12 OS=Mus musculus OX=10090 GN=Med12 PE=1 SV=1	Med12	0.0635596	0	0.0538836	0.0595645	0	0	0	0	0	0	0	0	0	0.0765476	0.668091	insig	GO:0006357 regulation of transcription by RNA polymerase II	GO:0016592 mediator complex	GO:0003712 transcription coregulator activity;GO:0008013 beta-catenin binding	K: Transcription	K15162	ko04919: Thyroid hormone signaling pathway	IPR019035: Mediator complex, subunit Med12;IPR021990: Mediator complex, subunit Med12, LCEWAV-domain;IPR021989: Mediator complex, subunit Med12, catenin-binding	Plasma membrane	--
A2AGL3	Ryanodine receptor 3 OS=Mus musculus OX=10090 GN=Ryr3 PE=1 SV=1	Ryr3	0.83825	0.719984	0.379264	0.778469	0.726914	0.396064	0.523864	0.764928	0.739921	0.7619	0.744651	0.756966	1.11808	0.429782	0.887932	insig	GO:0006816 calcium ion transport;GO:0006874 cellular calcium ion homeostasis;GO:0006941 striated muscle contraction;GO:0051289 protein homotetramerization;GO:0070588 calcium ion transmembrane transport;GO:0071277 cellular response to calcium ion;GO:0071286 cellular response to magnesium ion;GO:0071313 cellular response to caffeine;GO:0071318 cellular response to ATP	GO:0005790 smooth endoplasmic reticulum;GO:0016021 integral component of membrane;GO:0030018 Z disc;GO:0030314 junctional membrane complex;GO:0030659 cytoplasmic vesicle membrane;GO:0033017 sarcoplasmic reticulum membrane;GO:0042383 sarcolemma	GO:0005219 ryanodine-sensitive calcium-release channel activity;GO:0005509 calcium ion binding;GO:0005516 calmodulin binding;GO:0015278 calcium-release channel activity;GO:0048763 calcium-induced calcium release activity	T: Signal transduction mechanisms	K04963	ko04020: Calcium signaling pathway;ko04371: Apelin signaling pathway;ko04713: Circadian entrainment;ko04921: Oxytocin signaling pathway;ko04970: Salivary secretion;ko05010: Alzheimer disease;ko05012: Parkinson disease;ko05020: Prion disease;ko05022: Pathways of neurodegeneration - multiple diseases	IPR043136: B30.2/SPRY domain superfamily;IPR035761: Ryanodine receptor, SPRY domain 1;IPR016093: MIR motif;IPR035910: RyR/IP3 receptor binding core, RIH domain superfamily;IPR014821: Inositol 1,4,5-trisphosphate/ryanodine receptor;IPR001870: B30.2/SPRY domain;IPR013320: Concanavalin A-like lectin/glucanase domain superfamily;IPR003877: SPRY domain;IPR005821: Ion transport domain;IPR036300: Mir do…	Plasma membrane	--
A2AGQ2	MAP kinase-activating death domain protein OS=Mus musculus OX=10090 GN=Madd PE=1 SV=1	Madd	0.490605	0.253682	0.292605	0.485216	0.470704	0.365707	0.361659	0.353223	0.314379	0.34884	0.340971	0.407968	0.901854	0.418643	0.884521	insig	GO:0006915 apoptotic process	GO:0005737 cytoplasm;GO:0005886 plasma membrane	GO:0005085 guanyl-nucleotide exchange factor activity	T: Signal transduction mechanisms	K26162	--	IPR005112: dDENN domain;IPR001194: cDENN domain;IPR005113: uDENN domain;IPR043153: DENN domain, C-terminal lobe;IPR039980: MAP kinase-activating death domain protein;IPR037516: Tripartite DENN domain	Nucleus	--
A2AGT5	Cytoskeleton-associated protein 5 OS=Mus musculus OX=10090 GN=Ckap5 PE=1 SV=1	Ckap5	5.66438	4.93907	5.23556	5.40736	5.19665	4.98711	4.88932	5.29168	5.03536	5.03362	5.26492	5.50564	0.986969	0.644502	0.943435	insig	GO:0007051 spindle organization;GO:0007098 centrosome cycle;GO:0030951 establishment or maintenance of microtubule cytoskeleton polarity;GO:0046785 microtubule polymerization;GO:0090063 positive regulation of microtubule nucleation	GO:0000776 kinetochore;GO:0000922 spindle pole;GO:0005730 nucleolus;GO:0005737 cytoplasm;GO:0005813 centrosome;GO:0005886 plasma membrane;GO:0032991 protein-containing complex;GO:0035371 microtubule plus-end	GO:0043021 ribonucleoprotein complex binding;GO:0051010 microtubule plus-end binding;GO:0061863 microtubule plus end polymerase	Z: Cytoskeleton	K16803	--	IPR016024: Armadillo-type fold;IPR045110: XMAP215 family;IPR011989: Armadillo-like helical;IPR021133: HEAT, type 2;IPR024395: CLASP N-terminal domain;IPR034085: TOG domain	Plasma membrane	--
A2AHC3	Calmodulin-regulated spectrin-associated protein 1 OS=Mus musculus OX=10090 GN=Camsap1 PE=1 SV=1	Camsap1	1.28739	1.40938	1.38932	1.31075	1.31606	1.31868	1.2319	1.31999	1.24795	1.14036	1.30387	1.26845	0.935374	0.0263568	0.543284	insig	GO:0000226 microtubule cytoskeleton organization;GO:0007010 cytoskeleton organization;GO:0007026 negative regulation of microtubule depolymerization;GO:0022604 regulation of cell morphogenesis;GO:0031113 regulation of microtubule polymerization;GO:0031122 cytoplasmic microtubule organization;GO:0031175 neuron projection development	GO:0005737 cytoplasm;GO:0005874 microtubule;GO:0036449 microtubule minus-end	GO:0005516 calmodulin binding;GO:0008017 microtubule binding;GO:0030507 spectrin binding;GO:0051011 microtubule minus-end binding	Z: Cytoskeleton	K17493	--	IPR032940: Calmodulin-regulated spectrin-associated protein;IPR038209: CKK domain superfamily;IPR014797: CKK domain;IPR001715: Calponin homology domain;IPR022613: Calmodulin-regulated spectrin-associated protein-like, Calponin-homology domain;IPR011033: PRC-barrel-like superfamily;IPR036872: CH domain superfamily;IPR031372: CAMSAP, spectrin and Ca2+/calmodulin-binding region	Nucleus	--
A2AHG0	Leucine zipper putative tumor suppressor 3 OS=Mus musculus OX=10090 GN=Lzts3 PE=1 SV=1	Lzts3	0.620043	0.702908	0.66954	0.684755	0.647386	0.52362	0.508595	0.557676	0.488423	0.396689	0.670004	0.565293	0.828085	0.0387262	0.611942	insig	GO:0051260 protein homooligomerization;GO:0061001 regulation of dendritic spine morphogenesis	GO:0005737 cytoplasm;GO:0005856 cytoskeleton;GO:0014069 postsynaptic density;GO:0043197 dendritic spine;GO:0045202 synapse;GO:0070161 anchoring junction	GO:0030165 PDZ domain binding;GO:0043621 protein self-association	--	K26472	ko04724: Glutamatergic synapse	IPR045329: Leucine zipper putative tumor suppressor	Nucleus	--
A2AHJ7	Diacylglycerol kinase OS=Mus musculus OX=10090 GN=Dgkz PE=1 SV=1	Dgkz	1.46538	1.50748	1.48741	1.44887	1.52302	1.41485	1.43697	1.36874	1.36768	1.29247	1.26284	1.21025	0.897359	0.00471236	0.325541	insig	GO:0007205 protein kinase C-activating G protein-coupled receptor signaling pathway;GO:0016310 phosphorylation;GO:0046486 glycerolipid metabolic process	GO:0016020 membrane	GO:0003951 NAD+ kinase activity;GO:0004143 diacylglycerol kinase activity;GO:0005524 ATP binding	T: Signal transduction mechanisms	K00901	ko00561: Glycerolipid metabolism;ko00564: Glycerophospholipid metabolism;ko01100: Metabolic pathways;ko04070: Phosphatidylinositol signaling system;ko04072: Phospholipase D signaling pathway;ko05231: Choline metabolism in cancer	IPR000756: Diacylglycerol kinase, accessory domain;IPR002110: Ankyrin repeat;IPR002219: Protein kinase C-like, phorbol ester/diacylglycerol-binding domain;IPR001206: Diacylglycerol kinase, catalytic domain;IPR017438: Inorganic polyphosphate/ATP-NAD kinase, N-terminal;IPR036770: Ankyrin repeat-containing domain superfamily;IPR037607: Diacylglycerol kinase;IPR016064: NAD kinase/diacylglycerol kinas…	Nucleus	--
A2AHL1	Anoctamin-3 OS=Mus musculus OX=10090 GN=Ano3 PE=1 SV=1	Ano3	0.386976	0.385191	0.446214	0.279694	0.215293	0.347225	0.391874	0.317738	0.50878	0.371387	0.35214	0.240584	1.05916	0.691134	0.953352	insig	GO:0061588 calcium activated phospholipid scrambling	GO:0005886 plasma membrane;GO:0016021 integral component of membrane	GO:0046983 protein dimerization activity	S: Function unknown	K19498	ko04148: Efferocytosis	IPR007632: Anoctamin;IPR032394: Anoctamin, dimerisation domain	Plasma membrane	--
A2AI08	Taperin OS=Mus musculus OX=10090 GN=Tprn PE=1 SV=1	Tprn	0.0870017	0.0731809	0.071194	0.167706	0.163274	0.105909	0.099644	0.213142	0.147088	0.0658534	0.0762392	0.119055	1.07895	0.763675	0.965963	insig	GO:0007605 sensory perception of sound;GO:0060088 auditory receptor cell stereocilium organization;GO:0120045 stereocilium maintenance	GO:0005829 cytosol;GO:0032420 stereocilium;GO:0120044 stereocilium base	GO:0019902 phosphatase binding	--	K24164	--	IPR025903: Phostensin/Taperin N-terminal domain;IPR025907: Phostensin/Taperin PP1-binding domain;IPR026671: Phostensin/Taperin	Nucleus	--
A2AI20	Glutamate receptor OS=Mus musculus OX=10090 GN=Grin1 PE=1 SV=1	Grin1	0.466927	0.247788	0.21344	0.258437	0.148543	0.297028	0.264788	0.263442	0.16712	0.296468	0.235849	0.264105	0.913984	0.638621	0.941923	insig	GO:0042221 response to chemical	GO:0016021 integral component of membrane;GO:0045211 postsynaptic membrane;GO:0070161 anchoring junction	GO:0004970 ionotropic glutamate receptor activity	P: Inorganic ion transport and metabolism;E: Amino acid transport and metabolism;T: Signal transduction mechanisms	K05208	ko04014: Ras signaling pathway;ko04015: Rap1 signaling pathway;ko04020: Calcium signaling pathway;ko04024: cAMP signaling pathway;ko04080: Neuroactive ligand-receptor interaction;ko04713: Circadian entrainment;ko04720: Long-term potentiation;ko04724: Glutamatergic synapse;ko05010: Alzheimer disease;ko05014: Amyotrophic lateral sclerosis;ko05016: Huntington disease;ko05017: Spinocerebellar ataxia;…	IPR019594: Ionotropic glutamate receptor, L-glutamate and glycine-binding domain;IPR028082: Periplasmic binding protein-like I;IPR018882: Calmodulin-binding domain C0, NMDA receptor, NR1 subunit;IPR001320: Ionotropic glutamate receptor;IPR001828: Receptor, ligand binding region;IPR001508: Ionotropic glutamate receptor, metazoa	Plasma membrane	CS pos: 20-21. ARA-AC. Pr: 0.7360
A2AIM4	Tropomyosin beta chain OS=Mus musculus OX=10090 GN=Tpm2 PE=1 SV=1	Tpm2	1.36787	1.14804	1.34422	1.66704	1.44427	1.10827	1.74713	1.67658	1.79982	1.92113	2.30958	1.40692	1.34425	0.0122531	0.456633	insig	--	GO:0005856 cytoskeleton	GO:0003779 actin binding	Z: Cytoskeleton	K10374	ko04260: Cardiac muscle contraction;ko04261: Adrenergic signaling in cardiomyocytes;ko04814: Motor proteins;ko04820: Cytoskeleton in muscle cells;ko05410: Hypertrophic cardiomyopathy;ko05414: Dilated cardiomyopathy	IPR000533: Tropomyosin	Cytoplasm	--
A2AIV2	Protein virilizer homolog OS=Mus musculus OX=10090 GN=Virma PE=1 SV=1	Virma	0	0	0	0	0.23552	0	0	0	0.266872	0	0	0	1.13312	0.931575	0.991181	insig	GO:0006397 mRNA processing;GO:0008380 RNA splicing;GO:0080009 mRNA methylation;GO:0110104 mRNA alternative polyadenylation	GO:0005634 nucleus;GO:0005654 nucleoplasm;GO:0005737 cytoplasm;GO:0005829 cytosol;GO:0016604 nuclear body;GO:0016607 nuclear speck;GO:0036396 RNA N6-methyladenosine methyltransferase complex	--	A: RNA processing and modification;T: Signal transduction mechanisms	K22910	--	IPR031801: Virilizer, N-terminal;IPR026736: Protein virilizer	Nucleus	--
A2AJ15	Endoplasmic reticulum mannosyl-oligosaccharide 1,2-alpha-mannosidase OS=Mus musculus OX=10090 GN=Man1b1 PE=1 SV=1	Man1b1	0	0	0.839192	0.593799	0.937793	0.658149	0.760787	1.00684	0	1.09048	0	1.02946	1.28348	0.606273	0.93396	insig	GO:0005975 carbohydrate metabolic process;GO:0006486 protein glycosylation;GO:0006491 N-glycan processing;GO:0030433 ubiquitin-dependent ERAD pathway;GO:0036508 protein alpha-1,2-demannosylation;GO:0036509 trimming of terminal mannose on B branch;GO:1904380 endoplasmic reticulum mannose trimming;GO:1904382 mannose trimming involved in glycoprotein ERAD pathway	GO:0005783 endoplasmic reticulum;GO:0005789 endoplasmic reticulum membrane;GO:0016020 membrane;GO:0016021 integral component of membrane;GO:0031410 cytoplasmic vesicle;GO:0044322 endoplasmic reticulum quality control compartment	GO:0004571 mannosyl-oligosaccharide 1,2-alpha-mannosidase activity;GO:0005509 calcium ion binding	G: Carbohydrate transport and metabolism	K23741	ko00510: N-Glycan biosynthesis;ko00513: Various types of N-glycan biosynthesis;ko01100: Metabolic pathways;ko04141: Protein processing in endoplasmic reticulum	IPR036026: Seven-hairpin glycosidases;IPR001382: Glycoside hydrolase family 47;IPR012341: Six-hairpin glycosidase-like superfamily	Cytoplasm	--
A2AJ72	Far upstream element (FUSE) binding protein 3 OS=Mus musculus OX=10090 GN=Fubp3 PE=1 SV=1	Fubp3	0.851548	0.668191	0.66965	0.809138	0.660245	0.732214	0.734506	0.794613	0.679551	0.840281	0.760107	0.837487	1.0582	0.335807	0.850867	insig	GO:0006351 transcription, DNA-templated;GO:0010468 regulation of gene expression;GO:0010628 positive regulation of gene expression;GO:0045893 positive regulation of transcription, DNA-templated;GO:0045944 positive regulation of transcription by RNA polymerase II	GO:0005634 nucleus;GO:0005737 cytoplasm	GO:0003697 single-stranded DNA binding;GO:0003729 mRNA binding	A: RNA processing and modification	K13210	--	IPR036612: K Homology domain, type 1 superfamily;IPR004087: K Homology domain;IPR004088: K Homology domain, type 1	Cytoskeleton	--
A2AJ76	Hemicentin-2 OS=Mus musculus OX=10090 GN=Hmcn2 PE=1 SV=1	Hmcn2	0.673104	0.747769	0.705265	0.688615	0.451842	0.435161	0.669734	0.690422	0.983557	0	0.772709	0.729545	1.03896	0.875174	0.981312	insig	GO:0050896 response to stimulus	GO:0005576 extracellular region;GO:0005604 basement membrane;GO:0005615 extracellular space;GO:0005938 cell cortex;GO:0030054 cell junction;GO:0031012 extracellular matrix;GO:0032154 cleavage furrow;GO:0062023 collagen-containing extracellular matrix	GO:0005509 calcium ion binding	R: General function prediction only;P: Inorganic ion transport and metabolism	K17341	--	IPR013783: Immunoglobulin-like fold;IPR018097: EGF-like calcium-binding, conserved site;IPR036179: Immunoglobulin-like domain superfamily;IPR000152: EGF-type aspartate/asparagine hydroxylation site;IPR007110: Immunoglobulin-like domain;IPR026823: Complement Clr-like EGF domain;IPR009030: Growth factor receptor cysteine-rich domain superfamily;IPR000742: EGF-like domain;IPR003598: Immunoglobulin s…	Plasma membrane	CS pos: 19-20. AVA-AV. Pr: 0.4270
A2AJA9	Apical junction component 1 homolog OS=Mus musculus OX=10090 GN=Ajm1 PE=1 SV=1	Ajm1	1.90231	1.76969	2.03822	1.94258	1.83184	1.63411	1.90085	1.87333	1.96807	1.75992	1.84028	1.84107	1.00582	0.871375	0.979968	insig	GO:0045216 cell-cell junction organization	GO:0005886 plasma membrane;GO:0005912 adherens junction;GO:0005929 cilium;GO:0016324 apical plasma membrane;GO:0043296 apical junction complex	--	--	--	--	IPR038825: Apical junction component	Nucleus	--
A2AJI0	MAP7 domain-containing protein 1 OS=Mus musculus OX=10090 GN=Map7d1 PE=1 SV=1	Map7d1	1.40976	1.26323	1.19834	1.21594	1.24734	1.22439	1.35676	1.16737	1.02673	1.21215	1.24644	1.24301	0.959445	0.372633	0.857507	insig	GO:0000226 microtubule cytoskeleton organization	GO:0005737 cytoplasm;GO:0005819 spindle;GO:0015630 microtubule cytoskeleton	--	--	K16806	--	IPR008604: Microtubule-associated protein 7 family	Nucleus	--
A2AJT4	Arginine/serine-rich protein PNISR OS=Mus musculus OX=10090 GN=Pnisr PE=1 SV=1	Pnisr	0.125417	0	0.320124	0.303026	0.21862	0.28716	0.376825	0.519087	0	0.193217	0.279508	0.34024	1.36236	0.413296	0.880163	insig	--	GO:0005654 nucleoplasm;GO:0005829 cytosol;GO:0005886 plasma membrane;GO:0016607 nuclear speck;GO:0048786 presynaptic active zone	--	--	K13170	--	IPR031937: PNN-interacting serine/arginine-rich protein	Nucleus	--
A2AJW5	Family with sequence similarity 217, member B OS=Mus musculus OX=10090 GN=Fam217b PE=1 SV=1	Fam217b	0.202423	0.215676	0.219391	0.178945	0.193232	0.295614	0	0.344737	0.247323	0.186616	0.146482	0.224298	0.88062	0.620918	0.935429	insig	--	GO:0005654 nucleoplasm;GO:0005829 cytosol	--	--	--	--	IPR029266: FAM217 family	Nucleus	--
A2AKD7	Syntrophin, acidic 1 OS=Mus musculus OX=10090 GN=Snta1 PE=1 SV=1	Snta1	2.65476	2.57614	2.44893	2.52723	2.22702	2.74772	2.7051	2.60857	2.60308	2.34645	2.63001	2.40741	1.00783	0.83667	0.975346	insig	--	GO:0005856 cytoskeleton;GO:0016020 membrane;GO:0070161 anchoring junction	GO:0005198 structural molecule activity	W: Extracellular structures	K24063	ko04820: Cytoskeleton in muscle cells;ko05410: Hypertrophic cardiomyopathy;ko05412: Arrhythmogenic right ventricular cardiomyopathy;ko05414: Dilated cardiomyopathy;ko05416: Viral myocarditis	IPR036034: PDZ superfamily;IPR041428: Syntrophin, split Pleckstrin homology (PH) domain;IPR001478: PDZ domain;IPR015482: Syntrophin;IPR011993: PH-like domain superfamily;IPR001849: Pleckstrin homology domain	Mitochondrion	--
A2AKG8	Focadhesin OS=Mus musculus OX=10090 GN=Focad PE=1 SV=1	Focad	0	0	0.162005	0.280245	0.26126	0.227072	0.182714	0	0.19385	0.309747	0.331413	0.234677	1.34583	0.466667	0.899261	insig	GO:0060147 regulation of post-transcriptional gene silencing	GO:0005925 focal adhesion;GO:0016021 integral component of membrane	--	--	K27498	--	IPR016024: Armadillo-type fold;IPR045163: Focadhesin/RST1;IPR022542: Focadhesin/RST, DUF3730;IPR021392: Focadhesin	Plasma membrane	--
A2AKV9	Solute carrier family 25, member 51 (Fragment) OS=Mus musculus OX=10090 GN=Slc25a51 PE=1 SV=8	Slc25a51	0	0	0	0.135153	0	0	0	0	0.118157	0	0.0794225	0.0542013	1.86293	0.538043	0.921291	insig	--	GO:0016021 integral component of membrane	--	R: General function prediction only	K26152	--	IPR018108: Mitochondrial substrate/solute carrier;IPR023395: Mitochondrial carrier domain superfamily	Cytoplasm	--
A2AL79	Aspartate-beta-hydroxylase OS=Mus musculus OX=10090 GN=Asph PE=1 SV=1	Asph	0.338125	0.459775	0.314856	0.390704	0.391235	0.236009	0.272776	0.253647	0.0606783	0.388155	0.242801	0.520066	0.815751	0.382113	0.861773	insig	GO:0042264 peptidyl-aspartic acid hydroxylation	GO:0016021 integral component of membrane;GO:0033017 sarcoplasmic reticulum membrane	GO:0062101 peptidyl-aspartic acid 3-dioxygenase activity	O: Posttranslational modification, protein turnover, chaperones	K00476	ko04020: Calcium signaling pathway;ko04260: Cardiac muscle contraction	IPR007943: Aspartyl beta-hydroxylase/Triadin domain;IPR039038: Aspartyl/asparaginyl beta-hydroxylase family	Mitochondrion	--
A2ALK8	Tyrosine-protein phosphatase non-receptor type 3 OS=Mus musculus OX=10090 GN=Ptpn3 PE=1 SV=1	Ptpn3	0.36145	0.193849	0.388897	0.375291	0.254414	0.254443	0.211809	0.335817	0.34826	0.42234	0.33085	0.329927	1.0824	0.572682	0.928292	insig	GO:0006470 protein dephosphorylation;GO:0045930 negative regulation of mitotic cell cycle;GO:0051045 negative regulation of membrane protein ectodomain proteolysis;GO:0097421 liver regeneration;GO:0098902 regulation of membrane depolarization during action potential;GO:2000649 regulation of sodium ion transmembrane transporter activity	GO:0005737 cytoplasm;GO:0005856 cytoskeleton;GO:0009898 cytoplasmic side of plasma membrane	GO:0001784 phosphotyrosine residue binding;GO:0004725 protein tyrosine phosphatase activity;GO:0008092 cytoskeletal protein binding;GO:0017080 sodium channel regulator activity;GO:0051117 ATPase binding	T: Signal transduction mechanisms	K18027	--	IPR036034: PDZ superfamily;IPR011993: PH-like domain superfamily;IPR019749: Band 4.1 domain;IPR018980: FERM, C-terminal PH-like domain;IPR019747: FERM conserved site;IPR003595: Protein-tyrosine phosphatase, catalytic;IPR000387: Tyrosine-specific protein phosphatases domain;IPR019748: FERM central domain;IPR041783: PTPN3/4, FERM domain C-lobe;IPR018979: FERM, N-terminal;IPR001478: PDZ domain;IPR00…	Nucleus	--
A2ALL9	Calcium-transporting ATPase OS=Mus musculus OX=10090 GN=Atp2b3 PE=1 SV=1	Atp2b3	0.39708	0.523851	0.376698	0.51509	0.484436	0.368934	0.491622	0.29143	0.467946	0.474208	0.429034	0.418039	0.964814	0.714996	0.958839	insig	GO:0006874 cellular calcium ion homeostasis;GO:0051480 regulation of cytosolic calcium ion concentration;GO:1990034 calcium ion export across plasma membrane	GO:0005886 plasma membrane;GO:0005887 integral component of plasma membrane;GO:0043231 intracellular membrane-bounded organelle;GO:0045121 membrane raft;GO:0098688 parallel fiber to Purkinje cell synapse;GO:0098978 glutamatergic synapse;GO:0098982 GABA-ergic synapse;GO:0099056 integral component of presynaptic membrane;GO:1990032 parallel fiber	GO:0005388 P-type calcium transporter activity;GO:0005524 ATP binding;GO:0015085 calcium ion transmembrane transporter activity;GO:0016887 ATP hydrolysis activity;GO:0019829 ATPase-coupled cation transmembrane transporter activity;GO:0030165 PDZ domain binding;GO:1905056 P-type calcium transporter activity involved in regulation of presynaptic cytosolic calcium ion concentration	P: Inorganic ion transport and metabolism	K05850	ko04020: Calcium signaling pathway;ko04022: cGMP-PKG signaling pathway;ko04024: cAMP signaling pathway;ko04261: Adrenergic signaling in cardiomyocytes;ko04925: Aldosterone synthesis and secretion;ko04961: Endocrine and other factor-regulated calcium reabsorption;ko04970: Salivary secretion;ko04972: Pancreatic secretion;ko04978: Mineral absorption	IPR023299: P-type ATPase, cytoplasmic domain N;IPR023214: HAD superfamily;IPR044492: P-type ATPase, haloacid dehalogenase domain;IPR008250: P-type ATPase, A domain superfamily;IPR036412: HAD-like superfamily;IPR004014: Cation-transporting P-type ATPase, N-terminal;IPR018303: P-type ATPase, phosphorylation site;IPR001757: P-type ATPase;IPR023298: P-type ATPase, transmembrane domain superfamily;IPR…	Plasma membrane	--
A2ALS5	Rap1 GTPase-activating protein 1 OS=Mus musculus OX=10090 GN=Rap1gap PE=1 SV=2	Rap1gap	11.9523	10.0565	12.1859	10.3679	10.4511	11.5425	11.926	10.7191	10.6794	9.80091	12.4542	10.2628	0.989275	0.834949	0.974802	insig	GO:0051056 regulation of small GTPase mediated signal transduction	--	GO:0005096 GTPase activator activity	T: Signal transduction mechanisms	K17700	ko04015: Rap1 signaling pathway	IPR035974: Rap/Ran-GAP superfamily;IPR003109: GoLoco motif;IPR000331: Rap/Ran-GAP domain	Nucleus	--
A2ALS7	Rap1 GTPase-activating protein (Fragment) OS=Mus musculus OX=10090 GN=Rap1gap PE=1 SV=1	Rap1gap	1.48774	1.52409	1.45863	1.50815	1.33585	1.36815	1.83349	1.56081	1.55946	1.62247	1.51408	1.37306	1.08992	0.0998299	0.682469	insig	GO:0051056 regulation of small GTPase mediated signal transduction	--	GO:0005096 GTPase activator activity	T: Signal transduction mechanisms	K17700	ko04015: Rap1 signaling pathway	IPR000331: Rap/Ran-GAP domain;IPR035974: Rap/Ran-GAP superfamily	Nucleus	--
A2ALU4	Protein Shroom2 OS=Mus musculus OX=10090 GN=Shroom2 PE=1 SV=1	Shroom2	1.75209	1.69465	1.24479	1.72853	1.56676	1.52854	1.18243	1.51238	1.46131	1.51916	1.63887	1.23469	0.898423	0.160417	0.755739	insig	GO:0002089 lens morphogenesis in camera-type eye;GO:0007015 actin filament organization;GO:0007420 brain development;GO:0008057 eye pigment granule organization;GO:0016477 cell migration;GO:0030835 negative regulation of actin filament depolymerization;GO:0032401 establishment of melanosome localization;GO:0032438 melanosome organization;GO:0043010 camera-type eye development;GO:0043482 cellular …	GO:0005737 cytoplasm;GO:0005856 cytoskeleton;GO:0005874 microtubule;GO:0005886 plasma membrane;GO:0005911 cell-cell junction;GO:0005912 adherens junction;GO:0005923 bicellular tight junction;GO:0005938 cell cortex;GO:0016324 apical plasma membrane;GO:0030864 cortical actin cytoskeleton;GO:0043025 neuronal cell body;GO:0043296 apical junction complex	GO:0003779 actin binding;GO:0008013 beta-catenin binding;GO:0019904 protein domain specific binding;GO:0051015 actin filament binding	--	K18625	--	IPR027685: Shroom family;IPR014799: Apx/Shrm Domain 2;IPR036034: PDZ superfamily;IPR001478: PDZ domain;IPR014800: Apx/Shrm Domain 1	Nucleus	--
A2ALW2	Zinc finger with KRAB and SCAN domains 16 OS=Mus musculus OX=10090 GN=Zkscan16 PE=1 SV=1	Zkscan16	0.144679	0.0527233	0.20141	0.218147	0.248494	0.0380869	0.134731	0.198444	0.152112	0.186783	0.0733859	0.116431	0.953902	0.869047	0.979968	insig	GO:0006357 regulation of transcription by RNA polymerase II	GO:0005634 nucleus	GO:0000978 RNA polymerase II cis-regulatory region sequence-specific DNA binding;GO:0000981 DNA-binding transcription factor activity, RNA polymerase II-specific;GO:0046872 metal ion binding	R: General function prediction only	K09229	--	IPR013087: Zinc finger C2H2-type;IPR001909: Krueppel-associated box;IPR036051: KRAB domain superfamily;IPR003309: SCAN domain;IPR036236: Zinc finger C2H2 superfamily;IPR038269: SCAN domain superfamily	Nucleus	--
A2AMW0	F-actin-capping protein subunit beta OS=Mus musculus OX=10090 GN=Capzb PE=1 SV=1	Capzb	13.7583	13.964	12.3063	13.3633	11.7093	12.0848	12.9042	13.3488	14.1234	13.5977	13.217	14.047	1.0525	0.161597	0.756165	insig	GO:0030036 actin cytoskeleton organization;GO:0051016 barbed-end actin filament capping	GO:0008290 F-actin capping protein complex;GO:0030017 sarcomere	GO:0003779 actin binding	Z: Cytoskeleton	K10365	ko04144: Endocytosis;ko04814: Motor proteins;ko04820: Cytoskeleton in muscle cells	IPR019771: F-actin capping protein, beta subunit, conserved site;IPR043175: F-actin-capping protein subunit beta, N-terminal domain;IPR037282: F-actin-capping protein subunit alpha/beta;IPR001698: F-actin-capping protein subunit beta;IPR042276: F-actin-capping protein subunit alpha/beta, domain 2	Mitochondrion	--
A2AN08	E3 ubiquitin-protein ligase UBR4 OS=Mus musculus OX=10090 GN=Ubr4 PE=1 SV=1	Ubr4	1.4036	1.24598	1.27504	1.3231	1.40203	1.16113	1.20178	1.3125	1.25467	1.28541	1.35951	1.44309	1.0059	0.884803	0.982844	insig	GO:0006511 ubiquitin-dependent protein catabolic process	GO:0005654 nucleoplasm;GO:0005813 centrosome;GO:0005829 cytosol;GO:0016021 integral component of membrane	GO:0004842 ubiquitin-protein transferase activity;GO:0005516 calmodulin binding;GO:0008270 zinc ion binding;GO:0061630 ubiquitin protein ligase activity	T: Signal transduction mechanisms	K10691	ko05165: Human papillomavirus infection;ko05203: Viral carcinogenesis	IPR025704: E3 ubiquitin ligase UBR4, C-terminal;IPR045841: E3 ubiquitin-protein ligase UBR4, N-terminal;IPR003126: Zinc finger, UBR-type;IPR016024: Armadillo-type fold;IPR045189: E3 ubiquitin ligase UBR4-like;IPR036322: WD40-repeat-containing domain superfamily	Plasma membrane	--
A2AP18	1-phosphatidylinositol 4,5-bisphosphate phosphodiesterase eta-2 OS=Mus musculus OX=10090 GN=Plch2 PE=1 SV=2	Plch2	2.0811	2.29964	2.18059	2.49607	2.37108	2.22554	2.20731	2.31608	2.4504	2.17943	2.37794	2.54354	1.03081	0.417856	0.883412	insig	GO:0016042 lipid catabolic process;GO:0046488 phosphatidylinositol metabolic process;GO:0048015 phosphatidylinositol-mediated signaling	GO:0005737 cytoplasm;GO:0005886 plasma membrane	GO:0004435 phosphatidylinositol phospholipase C activity;GO:0004629 phospholipase C activity;GO:0005509 calcium ion binding	T: Signal transduction mechanisms	K19006	ko00562: Inositol phosphate metabolism;ko01100: Metabolic pathways	IPR035892: C2 domain superfamily;IPR001849: Pleckstrin homology domain;IPR015359: Phosphoinositide-specific phospholipase C, EF-hand-like domain;IPR000008: C2 domain;IPR001711: Phospholipase C, phosphatidylinositol-specific, Y domain;IPR018247: EF-Hand 1, calcium-binding site;IPR001192: Phosphoinositide phospholipase C family;IPR002048: EF-hand domain;IPR017946: PLC-like phosphodiesterase, TIM be…	Nucleus	--
A2APV2	Formin-like protein 2 OS=Mus musculus OX=10090 GN=Fmnl2 PE=1 SV=2	Fmnl2	2.131	1.88842	1.92207	1.91055	1.95646	1.65004	1.60808	2.05057	1.83382	2.01746	1.87754	2.0059	0.994313	0.908911	0.987261	insig	GO:0007010 cytoskeleton organization;GO:0008360 regulation of cell shape;GO:0016477 cell migration;GO:0022604 regulation of cell morphogenesis;GO:0030866 cortical actin cytoskeleton organization	GO:0005829 cytosol	GO:0031267 small GTPase binding;GO:0051015 actin filament binding	T: Signal transduction mechanisms;Z: Cytoskeleton	K23957	ko04820: Cytoskeleton in muscle cells	IPR015425: Formin, FH2 domain;IPR016024: Armadillo-type fold;IPR010472: Formin, FH3 domain;IPR010473: Formin, GTPase-binding domain;IPR014768: Rho GTPase-binding/formin homology 3 (GBD/FH3) domain;IPR011989: Armadillo-like helical;IPR042201: Formin, FH2 domain superfamily;IPR043592: Formin-like protein, animal	Nucleus	--
A2APX8	Sodium channel protein type 1 subunit alpha OS=Mus musculus OX=10090 GN=Scn1a PE=1 SV=1	Scn1a	0.571061	0.803557	0.897632	0.737946	0.814537	0.767295	0.77459	0.620987	0.803998	0.667169	0.794937	0.845328	0.981486	0.809462	0.9714	insig	GO:0034765 regulation of ion transmembrane transport	GO:0001518 voltage-gated sodium channel complex	GO:0005244 voltage-gated ion channel activity;GO:0005248 voltage-gated sodium channel activity	P: Inorganic ion transport and metabolism;T: Signal transduction mechanisms	K04833	ko04728: Dopaminergic synapse	IPR024583: Voltage-gated Na+ ion channel, cytoplasmic domain;IPR001696: Voltage gated sodium channel, alpha subunit;IPR027359: Voltage-dependent channel domain superfamily;IPR044564: Voltage-gated sodium channel alpha subunit, inactivation gate;IPR010526: Sodium ion transport-associated;IPR005821: Ion transport domain;IPR008051: Voltage gated sodium channel, alpha-1 subunit;IPR043203: Voltage-gat…	Plasma membrane	--
A2APY7	Arginine-hydroxylase NDUFAF5, mitochondrial OS=Mus musculus OX=10090 GN=Ndufaf5 PE=1 SV=1	Ndufaf5	0.517656	0.454513	0.407211	0.513531	0.467908	0.383978	0.390952	0.517421	0.538839	0.41675	0.454598	0.447717	1.00783	0.913717	0.988362	insig	GO:0030961 peptidyl-arginine hydroxylation;GO:0032259 methylation;GO:0032981 mitochondrial respiratory chain complex I assembly	GO:0005739 mitochondrion;GO:0031314 extrinsic component of mitochondrial inner membrane	GO:0008168 methyltransferase activity;GO:0016491 oxidoreductase activity	R: General function prediction only	K18162	ko04714: Thermogenesis	IPR029063: S-adenosyl-L-methionine-dependent methyltransferase superfamily;IPR013216: Methyltransferase type 11	Mitochondrion	--
A2AQ07	Tubulin beta-1 chain OS=Mus musculus OX=10090 GN=Tubb1 PE=1 SV=1	Tubb1	1.41016	1.76078	1.4338	1.54024	0.929309	1.39107	1.24432	1.30585	1.08869	1.24899	1.44328	1.28255	0.899393	0.279832	0.822311	insig	GO:0007017 microtubule-based process	GO:0005737 cytoplasm;GO:0005874 microtubule	GO:0005200 structural constituent of cytoskeleton;GO:0005525 GTP binding	Z: Cytoskeleton	K07375	ko04145: Phagosome;ko04540: Gap junction;ko04814: Motor proteins;ko05010: Alzheimer disease;ko05012: Parkinson disease;ko05014: Amyotrophic lateral sclerosis;ko05016: Huntington disease;ko05020: Prion disease;ko05022: Pathways of neurodegeneration - multiple diseases;ko05132: Salmonella infection	IPR018316: Tubulin/FtsZ, 2-layer sandwich domain;IPR000217: Tubulin;IPR017975: Tubulin, conserved site;IPR036525: Tubulin/FtsZ, GTPase domain superfamily;IPR013838: Beta tubulin, autoregulation binding site;IPR008280: Tubulin/FtsZ, C-terminal;IPR037103: Tubulin/FtsZ-like, C-terminal domain;IPR023123: Tubulin, C-terminal;IPR002453: Beta tubulin;IPR003008: Tubulin/FtsZ, GTPase domain	Cytoplasm_Nucleus	--
A2AQ19	RNA polymerase-associated protein RTF1 homolog OS=Mus musculus OX=10090 GN=Rtf1 PE=1 SV=1	Rtf1	0.365923	0.568766	0.408915	0.392601	0.331421	0.235611	0.322799	0.418971	0.367415	0.572639	0.585576	0.455024	1.182	0.289946	0.828798	insig	GO:0000122 negative regulation of transcription by RNA polymerase II;GO:0001711 endodermal cell fate commitment;GO:0001832 blastocyst growth;GO:0006368 transcription elongation from RNA polymerase II promoter;GO:0016055 Wnt signaling pathway;GO:0019827 stem cell population maintenance;GO:0051571 positive regulation of histone H3-K4 methylation;GO:0080182 histone H3-K4 trimethylation	GO:0005730 nucleolus;GO:0016593 Cdc73/Paf1 complex	GO:0003697 single-stranded DNA binding;GO:1990269 RNA polymerase II C-terminal domain phosphoserine binding	K: Transcription	K15178	--	IPR004343: Plus-3 domain;IPR036128: Plus3-like superfamily	Extracell	--
A2AQJ8	Glucosidase, alpha; neutral C OS=Mus musculus OX=10090 GN=Ganc PE=1 SV=1	Ganc	0	0.410543	0	0	0	0	0	0.255222	0.284625	0	0	0	1.31496	0.813873	0.972804	insig	GO:0005975 carbohydrate metabolic process	--	GO:0030246 carbohydrate binding;GO:0090599 alpha-glucosidase activity	G: Carbohydrate transport and metabolism;M: Cell wall/membrane/envelope biogenesis;O: Posttranslational modification, protein turnover, chaperones	K12317	ko00052: Galactose metabolism;ko00500: Starch and sucrose metabolism;ko01100: Metabolic pathways	IPR013780: Glycosyl hydrolase, all-beta;IPR025887: Glycoside hydrolase family 31, N-terminal domain;IPR000322: Glycoside hydrolase family 31;IPR030458: Glycosyl hydrolases family 31, active site;IPR017853: Glycoside hydrolase superfamily;IPR011013: Galactose mutarotase-like domain superfamily	Nucleus	--
A2AR02	Peptidyl-prolyl cis-trans isomerase G OS=Mus musculus OX=10090 GN=Ppig PE=1 SV=1	Ppig	1.14358	0.895279	0.919128	1.1002	1.13407	0	0.967655	0.948683	0.791725	1.02568	0.855163	0.54892	0.989516	0.963723	0.996213	insig	GO:0000413 protein peptidyl-prolyl isomerization;GO:0006457 protein folding	GO:0005634 nucleus;GO:0005737 cytoplasm;GO:0005829 cytosol;GO:0016363 nuclear matrix;GO:0016607 nuclear speck;GO:0043231 intracellular membrane-bounded organelle	GO:0003755 peptidyl-prolyl cis-trans isomerase activity;GO:0016018 cyclosporin A binding	O: Posttranslational modification, protein turnover, chaperones	K09566	--	IPR029000: Cyclophilin-like domain superfamily;IPR002130: Cyclophilin-type peptidyl-prolyl cis-trans isomerase domain;IPR020892: Cyclophilin-type peptidyl-prolyl cis-trans isomerase, conserved site	Nucleus	--
A2AR50	Ras-specific guanine nucleotide-releasing factor RalGPS1 OS=Mus musculus OX=10090 GN=Ralgps1 PE=1 SV=2	Ralgps1	0.193862	0.182333	0.163287	0.149987	0.180729	0.0898761	0.0526922	0.107345	0	0	0.197111	0.0856242	0.461186	0.0376598	0.611942	down	GO:0007264 small GTPase mediated signal transduction	--	GO:0005085 guanyl-nucleotide exchange factor activity	T: Signal transduction mechanisms	K24023	--	IPR036964: Ras guanine-nucleotide exchange factor, catalytic domain superfamily;IPR001895: Ras guanine-nucleotide exchange factors catalytic domain;IPR023578: Ras guanine nucleotide exchange factor domain superfamily;IPR011993: PH-like domain superfamily;IPR001849: Pleckstrin homology domain;IPR008937: Ras-like guanine nucleotide exchange factor	Nucleus	--
A2ARP1	Inositol hexakisphosphate and diphosphoinositol-pentakisphosphate kinase 1 OS=Mus musculus OX=10090 GN=Ppip5k1 PE=1 SV=1	Ppip5k1	0.468306	0.50898	0.693342	0.513463	0.58514	0.524011	0.477333	0.583567	0.439089	0.457308	0.520355	0.541934	0.916904	0.280693	0.823217	insig	GO:0006020 inositol metabolic process;GO:0016310 phosphorylation;GO:0032958 inositol phosphate biosynthetic process	GO:0005829 cytosol;GO:0005886 plasma membrane	GO:0000827 inositol-1,3,4,5,6-pentakisphosphate kinase activity;GO:0000828 inositol hexakisphosphate kinase activity;GO:0000829 inositol heptakisphosphate kinase activity;GO:0000832 inositol hexakisphosphate 5-kinase activity;GO:0005524 ATP binding;GO:0033857 diphosphoinositol-pentakisphosphate kinase activity;GO:0052723 inositol hexakisphosphate 1-kinase activity;GO:0052724 inositol hexakisphosp…	Z: Cytoskeleton	K13024	ko04070: Phosphatidylinositol signaling system	IPR000560: Histidine phosphatase superfamily, clade-2;IPR040557: VIP1, N-terminal;IPR029033: Histidine phosphatase superfamily;IPR033379: Histidine acid phosphatase active site;IPR037446: Histidine acid phosphatase, VIP1 family	Nucleus	--
A2ARS0	Ankyrin repeat domain-containing protein 63 OS=Mus musculus OX=10090 GN=Ankrd63 PE=1 SV=1	Ankrd63	0.111822	0	0.0870859	0.123461	0.102913	0.17569	0	0.027323	0.11989	0.134046	0.0649231	0.113953	0.765651	0.486116	0.909762	insig	--	--	--	R: General function prediction only	K15503	--	IPR036770: Ankyrin repeat-containing domain superfamily;IPR002110: Ankyrin repeat	Nucleus	--
A2AS47	Plakophilin 4 OS=Mus musculus OX=10090 GN=Pkp4 PE=1 SV=1	Pkp4	1.7569	1.55442	1.66022	1.54133	1.74071	1.6733	1.62404	1.73273	1.72701	1.67773	1.83647	1.88649	1.05617	0.119162	0.715072	insig	GO:0032467 positive regulation of cytokinesis;GO:0043547 positive regulation of GTPase activity;GO:0098609 cell-cell adhesion	--	--	T: Signal transduction mechanisms;W: Extracellular structures	K23491	ko04310: Wnt signaling pathway	IPR000225: Armadillo;IPR016024: Armadillo-type fold;IPR011989: Armadillo-like helical;IPR028435: Plakophilin/Delta catenin	Nucleus	--
A2ASS6	Titin OS=Mus musculus OX=10090 GN=Ttn PE=1 SV=1	Ttn	0.538089	0.404173	0.422204	0.502758	0.488419	0.307612	0.532283	0.471156	0.414313	0.48457	0.452976	0.447418	1.05237	0.557726	0.925685	insig	GO:0001701 in utero embryonic development;GO:0001756 somitogenesis;GO:0003007 heart morphogenesis;GO:0003300 cardiac muscle hypertrophy;GO:0006936 muscle contraction;GO:0007507 heart development;GO:0007512 adult heart development;GO:0010628 positive regulation of gene expression;GO:0010737 protein kinase A signaling;GO:0021591 ventricular system development;GO:0030240 skeletal muscle thin filamen…	GO:0000794 condensed nuclear chromosome;GO:0005859 muscle myosin complex;GO:0005865 striated muscle thin filament;GO:0030017 sarcomere;GO:0030018 Z disc;GO:0031430 M band;GO:0031672 A band;GO:0031674 I band;GO:1990733 titin-telethonin complex	GO:0002020 protease binding;GO:0004674 protein serine/threonine kinase activity;GO:0004713 protein tyrosine kinase activity;GO:0005200 structural constituent of cytoskeleton;GO:0005509 calcium ion binding;GO:0005516 calmodulin binding;GO:0005524 ATP binding;GO:0008307 structural constituent of muscle;GO:0019899 enzyme binding;GO:0019901 protein kinase binding;GO:0030506 ankyrin binding;GO:0031433…	Z: Cytoskeleton	K12567	ko04820: Cytoskeleton in muscle cells;ko05410: Hypertrophic cardiomyopathy;ko05414: Dilated cardiomyopathy	IPR007110: Immunoglobulin-like domain;IPR036116: Fibronectin type III superfamily;IPR036179: Immunoglobulin-like domain superfamily;IPR003961: Fibronectin type III;IPR013783: Immunoglobulin-like fold;IPR015129: Titin, Z repeat;IPR004168: PPAK motif;IPR000719: Protein kinase domain;IPR003598: Immunoglobulin subtype 2;IPR011009: Protein kinase-like domain superfamily;IPR013106: Immunoglobulin V-set…	--	--
A2ASZ8	Mitochondrial adenyl nucleotide antiporter SLC25A25 OS=Mus musculus OX=10090 GN=Slc25a25 PE=1 SV=1	Slc25a25	1.04973	1.13485	1.14253	1.12799	1.1358	1.11982	1.16151	1.07605	1.03808	1.12714	1.18858	1.06983	0.992617	0.773161	0.965963	insig	GO:0002021 response to dietary excess;GO:0014823 response to activity;GO:0032094 response to food;GO:0035264 multicellular organism growth;GO:0043010 camera-type eye development;GO:0045333 cellular respiration;GO:0046034 ATP metabolic process;GO:0060612 adipose tissue development;GO:0070588 calcium ion transmembrane transport	GO:0005739 mitochondrion;GO:0005743 mitochondrial inner membrane;GO:0016021 integral component of membrane	GO:0005347 ATP transmembrane transporter activity;GO:0005509 calcium ion binding	F: Nucleotide transport and metabolism	K14684	--	IPR002048: EF-hand domain;IPR011992: EF-hand domain pair;IPR002067: Mitochondrial carrier protein;IPR023395: Mitochondrial carrier domain superfamily;IPR018108: Mitochondrial substrate/solute carrier;IPR002167: Graves disease carrier protein	Extracell	--
A2AT37	Regulator of nonsense transcripts 2 OS=Mus musculus OX=10090 GN=Upf2 PE=1 SV=1	Upf2	0.669586	0.57113	0.587141	0.521407	0.551686	0.555983	0.660935	0.446192	0.596704	0.53919	0.56768	0.651418	1.0015	0.982613	0.997631	insig	GO:0000184 nuclear-transcribed mRNA catabolic process, nonsense-mediated decay;GO:0001889 liver development;GO:0006986 response to unfolded protein;GO:0031100 animal organ regeneration	GO:0005634 nucleus;GO:0005737 cytoplasm;GO:0005829 cytosol;GO:0005844 polysome;GO:0035145 exon-exon junction complex;GO:0036464 cytoplasmic ribonucleoprotein granule;GO:0048471 perinuclear region of cytoplasm	GO:0003723 RNA binding;GO:0042162 telomeric DNA binding	A: RNA processing and modification	K14327	ko03013: Nucleocytoplasmic transport;ko03015: mRNA surveillance pathway	IPR003890: MIF4G-like, type 3;IPR039762: Nonsense-mediated mRNA decay protein Nmd2/UPF2;IPR016024: Armadillo-type fold;IPR007193: Up-frameshift suppressor 2, C-terminal	Nucleus	--
A2ATK9	Family with sequence similarity 171, member A1 OS=Mus musculus OX=10090 GN=Fam171a1 PE=1 SV=1	Fam171a1	0.488297	0.559331	0.428317	0.648631	0.514409	0.460164	0.450175	0.559537	0.509655	0.560407	0.573038	0.54715	1.03253	0.664109	0.946702	insig	GO:0008360 regulation of cell shape;GO:0043149 stress fiber assembly	GO:0005886 plasma membrane;GO:0016021 integral component of membrane	--	--	--	--	IPR018890: FAM171	Extracell	CS pos: 21-22. AVT-KT. Pr: 0.3771
A2AU37	Double-strand-break repair protein rad21-like protein 1 OS=Mus musculus OX=10090 GN=Rad21l1 PE=1 SV=2	Rad21l1	1.10713	0.930364	1.17156	1.52659	1.22478	0.857211	0.958154	0.945081	1.27083	1.24792	1.12245	1.14671	0.981447	0.855862	0.978064	insig	GO:0000724 double-strand break repair via homologous recombination;GO:0006302 double-strand break repair;GO:0007062 sister chromatid cohesion;GO:0007129 homologous chromosome pairing at meiosis;GO:0007130 synaptonemal complex assembly;GO:0007283 spermatogenesis;GO:0009566 fertilization;GO:0070197 meiotic attachment of telomere to nuclear envelope;GO:0072520 seminiferous tubule development;GO:1990…	GO:0000794 condensed nuclear chromosome;GO:0000800 lateral element;GO:0005634 nucleus;GO:0005694 chromosome;GO:0008278 cohesin complex;GO:0030893 meiotic cohesin complex;GO:0034991 nuclear meiotic cohesin complex	GO:0003682 chromatin binding	D: Cell cycle control, cell division, chromosome partitioning	K06670	ko04110: Cell cycle	IPR039781: Rad21/Rec8-like protein;IPR006909: Rad21/Rec8-like protein, C-terminal, eukaryotic;IPR023093: ScpA-like, C-terminal;IPR006910: Rad21/Rec8-like protein, N-terminal;IPR036390: Winged helix DNA-binding domain superfamily	Nucleus	--
A2AUK8	Erythrocyte membrane protein band 4.1 like 1 OS=Mus musculus OX=10090 GN=Epb41l1 PE=1 SV=1	Epb41l1	0	0.124566	0	0.195825	0.218414	0.192209	0.283105	0.41969	0.209149	0.24057	0	0.332745	2.03178	0.109762	0.698996	insig	GO:0030866 cortical actin cytoskeleton organization	GO:0005856 cytoskeleton	GO:0003779 actin binding;GO:0005198 structural molecule activity	R: General function prediction only	K23961	--	IPR019747: FERM conserved site;IPR018980: FERM, C-terminal PH-like domain;IPR000798: Ezrin/radixin/moesin-like;IPR019749: Band 4.1 domain;IPR007477: SAB domain;IPR014352: FERM/acyl-CoA-binding protein superfamily;IPR035963: FERM superfamily, second domain;IPR019748: FERM central domain;IPR014847: FERM adjacent (FA);IPR018979: FERM, N-terminal;IPR008379: Band 4.1, C-terminal;IPR000299: FERM domain…	Nucleus	--
A2AUM9	Centrosomal protein of 152 kDa OS=Mus musculus OX=10090 GN=Cep152 PE=1 SV=1	Cep152	0	0	0	0	0	0	11.232	0	0	0	0	0	inf	0.363217	0.850867	insig	GO:0007099 centriole replication;GO:0030030 cell projection organization;GO:0051298 centrosome duplication;GO:0098535 de novo centriole assembly involved in multi-ciliated epithelial cell differentiation	GO:0000242 pericentriolar material;GO:0005654 nucleoplasm;GO:0005813 centrosome;GO:0005814 centriole;GO:0098536 deuterosome;GO:0120098 procentriole;GO:0120099 procentriole replication complex	GO:0019901 protein kinase binding	--	K16728	--	--	Nucleus	--
A2AV25	Fibrinogen C domain-containing protein 1 OS=Mus musculus OX=10090 GN=Fibcd1 PE=2 SV=1	Fibcd1	0.663252	0.614298	0.585141	0.713043	0.687967	0.794826	0.596384	0.394483	0.826817	0.926443	0.54106	0.692152	0.979996	0.878281	0.982343	insig	GO:0007155 cell adhesion	GO:0005615 extracellular space;GO:0016020 membrane;GO:0016021 integral component of membrane;GO:0062023 collagen-containing extracellular matrix	GO:0005102 signaling receptor binding;GO:0008061 chitin binding;GO:0046872 metal ion binding	R: General function prediction only	K25409	--	IPR014716: Fibrinogen, alpha/beta/gamma chain, C-terminal globular, subdomain 1;IPR002181: Fibrinogen, alpha/beta/gamma chain, C-terminal globular domain;IPR036056: Fibrinogen-like, C-terminal;IPR020837: Fibrinogen, conserved site	Plasma membrane	--
A2AWA9	Rab GTPase-activating protein 1 OS=Mus musculus OX=10090 GN=Rabgap1 PE=1 SV=1	Rabgap1	1.38672	1.39087	1.18273	1.40213	1.55675	1.54238	1.42486	1.49436	1.62947	1.38172	1.52168	1.35443	1.04076	0.426764	0.887932	insig	GO:0043547 positive regulation of GTPase activity	GO:0005829 cytosol	GO:0005096 GTPase activator activity;GO:0031267 small GTPase binding	R: General function prediction only	K20284	--	IPR006020: PTB/PI domain;IPR000195: Rab-GTPase-TBC domain;IPR022164: Kinesin-like;IPR011993: PH-like domain superfamily;IPR035969: Rab-GTPase-TBC domain superfamily	Cytoplasm	--
A2AWI7	Endophilin-B2 OS=Mus musculus OX=10090 GN=Sh3glb2 PE=1 SV=1	Sh3glb2	5.32339	5.18139	5.43827	5.28217	5.20171	4.90626	5.53325	5.23776	5.27826	5.18227	5.67128	5.3788	1.03027	0.168732	0.760915	insig	--	GO:0005737 cytoplasm	--	T: Signal transduction mechanisms	K21269	ko04144: Endocytosis	IPR035640: Endophilin B2, SH3 domain;IPR004148: BAR domain;IPR001452: SH3 domain;IPR027267: AH/BAR domain superfamily;IPR036028: SH3-like domain superfamily	Cytoplasm	--
A2BDX3	Adenylyltransferase and sulfurtransferase MOCS3 OS=Mus musculus OX=10090 GN=Mocs3 PE=1 SV=1	Mocs3	0.290296	0.269257	0.310865	0.285474	0.322056	0.332837	0.362855	0.39979	0.402094	0.479088	0.396314	0.444412	1.37209	0.000401014	0.108836	insig	GO:0002098 tRNA wobble uridine modification;GO:0002143 tRNA wobble position uridine thiolation;GO:0006777 Mo-molybdopterin cofactor biosynthetic process;GO:0032447 protein urmylation;GO:0034227 tRNA thio-modification	GO:0005737 cytoplasm;GO:0005829 cytosol	GO:0004792 thiosulfate sulfurtransferase activity;GO:0005524 ATP binding;GO:0016779 nucleotidyltransferase activity;GO:0016783 sulfurtransferase activity;GO:0042292 URM1 activating enzyme activity;GO:0046872 metal ion binding;GO:0061604 molybdopterin-synthase sulfurtransferase activity;GO:0061605 molybdopterin-synthase adenylyltransferase activity	H: Coenzyme transport and metabolism	K11996	ko04122: Sulfur relay system	IPR001763: Rhodanese-like domain;IPR045886: ThiF/MoeB/HesA family;IPR028885: Adenylyltransferase and sulfurtransferase MOCS3/Uba4;IPR035985: Ubiquitin-activating enzyme;IPR036873: Rhodanese-like domain superfamily;IPR000594: THIF-type NAD/FAD binding fold	Cytoplasm	--
A2BE28	Ribosomal biogenesis protein LAS1L OS=Mus musculus OX=10090 GN=Las1l PE=1 SV=1	Las1l	0.248732	0.197557	0.278062	0.32787	0.324536	0.287252	0.233719	0.271733	0.272232	0.247197	0.107452	0.17561	0.786019	0.106066	0.689858	insig	GO:0000460 maturation of 5.8S rRNA;GO:0000470 maturation of LSU-rRNA	GO:0005730 nucleolus;GO:0030687 preribosome, large subunit precursor;GO:0071339 MLL1 complex;GO:0090730 Las1 complex	GO:0004519 endonuclease activity	R: General function prediction only	K16912	--	IPR007174: Las1	Cytoplasm	--
A2BFF5	Cytoplasmic dynein 1 intermediate chain 2 OS=Mus musculus OX=10090 GN=Dync1i2 PE=1 SV=1	Dync1i2	0.223599	0.386668	0.45339	0.479713	0.541458	0.662115	0.301215	0.494306	0.624206	0.652636	0.369313	0.379231	1.02693	0.886792	0.982844	insig	GO:0007018 microtubule-based movement	GO:0005868 cytoplasmic dynein complex	--	Z: Cytoskeleton	K10415	ko04145: Phagosome;ko04814: Motor proteins;ko04962: Vasopressin-regulated water reabsorption;ko05132: Salmonella infection	IPR015943: WD40/YVTN repeat-like-containing domain superfamily;IPR036322: WD40-repeat-containing domain superfamily;IPR001680: WD40 repeat;IPR025956: Cytoplasmic dynein 1 intermediate chain 1/2	Nucleus	--
A2BGI8	Peptidyl-prolyl cis-trans isomerase (Fragment) OS=Mus musculus OX=10090 GN=Ppih PE=1 SV=1	Ppih	1.23291	1.36689	1.31492	1.24721	1.31962	1.39844	1.05908	1.26483	1.57863	1.27548	1.38574	1.16765	0.981144	0.761212	0.96594	insig	GO:0000413 protein peptidyl-prolyl isomerization;GO:0006457 protein folding	--	GO:0003755 peptidyl-prolyl cis-trans isomerase activity	O: Posttranslational modification, protein turnover, chaperones	K09567	ko03040: Spliceosome	IPR002130: Cyclophilin-type peptidyl-prolyl cis-trans isomerase domain;IPR024936: Cyclophilin-type peptidyl-prolyl cis-trans isomerase;IPR029000: Cyclophilin-like domain superfamily;IPR020892: Cyclophilin-type peptidyl-prolyl cis-trans isomerase, conserved site	Cytoplasm	--
A2BH40	AT-rich interactive domain-containing protein 1A OS=Mus musculus OX=10090 GN=Arid1a PE=1 SV=1	Arid1a	0.428378	0.349986	0.255202	0.32033	0.311846	0.372156	0.291666	0.436443	0.271445	0.313536	0.246762	0.386591	0.955123	0.69856	0.954635	insig	GO:0000122 negative regulation of transcription by RNA polymerase II;GO:0001704 formation of primary germ layer;GO:0001843 neural tube closure;GO:0003205 cardiac chamber development;GO:0003408 optic cup formation involved in camera-type eye development;GO:0006325 chromatin organization;GO:0006337 nucleosome disassembly;GO:0006338 chromatin remodeling;GO:0006357 regulation of transcription by RNA …	GO:0000785 chromatin;GO:0005654 nucleoplasm;GO:0016514 SWI/SNF complex;GO:0035060 brahma complex;GO:0071564 npBAF complex;GO:0071565 nBAF complex;GO:0140092 bBAF complex	GO:0003677 DNA binding;GO:0016922 nuclear receptor binding;GO:0031491 nucleosome binding;GO:0140658 ATP-dependent chromatin remodeler activity	B: Chromatin structure and dynamics	K11653	ko03082: ATP-dependent chromatin remodeling;ko04714: Thermogenesis;ko05225: Hepatocellular carcinoma	IPR033388: SWI/SNF-like complex subunit BAF250, C-terminal;IPR036431: ARID DNA-binding domain superfamily;IPR011989: Armadillo-like helical;IPR001606: ARID DNA-binding domain;IPR021906: SWI/SNF-like complex subunit BAF250/Osa;IPR016024: Armadillo-type fold	Cytoplasm	--
A2BI12	PC4 and SFRS1-interacting protein OS=Mus musculus OX=10090 GN=Psip1 PE=1 SV=1	Psip1	0.252825	0.274787	0.139752	0.275934	0.448796	0.233386	0.300463	0.244848	0.295847	0.283429	0.33049	0.275766	1.06482	0.695598	0.954635	insig	--	--	--	K: Transcription	K25057	ko03250: Viral life cycle - HIV-1	IPR000313: PWWP domain;IPR035496: HDGF-related, PWWP domain	Nucleus	--
A2BI37	Zinc finger protein 185 OS=Mus musculus OX=10090 GN=Zfp185 PE=1 SV=1	Zfp185	0.169078	0	0.0722596	0	0.0697412	0.247201	0.0221791	0.339254	0	0.569162	0.264521	0.0990789	2.31819	0.25131	0.800611	insig	--	GO:0015629 actin cytoskeleton	GO:0046872 metal ion binding;GO:0051015 actin filament binding	T: Signal transduction mechanisms;Z: Cytoskeleton;R: General function prediction only	K24423	--	IPR001781: Zinc finger, LIM-type	Nucleus	--
A2BIM8	Major urinary protein 18 OS=Mus musculus OX=10090 GN=Mup18 PE=3 SV=1	Mup18	0	0	0	0.0518914	0	0	0	0	0	0	0	0	0	0.363217	0.850867	insig	GO:0006112 energy reserve metabolic process;GO:0009060 aerobic respiration;GO:0010628 positive regulation of gene expression;GO:0010888 negative regulation of lipid storage;GO:0010907 positive regulation of glucose metabolic process;GO:0031649 heat generation;GO:0042593 glucose homeostasis;GO:0045475 locomotor rhythm;GO:0045721 negative regulation of gluconeogenesis;GO:0045834 positive regulation…	GO:0005615 extracellular space;GO:0005634 nucleus;GO:0005829 cytosol	GO:0005009 insulin-activated receptor activity;GO:0005549 odorant binding;GO:0005550 pheromone binding;GO:0036094 small molecule binding	--	K21129	ko04657: IL-17 signaling pathway	IPR022272: Lipocalin family conserved site;IPR002971: Major urinary protein;IPR002345: Lipocalin;IPR012674: Calycin;IPR000566: Lipocalin/cytosolic fatty-acid binding domain	Extracell	CS pos: 19-20. VHA-EE. Pr: 0.9765
A2CG49	Kalirin OS=Mus musculus OX=10090 GN=Kalrn PE=1 SV=1	Kalrn	1.52169	1.46136	1.54506	1.47944	1.47742	1.26125	1.4035	1.52209	1.46358	1.42145	1.5306	1.44946	1.00508	0.877454	0.982143	insig	GO:0006468 protein phosphorylation;GO:0007399 nervous system development;GO:0007409 axonogenesis;GO:0007411 axon guidance;GO:0007417 central nervous system development;GO:0007528 neuromuscular junction development;GO:0007595 lactation;GO:0007613 memory;GO:0008344 adult locomotory behavior;GO:0035176 social behavior;GO:0035556 intracellular signal transduction;GO:0042711 maternal behavior;GO:00435…	GO:0005654 nucleoplasm;GO:0005737 cytoplasm;GO:0005829 cytosol;GO:0005856 cytoskeleton;GO:0014069 postsynaptic density;GO:0019898 extrinsic component of membrane;GO:0043005 neuron projection;GO:0043025 neuronal cell body;GO:0048471 perinuclear region of cytoplasm;GO:0098793 presynapse;GO:0098978 glutamatergic synapse	GO:0004674 protein serine/threonine kinase activity;GO:0005085 guanyl-nucleotide exchange factor activity;GO:0005524 ATP binding;GO:0019899 enzyme binding;GO:0046872 metal ion binding;GO:0106310 protein serine kinase activity	T: Signal transduction mechanisms	K08810	--	IPR000719: Protein kinase domain;IPR036865: CRAL-TRIO lipid binding domain superfamily;IPR018159: Spectrin/alpha-actinin;IPR013783: Immunoglobulin-like fold;IPR001452: SH3 domain;IPR036179: Immunoglobulin-like domain superfamily;IPR036028: SH3-like domain superfamily;IPR035899: Dbl homology (DH) domain superfamily;IPR001251: CRAL-TRIO lipid binding domain;IPR001849: Pleckstrin homology domain;IPR…	Cytoplasm	--
A2RSJ4	Bridge-like lipid transfer protein family member 3B OS=Mus musculus OX=10090 GN=Bltp3b PE=1 SV=2	Bltp3b	0.920289	0.886898	0.912609	0.794177	0.878659	0.849487	0.872624	0.912233	1.15036	1.06402	0.991847	1.01184	1.14513	0.0264964	0.543284	insig	--	GO:0005769 early endosome;GO:0005829 cytosol	GO:0042803 protein homodimerization activity;GO:0062069 GARP complex binding	S: Function unknown	K19526	--	IPR026728: UHRF1-binding protein 1-like;IPR026854: Vacuolar protein sorting-associated protein 13-like, N-terminal domain	Plasma membrane	--
A2RSQ0	DENN domain-containing protein 5B OS=Mus musculus OX=10090 GN=Dennd5b PE=1 SV=2	Dennd5b	0.467721	0.608551	0.43992	0.347681	0.374496	0.463311	0.247344	0.352883	0.389389	0.58373	0.51009	0.314264	0.887484	0.444811	0.893187	insig	GO:1905885 positive regulation of triglyceride transport	GO:0016021 integral component of membrane	GO:0005085 guanyl-nucleotide exchange factor activity;GO:0031267 small GTPase binding	T: Signal transduction mechanisms	K20164	--	IPR004012: RUN domain;IPR037213: RUN domain superfamily;IPR001024: PLAT/LH2 domain;IPR005113: uDENN domain;IPR036392: PLAT/LH2 domain superfamily;IPR005112: dDENN domain;IPR001194: cDENN domain;IPR037516: Tripartite DENN domain;IPR043153: DENN domain, C-terminal lobe	Cytoplasm_Nucleus	--
A2RSX7	tRNA wybutosine-synthesizing protein 5 OS=Mus musculus OX=10090 GN=Tyw5 PE=2 SV=2	Tyw5	0.437665	0.882841	0.604471	0.760974	0.38081	0.866374	0.730789	0.795008	0.305378	0.568973	0.811994	0.747995	1.00686	0.97045	0.997212	insig	GO:0031591 wybutosine biosynthetic process	--	GO:0000049 tRNA binding;GO:0005506 iron ion binding;GO:0016706 2-oxoglutarate-dependent dioxygenase activity;GO:0042803 protein homodimerization activity;GO:0102524 tRNAPhe (7-(3-amino-3-carboxypropyl)wyosine37-C2)-hydroxylase activity	B: Chromatin structure and dynamics;T: Signal transduction mechanisms	K18066	--	IPR003347: JmjC domain;IPR041667: Cupin-like domain 8	Cytoplasm	--
A2RSY6	TRMT1-like protein OS=Mus musculus OX=10090 GN=Trmt1l PE=1 SV=1	Trmt1l	0.491651	0.373318	0.324851	0.538798	0.620353	0.418319	0.336934	0.775807	0.385699	0.581721	0.661282	0.629986	1.21831	0.253145	0.800671	insig	GO:0002940 tRNA N2-guanine methylation;GO:0008344 adult locomotory behavior;GO:0030534 adult behavior	GO:0005634 nucleus	GO:0000049 tRNA binding;GO:0004809 tRNA (guanine-N2-)-methyltransferase activity;GO:0046872 metal ion binding	J: Translation, ribosomal structure and biogenesis	--	--	IPR002905: tRNA methyltransferase, Trm1;IPR013087: Zinc finger C2H2-type;IPR029063: S-adenosyl-L-methionine-dependent methyltransferase superfamily;IPR042296: tRNA methyltransferase, Trm1, C-terminal	Nucleus	--
A2RT60	Serine protease HTRA4 OS=Mus musculus OX=10090 GN=Htra4 PE=2 SV=1	Htra4	0	0	0.408171	0.245573	0	0	0	0	0	0	0	0	0	0.19081	0.771582	insig	GO:0006508 proteolysis;GO:0012501 programmed cell death;GO:0043065 positive regulation of apoptotic process	GO:0005576 extracellular region	GO:0004175 endopeptidase activity;GO:0004252 serine-type endopeptidase activity;GO:0042802 identical protein binding	--	K08786	--	IPR001940: Peptidase S1C;IPR009030: Growth factor receptor cysteine-rich domain superfamily;IPR009003: Peptidase S1, PA clan;IPR000867: Insulin-like growth factor-binding protein, IGFBP;IPR001478: PDZ domain;IPR036058: Kazal domain superfamily;IPR008915: Peptidase M50;IPR002350: Kazal domain;IPR036034: PDZ superfamily;IPR041489: PDZ domain 6	Extracell	CS pos: 30-31. AEA-RR. Pr: 0.8413
A2RT62	F-box/LRR-repeat protein 16 OS=Mus musculus OX=10090 GN=Fbxl16 PE=1 SV=1	Fbxl16	3.39787	3.59819	3.41769	3.42834	3.53422	3.26048	3.08835	3.27349	3.01738	3.36929	3.15488	3.04346	0.91811	0.00362258	0.299151	insig	--	--	--	R: General function prediction only	K10282	--	IPR006553: Leucine-rich repeat, cysteine-containing subtype;IPR036047: F-box-like domain superfamily;IPR032675: Leucine-rich repeat domain superfamily;IPR001611: Leucine-rich repeat	Nucleus	--
A2TJV2	Paralemmin-3 OS=Mus musculus OX=10090 GN=Palm3 PE=1 SV=1	Palm3	0.388522	0.332409	0.226908	0.423242	0.324014	0.344056	0	0.372194	0.234117	0.397322	0.346069	0.451206	0.883165	0.600411	0.93303	insig	GO:0001960 negative regulation of cytokine-mediated signaling pathway;GO:0008063 Toll signaling pathway;GO:0008360 regulation of cell shape;GO:0032496 response to lipopolysaccharide	GO:0005737 cytoplasm;GO:0005886 plasma membrane	GO:0005524 ATP binding	--	K16519	--	IPR004965: Paralemmin;IPR024149: Paralemmin-3	Nucleus	--
A3KFU5	Polyadenylate-binding protein OS=Mus musculus OX=10090 GN=Pabpc4 PE=1 SV=1	Pabpc4	1.91768	2.00314	1.73247	2.08263	1.97411	1.74103	1.97	1.65798	1.85099	2.11094	1.93929	1.95053	1.0025	0.956216	0.994911	insig	GO:0043488 regulation of mRNA stability;GO:0061515 myeloid cell development	GO:0005634 nucleus;GO:0005737 cytoplasm;GO:0005829 cytosol;GO:0010494 cytoplasmic stress granule;GO:1990904 ribonucleoprotein complex	GO:0003723 RNA binding;GO:0003729 mRNA binding;GO:0003730 mRNA 3'-UTR binding;GO:0008143 poly(A) binding;GO:0008266 poly(U) RNA binding	A: RNA processing and modification;J: Translation, ribosomal structure and biogenesis	K13126	ko03015: mRNA surveillance pathway;ko03018: RNA degradation	IPR003954: RNA recognition motif domain, eukaryote;IPR012677: Nucleotide-binding alpha-beta plait domain superfamily;IPR002004: Polyadenylate-binding protein/Hyperplastic disc protein;IPR035979: RNA-binding domain superfamily;IPR000504: RNA recognition motif domain;IPR045305: PABP, RNA recognition motif 2;IPR006515: Polyadenylate binding protein, human types 1, 2, 3, 4;IPR036053: PABC (PABP) doma…	Nucleus	--
A3KFX0	Cytosolic 5'-nucleotidase 1A OS=Mus musculus OX=10090 GN=Nt5c1a PE=1 SV=1	Nt5c1a	0.305322	0.269045	0.244439	0.27952	0.307983	0.290858	0.326506	0.284045	0.296751	0.273938	0.208048	0.275492	0.980917	0.780355	0.966011	insig	GO:0000255 allantoin metabolic process;GO:0006196 AMP catabolic process;GO:0006204 IMP catabolic process;GO:0009128 purine nucleoside monophosphate catabolic process;GO:0046055 dGMP catabolic process;GO:0046059 dAMP catabolic process;GO:0046085 adenosine metabolic process	GO:0005829 cytosol	GO:0000166 nucleotide binding;GO:0000287 magnesium ion binding;GO:0008253 5'-nucleotidase activity;GO:0050483 IMP 5'-nucleotidase activity;GO:0106411 XMP 5'-nucleosidase activity	--	K01081	ko00230: Purine metabolism;ko00240: Pyrimidine metabolism;ko00760: Nicotinate and nicotinamide metabolism;ko01100: Metabolic pathways;ko01232: Nucleotide metabolism	IPR010394: 5-nucleotidase	Cytoplasm	--
A3KGB4	TBC1 domain family member 8B OS=Mus musculus OX=10090 GN=Tbc1d8b PE=1 SV=1	Tbc1d8b	2.19856	2.45092	1.85353	1.91828	2.30105	1.78151	1.60354	2.50329	2.20649	2.23327	2.33669	2.59952	1.07829	0.389398	0.867224	insig	GO:0003094 glomerular filtration;GO:0016192 vesicle-mediated transport;GO:0090630 activation of GTPase activity	GO:0005829 cytosol	GO:0005096 GTPase activator activity;GO:0005509 calcium ion binding	R: General function prediction only	K19951	--	IPR002048: EF-hand domain;IPR036012: TBC1D8B, PH-GRAM domain 1;IPR000195: Rab-GTPase-TBC domain;IPR011992: EF-hand domain pair;IPR036015: TBC1D8B, PH-GRAM domain 2;IPR011993: PH-like domain superfamily;IPR035969: Rab-GTPase-TBC domain superfamily;IPR004182: GRAM domain	Cytoplasm	--
A3KMP2	Tetratricopeptide repeat protein 38 OS=Mus musculus OX=10090 GN=Ttc38 PE=1 SV=2	Ttc38	0.416082	0.461003	0.507429	0.431758	0.464799	0.375056	0.453419	0.538675	0.490045	0.438862	0.53	0.485495	1.10556	0.0887473	0.676469	insig	--	--	--	S: Function unknown	K24942	--	IPR033891: Tetratricopeptide repeat protein 38;IPR011990: Tetratricopeptide-like helical domain superfamily	Cytoplasm	--
A5A4Y9	E3 ubiquitin-protein ligase PPP1R11 OS=Mus musculus OX=10090 GN=Ppp1r11 PE=1 SV=1	Ppp1r11	0.367395	0.552934	0.309595	0.419358	0.21932	0.625721	0.482919	0.616767	0.579101	0.788391	0.520738	0.414993	1.36426	0.0933952	0.676469	insig	GO:0006511 ubiquitin-dependent protein catabolic process;GO:0032515 negative regulation of phosphoprotein phosphatase activity	--	GO:0004865 protein serine/threonine phosphatase inhibitor activity;GO:0061630 ubiquitin protein ligase activity	S: Function unknown	K17553	--	IPR011107: Type 1 protein phosphatase inhibitor	Nucleus	--
A6H5Y3	Methionine synthase OS=Mus musculus OX=10090 GN=Mtr PE=1 SV=1	Mtr	0.314906	0.286969	0.278121	0.195694	0.281363	0.471628	0.215207	0.332872	0.319654	0.286496	0.307879	0.29538	0.961068	0.779832	0.966011	insig	GO:0006479 protein methylation;GO:0006555 methionine metabolic process;GO:0009086 methionine biosynthetic process;GO:0009235 cobalamin metabolic process;GO:0031103 axon regeneration;GO:0046653 tetrahydrofolate metabolic process;GO:0048678 response to axon injury;GO:0050667 homocysteine metabolic process;GO:0071732 cellular response to nitric oxide	GO:0005829 cytosol	GO:0005542 folic acid binding;GO:0008168 methyltransferase activity;GO:0008270 zinc ion binding;GO:0008705 methionine synthase activity;GO:0016597 amino acid binding;GO:0031419 cobalamin binding	--	K00548	ko00270: Cysteine and methionine metabolism;ko00450: Selenocompound metabolism;ko00670: One carbon pool by folate;ko01100: Metabolic pathways;ko01230: Biosynthesis of amino acids;ko04980: Cobalamin transport and metabolism	IPR006158: Cobalamin (vitamin B12)-binding domain;IPR011005: Dihydropteroate synthase-like;IPR036594: Methionine synthase domain;IPR037010: Vitamin B12-dependent methionine synthase, activation domain superfamily;IPR011822: Cobalamin-dependent methionine synthase;IPR033706: Methionine synthase, B12-binding domain;IPR004223: Vitamin B12-dependent methionine synthase, activation domain;IPR000489: P…	Cytoplasm	--
A6H5Z3	Exocyst complex component 6B OS=Mus musculus OX=10090 GN=Exoc6b PE=1 SV=1	Exoc6b	1.64494	1.38885	1.46749	1.69547	1.81384	1.43567	1.64382	1.41709	1.48139	1.46241	1.54687	1.60254	0.969072	0.548412	0.923423	insig	GO:0000281 mitotic cytokinesis;GO:0006886 intracellular protein transport;GO:0006887 exocytosis;GO:0006893 Golgi to plasma membrane transport;GO:0006904 vesicle docking involved in exocytosis;GO:0090148 membrane fission;GO:0090522 vesicle tethering involved in exocytosis	GO:0000145 exocyst	--	U: Intracellular trafficking, secretion, and vesicular transport	K19985	--	IPR007225: Exocyst complex component EXOC6/Sec15;IPR042044: EXOC6/PINT-1/Sec15/Tip20, C-terminal, domain 2;IPR042045: Exocyst complex component EXOC6/Sec15, C-terminal, domain 1;IPR046361: Exocyst complex subunit Sec15, C-terminal	Cytoplasm	--
A6H611	Mitochondrial intermediate peptidase OS=Mus musculus OX=10090 GN=Mipep PE=1 SV=1	Mipep	0.566514	0.707937	0.733034	0.628112	0.492869	0.426601	0.584789	0.681068	0.666099	0.641237	0.537109	0.651269	1.05809	0.544385	0.923341	insig	GO:0006508 proteolysis;GO:0006518 peptide metabolic process;GO:0006627 protein processing involved in protein targeting to mitochondrion	GO:0005739 mitochondrion;GO:0005759 mitochondrial matrix	GO:0004175 endopeptidase activity;GO:0004222 metalloendopeptidase activity;GO:0046872 metal ion binding	O: Posttranslational modification, protein turnover, chaperones	K01410	--	IPR001567: Peptidase M3A/M3B catalytic domain;IPR024079: Metallopeptidase, catalytic domain superfamily;IPR024077: Neurolysin/Thimet oligopeptidase, domain 2;IPR045090: Peptidase M3A/M3B	Mitochondrion	--
A6H630	Damage-control phosphatase ARMT1 OS=Mus musculus OX=10090 GN=Armt1 PE=1 SV=1	Armt1	1.6357	1.44068	1.42125	1.58923	1.58278	1.41091	1.66599	1.25737	1.5071	1.53692	1.62802	1.8208	1.03696	0.540032	0.922089	insig	GO:0006974 cellular response to DNA damage stimulus;GO:0032259 methylation;GO:2001020 regulation of response to DNA damage stimulus	--	GO:0008757 S-adenosylmethionine-dependent methyltransferase activity;GO:0008983 protein-glutamate O-methyltransferase activity;GO:0016791 phosphatase activity;GO:0019899 enzyme binding;GO:0046872 metal ion binding;GO:0051998 protein carboxyl O-methyltransferase activity;GO:0097023 fructose 6-phosphate aldolase activity;GO:0103026 fructose-1-phosphatase activity	S: Function unknown	K23114	--	IPR036075: Damage-control phosphatase ARMT1-like, metal-binding domain superfamily;IPR002791: Damage-control phosphatase ARMT1-like, metal-binding domain;IPR039763: Damage-control phosphatase ARMT1	Cytoplasm	--
A6H6A9	Rab GTPase-activating protein 1-like OS=Mus musculus OX=10090 GN=Rabgap1l PE=1 SV=1	Rabgap1l	0.541386	0.482155	0.624302	0.656967	0.530736	0.594492	0.487806	0.523037	0.576016	0.423042	0.509287	0.493246	0.878251	0.0662622	0.655598	insig	GO:0006897 endocytosis;GO:0015031 protein transport;GO:0032880 regulation of protein localization;GO:0035855 megakaryocyte development;GO:0090630 activation of GTPase activity	GO:0005634 nucleus;GO:0005769 early endosome;GO:0005794 Golgi apparatus	GO:0005096 GTPase activator activity;GO:0031267 small GTPase binding	R: General function prediction only	K20284	--	IPR011993: PH-like domain superfamily;IPR000195: Rab-GTPase-TBC domain;IPR035969: Rab-GTPase-TBC domain superfamily;IPR006020: PTB/PI domain;IPR022164: Kinesin-like	Cytoplasm	--
A6H8H2	DENN domain-containing protein 4C OS=Mus musculus OX=10090 GN=Dennd4c PE=1 SV=1	Dennd4c	0.0757282	0.164877	0.211927	0.259942	0.073925	0.101551	0.0733661	0.131331	0.151785	0.324142	0.187291	0.121056	1.11377	0.729581	0.959032	insig	GO:0015031 protein transport;GO:0032483 regulation of Rab protein signal transduction;GO:0032869 cellular response to insulin stimulus;GO:0072659 protein localization to plasma membrane	GO:0005794 Golgi apparatus;GO:0005829 cytosol;GO:0005886 plasma membrane;GO:0030659 cytoplasmic vesicle membrane;GO:0030904 retromer complex;GO:0031410 cytoplasmic vesicle;GO:0032593 insulin-responsive compartment;GO:0043231 intracellular membrane-bounded organelle	GO:0005085 guanyl-nucleotide exchange factor activity	T: Signal transduction mechanisms	K20163	--	IPR005112: dDENN domain;IPR005113: uDENN domain;IPR023341: MABP domain;IPR001194: cDENN domain;IPR037516: Tripartite DENN domain;IPR043153: DENN domain, C-terminal lobe;IPR011990: Tetratricopeptide-like helical domain superfamily	Plasma membrane	--
A6X919	Protein C-mannosyl-transferase DPY19L1 OS=Mus musculus OX=10090 GN=Dpy19l1 PE=1 SV=1	Dpy19l1	0.619138	0.592475	1.32813	0.797122	0.625621	0.800763	0.919721	0.770266	0.677392	0.403925	0.718747	0.662317	0.871752	0.46405	0.897591	insig	GO:0018406 protein C-linked glycosylation via 2'-alpha-mannosyl-L-tryptophan	GO:0005637 nuclear inner membrane;GO:0016021 integral component of membrane	GO:0000030 mannosyltransferase activity	S: Function unknown	K24553	--	IPR018732: Dpy-19/Dpy-19-like	Plasma membrane	--
A6X935	Inter alpha-trypsin inhibitor, heavy chain 4 OS=Mus musculus OX=10090 GN=Itih4 PE=1 SV=2	Itih4	0.36756	0.325822	0.577383	0.367278	0.242282	0.364118	0.535069	0.94033	0.657373	0.981957	0.685332	0.875752	2.08328	0.0013348	0.202083	up	GO:0006953 acute-phase response;GO:0030212 hyaluronan metabolic process;GO:0034097 response to cytokine	GO:0005615 extracellular space;GO:0005737 cytoplasm;GO:0005886 plasma membrane;GO:0062023 collagen-containing extracellular matrix	GO:0004867 serine-type endopeptidase inhibitor activity	--	K24514	--	IPR036465: von Willebrand factor A-like domain superfamily;IPR002035: von Willebrand factor, type A;IPR010600: Inter-alpha-trypsin inhibitor heavy chain, C-terminal;IPR013694: VIT domain	Extracell	CS pos: 28-29. TTA-EK. Pr: 0.6531
A6X940	Fermitin family member 2 (Fragment) OS=Mus musculus OX=10090 GN=Fermt2 PE=1 SV=1	Fermt2	0.627014	0.436744	0.7672	0.550486	0.697673	0.557103	0.925232	0.522102	0.563459	0.720436	0.392021	0.508277	0.99871	0.993341	0.998815	insig	GO:0007229 integrin-mediated signaling pathway	--	--	D: Cell cycle control, cell division, chromosome partitioning	K17083	--	IPR040790: Kindlin-2, N-terminal;IPR037843: Kindlin/fermitin	Nucleus	--
A7E1Z5	Anion exchange protein OS=Mus musculus OX=10090 GN=Slc4a4 PE=1 SV=1	Slc4a4	0.172841	0.199661	0.152952	0.161677	0.17868	0.195959	0	0.135628	0.229233	0.263596	0.135642	0.179684	0.888878	0.629321	0.939263	insig	--	GO:0016021 integral component of membrane	GO:0005452 inorganic anion exchanger activity	P: Inorganic ion transport and metabolism	K13575	ko04964: Proximal tubule bicarbonate reclamation;ko04972: Pancreatic secretion;ko04976: Bile secretion	IPR011531: Bicarbonate transporter-like, transmembrane domain;IPR016152: Phosphotransferase/anion transporter;IPR013769: Band 3 cytoplasmic domain;IPR003020: Bicarbonate transporter, eukaryotic;IPR003024: Sodium bicarbonate cotransporter	Plasma membrane	--
A8DUK4	Beta-globin OS=Mus musculus OX=10090 GN=Hbb-bs PE=1 SV=1	Hbb-bs	397.874	490.327	426.144	525.387	553.205	570.787	334.011	346.396	629.357	581.471	561.466	540.568	1.00997	0.935516	0.991181	insig	--	GO:0005833 hemoglobin complex	GO:0005344 oxygen carrier activity;GO:0019825 oxygen binding;GO:0020037 heme binding;GO:0046872 metal ion binding	C: Energy production and conversion	K13823	ko05143: African trypanosomiasis;ko05144: Malaria	IPR002337: Hemoglobin, beta-type;IPR012292: Globin/Protoglobin;IPR009050: Globin-like superfamily;IPR000971: Globin	Cytoplasm	--
A8Y5D3	Septin 9 (Fragment) OS=Mus musculus OX=10090 GN=Septin9 PE=1 SV=1	Septin9	0.568581	0.6152	0.245888	0.422603	0.241434	0.157462	0.346756	0.482344	0.637806	0.554691	0.824481	0.610614	1.53551	0.0762022	0.668091	insig	--	--	GO:0005525 GTP binding	D: Cell cycle control, cell division, chromosome partitioning;T: Signal transduction mechanisms;Z: Cytoskeleton	K16938	ko05100: Bacterial invasion of epithelial cells	IPR030379: Septin-type guanine nucleotide-binding (G) domain;IPR027417: P-loop containing nucleoside triphosphate hydrolase	Cytoplasm_Nucleus	--
A8Y5H7	SEC14-like protein 1 OS=Mus musculus OX=10090 GN=Sec14l1 PE=1 SV=1	Sec14l1	0.394763	0	0.425679	0.273286	0.477788	0	0.554273	0.506425	0.35874	0.470842	0.433481	0.35789	1.70641	0.0913406	0.676469	insig	GO:0015871 choline transport;GO:0039536 negative regulation of RIG-I signaling pathway;GO:0045087 innate immune response	GO:0005654 nucleoplasm;GO:0005737 cytoplasm;GO:0005794 Golgi apparatus;GO:0005829 cytosol	GO:0039552 RIG-I binding	I: Lipid transport and metabolism	K26544	--	IPR001251: CRAL-TRIO lipid binding domain;IPR036273: CRAL/TRIO, N-terminal domain superfamily;IPR006797: PRELI/MSF1 domain;IPR036865: CRAL-TRIO lipid binding domain superfamily;IPR036598: GOLD domain superfamily;IPR011074: CRAL/TRIO, N-terminal domain;IPR009038: GOLD domain	Nucleus	--
B0F2B4	Neuroligin 4-like OS=Mus musculus OX=10090 GN=Nlgn4l PE=1 SV=1	Nlgn4l	0.591602	0.627836	0.601039	0.591241	0.705014	0.401894	0.616873	0.647899	0.564505	0.679721	0.698441	0.725813	1.11784	0.182343	0.764571	insig	GO:0002124 territorial aggressive behavior;GO:0003360 brainstem development;GO:0007158 neuron cell-cell adhesion;GO:0007268 chemical synaptic transmission;GO:0008049 male courtship behavior;GO:0021549 cerebellum development;GO:0035176 social behavior;GO:0035265 organ growth;GO:0048488 synaptic vesicle endocytosis;GO:0050804 modulation of chemical synaptic transmission;GO:0071625 vocalization beha…	GO:0005886 plasma membrane;GO:0005887 integral component of plasma membrane;GO:0009986 cell surface;GO:0030425 dendrite;GO:0045202 synapse;GO:0045211 postsynaptic membrane;GO:0060076 excitatory synapse;GO:0070161 anchoring junction;GO:0098690 glycinergic synapse;GO:0098793 presynapse;GO:0099060 integral component of postsynaptic specialization membrane	GO:0031404 chloride ion binding;GO:0038023 signaling receptor activity;GO:0042043 neurexin family protein binding;GO:0042803 protein homodimerization activity;GO:0097110 scaffold protein binding	R: General function prediction only	K07378	ko04514: Cell adhesion molecules	IPR029058: Alpha/Beta hydrolase fold;IPR002018: Carboxylesterase, type B;IPR019819: Carboxylesterase type B, conserved site	Endoplasmic reticulum	CS pos: 18-19. ASA-QP. Pr: 0.8311
B0QZW1	Glutamate receptor OS=Mus musculus OX=10090 GN=Gria3 PE=1 SV=1	Gria3	4.75649	4.65529	4.36606	5.13012	6.19791	4.86268	3.88433	3.98613	4.50802	4.45658	5.16563	3.93683	0.865491	0.070977	0.662464	insig	--	GO:0016021 integral component of membrane;GO:0045211 postsynaptic membrane;GO:0070161 anchoring junction	GO:0004970 ionotropic glutamate receptor activity	P: Inorganic ion transport and metabolism;E: Amino acid transport and metabolism;T: Signal transduction mechanisms	K05199	ko04024: cAMP signaling pathway;ko04080: Neuroactive ligand-receptor interaction;ko04713: Circadian entrainment;ko04723: Retrograde endocannabinoid signaling;ko04724: Glutamatergic synapse;ko04728: Dopaminergic synapse;ko04730: Long-term depression;ko05016: Huntington disease;ko05017: Spinocerebellar ataxia;ko05022: Pathways of neurodegeneration - multiple diseases;ko05031: Amphetamine addiction;…	IPR001508: Ionotropic glutamate receptor, metazoa;IPR019594: Ionotropic glutamate receptor, L-glutamate and glycine-binding domain;IPR001320: Ionotropic glutamate receptor;IPR001828: Receptor, ligand binding region;IPR028082: Periplasmic binding protein-like I	Plasma membrane	CS pos: 22-23. SHG-GF. Pr: 0.8708
B0R031	Leucine rich repeat containing 57 (Fragment) OS=Mus musculus OX=10090 GN=Lrrc57 PE=1 SV=1	Lrrc57	0	0	0.169238	0.267845	0	0.112764	0	0	0.087633	0	0.16557	0.309481	1.02335	0.975709	0.997553	insig	--	--	--	R: General function prediction only	K10348	--	IPR001611: Leucine-rich repeat;IPR032675: Leucine-rich repeat domain superfamily;IPR003591: Leucine-rich repeat, typical subtype	Cytoplasm	--
B0V2N1	Receptor-type tyrosine-protein phosphatase S OS=Mus musculus OX=10090 GN=Ptprs PE=1 SV=1	Ptprs	15.2186	14.4889	14.3091	15.3195	15.6888	14.8641	14.16	13.9239	15.0407	14.1181	14.8185	15.3548	0.972489	0.226769	0.791715	insig	GO:0006470 protein dephosphorylation;GO:0016043 cellular component organization;GO:0051128 regulation of cellular component organization	GO:0016021 integral component of membrane	GO:0004725 protein tyrosine phosphatase activity	T: Signal transduction mechanisms	K06778	ko04514: Cell adhesion molecules	IPR013783: Immunoglobulin-like fold;IPR003961: Fibronectin type III;IPR036116: Fibronectin type III superfamily;IPR003595: Protein-tyrosine phosphatase, catalytic;IPR029021: Protein-tyrosine phosphatase-like;IPR007110: Immunoglobulin-like domain;IPR036179: Immunoglobulin-like domain superfamily;IPR016130: Protein-tyrosine phosphatase, active site;IPR000242: Tyrosine-specific protein phosphatase, …	Endoplasmic reticulum	CS pos: 29-30. CLA-EE. Pr: 0.9511
B1APX2	RIKEN cDNA 5031439G07 gene OS=Mus musculus OX=10090 GN=5031439G07Rik PE=1 SV=1	5031439G07Rik	0.447705	0.767177	0.384706	0.314365	0.430661	0.234736	0.49999	0.452933	0.331931	0.30048	0.387354	0.414244	0.925401	0.703493	0.956239	insig	--	--	--	S: Function unknown	--	--	IPR019141: Protein of unknown function DUF2045	Mitochondrion	--
B1AQW2	Microtubule-associated protein OS=Mus musculus OX=10090 GN=Mapt PE=1 SV=1	Mapt	14.3446	14.6174	12.678	14.7499	14.5789	14.73	14.0977	16.1003	14.5182	13.2751	14.9146	12.7195	0.999144	0.983932	0.997928	insig	--	GO:0005829 cytosol;GO:0005874 microtubule;GO:0005886 plasma membrane;GO:0030424 axon	GO:0008017 microtubule binding	Z: Cytoskeleton	K04380	ko04010: MAPK signaling pathway;ko05010: Alzheimer disease;ko05012: Parkinson disease;ko05022: Pathways of neurodegeneration - multiple diseases	IPR002955: Microtubule-associated protein Tau;IPR001084: Microtubule associated protein, tubulin-binding repeat;IPR027324: Microtubule associated protein MAP2/MAP4/Tau	Cytoplasm	--
B1AQZ0	Septin-8 OS=Mus musculus OX=10090 GN=Septin8 PE=1 SV=1	Septin8	41.1591	43.3826	41.6591	41.6929	39.2355	40.085	41.1738	33.1959	42.2735	41.7888	43.8879	41.3683	0.985737	0.732194	0.959032	insig	--	GO:0030672 synaptic vesicle membrane	GO:0005525 GTP binding	D: Cell cycle control, cell division, chromosome partitioning	K16939	ko05100: Bacterial invasion of epithelial cells	IPR030379: Septin-type guanine nucleotide-binding (G) domain;IPR027417: P-loop containing nucleoside triphosphate hydrolase;IPR016491: Septin	Nucleus	--
B1AR09	Myeloid/lymphoid or mixed-lineage leukemia; translocated to, 6 OS=Mus musculus OX=10090 GN=Mllt6 PE=1 SV=1	Mllt6	0.365261	0	0.223436	0.244521	0	0	0.454288	0	0	0	0	0	0.54522	0.541759	0.922842	insig	GO:0003014 renal system process;GO:0006357 regulation of transcription by RNA polymerase II;GO:0010765 positive regulation of sodium ion transport;GO:0034729 histone H3-K79 methylation;GO:0035811 negative regulation of urine volume;GO:0035812 renal sodium excretion;GO:0036359 renal potassium excretion;GO:0045944 positive regulation of transcription by RNA polymerase II;GO:0070295 renal water abso…	GO:0005634 nucleus	GO:0031491 nucleosome binding;GO:0042393 histone binding;GO:0046872 metal ion binding	R: General function prediction only	K23588	--	IPR019787: Zinc finger, PHD-finger;IPR001965: Zinc finger, PHD-type;IPR034732: Extended PHD (ePHD) domain;IPR013083: Zinc finger, RING/FYVE/PHD-type;IPR019786: Zinc finger, PHD-type, conserved site;IPR011011: Zinc finger, FYVE/PHD-type	Nucleus	--
B1AR13	CDGSH iron-sulfur domain-containing protein 3, mitochondrial OS=Mus musculus OX=10090 GN=Cisd3 PE=1 SV=1	Cisd3	1.20132	1.04514	1.66336	1.07356	1.3292	1.1141	1.31025	1.32584	1.11385	1.25282	1.3899	0.879539	0.9792	0.837243	0.975352	insig	GO:0106034 protein maturation by [2Fe-2S] cluster transfer	GO:0005739 mitochondrion	GO:0046872 metal ion binding;GO:0051537 2 iron, 2 sulfur cluster binding	S: Function unknown	K23886	--	IPR018967: Iron-binding zinc finger, CDGSH type;IPR042216: MitoNEET, CDGSH iron-sulfur domain	Extracell	--
B1AR17	DNA helicase OS=Mus musculus OX=10090 GN=Chd3 PE=1 SV=1	Chd3	0.378864	0.251261	0.361992	0.16982	0.218878	0.0962679	0.231385	0.218621	0.186892	0.172707	0.152046	0.203385	0.788742	0.306707	0.840353	insig	GO:0000122 negative regulation of transcription by RNA polymerase II;GO:0006325 chromatin organization;GO:0006338 chromatin remodeling;GO:0007051 spindle organization;GO:0007098 centrosome cycle;GO:0016575 histone deacetylation;GO:0042659 regulation of cell fate specification;GO:0045892 negative regulation of transcription, DNA-templated;GO:0045893 positive regulation of transcription, DNA-templa…	GO:0000785 chromatin;GO:0005634 nucleus;GO:0005654 nucleoplasm;GO:0005730 nucleolus;GO:0005737 cytoplasm;GO:0005813 centrosome;GO:0016581 NuRD complex;GO:0016605 PML body;GO:0034451 centriolar satellite	GO:0000976 transcription cis-regulatory region binding;GO:0003677 DNA binding;GO:0003678 DNA helicase activity;GO:0003682 chromatin binding;GO:0005524 ATP binding;GO:0016887 ATP hydrolysis activity;GO:0042393 histone binding;GO:0046872 metal ion binding;GO:0140658 ATP-dependent chromatin remodeler activity	R: General function prediction only	K11642	ko03082: ATP-dependent chromatin remodeling	IPR013083: Zinc finger, RING/FYVE/PHD-type;IPR016197: Chromo-like domain superfamily;IPR009462: CHD subfamily II, SANT-like domain;IPR009463: Domain of unknown function DUF1087;IPR012957: CHD, C-terminal 2;IPR038718: SNF2-like, N-terminal domain superfamily;IPR027417: P-loop containing nucleoside triphosphate hydrolase;IPR011011: Zinc finger, FYVE/PHD-type;IPR014001: Helicase superfamily 1/2, ATP…	Nucleus	--
B1ART1	Vacuolar protein sorting 13D OS=Mus musculus OX=10090 GN=Vps13d PE=1 SV=1	Vps13d	0.882585	0.755615	0.838334	0.794229	0.695513	0.79803	0.869768	0.757236	0.743749	0.719538	0.687597	0.820933	0.965265	0.486298	0.909848	insig	GO:0006623 protein targeting to vacuole;GO:0007005 mitochondrion organization;GO:0045053 protein retention in Golgi apparatus;GO:1901526 positive regulation of mitophagy	GO:0019898 extrinsic component of membrane	--	U: Intracellular trafficking, secretion, and vesicular transport	K19527	--	IPR026847: Vacuolar protein sorting-associated protein 13;IPR015940: Ubiquitin-associated domain;IPR041969: Intermembrane lipid transfer protein VPS13D, UBA domain;IPR031645: Vacuolar protein sorting-associated protein 13, DH-like domain;IPR031642: VPS13, repeated region;IPR009543: Vacuolar protein sorting-associated protein 13, VPS13 adaptor binding domain;IPR026854: Vacuolar protein sorting-ass…	Cytoplasm	--
B1ARW8	Uncharacterized protein C1orf122 homolog OS=Mus musculus OX=10090 PE=4 SV=1	--	0.255971	0.531251	0.358923	0.469743	0.272141	0.664643	0.434139	0.38403	0.358489	0.40379	0.270985	0.3509	0.862756	0.428622	0.887932	insig	--	--	--	--	--	--	IPR031714: Protein of unknown function DUF4726	Extracell	--
B1AS29	Glutamate receptor ionotropic, kainate 3 OS=Mus musculus OX=10090 GN=Grik3 PE=1 SV=1	Grik3	0.285535	0.800488	0.54574	0.469412	0.612521	0.731621	0.779304	0.420832	0.395123	0.541742	0.504908	0.858358	1.01595	0.934691	0.991181	insig	--	GO:0016021 integral component of membrane;GO:0045211 postsynaptic membrane;GO:0070161 anchoring junction	GO:0004970 ionotropic glutamate receptor activity	P: Inorganic ion transport and metabolism;E: Amino acid transport and metabolism;T: Signal transduction mechanisms	K05203	ko04080: Neuroactive ligand-receptor interaction;ko04724: Glutamatergic synapse	IPR001508: Ionotropic glutamate receptor, metazoa;IPR019594: Ionotropic glutamate receptor, L-glutamate and glycine-binding domain;IPR001320: Ionotropic glutamate receptor;IPR028082: Periplasmic binding protein-like I;IPR001828: Receptor, ligand binding region	Plasma membrane	CS pos: 31-32. SRG-MP. Pr: 0.7551
B1ASU0	Interleukin-1 receptor accessory protein-like 1 OS=Mus musculus OX=10090 GN=Il1rapl1 PE=1 SV=1	Il1rapl1	0.453486	0.378108	0.609081	0.670593	0.524554	0.328639	0.522573	0.495479	0.477192	0.490726	0.444605	0.435554	0.96683	0.779251	0.966011	insig	GO:0007165 signal transduction;GO:0045920 negative regulation of exocytosis;GO:0099175 regulation of postsynapse organization;GO:0099545 trans-synaptic signaling by trans-synaptic complex;GO:1905606 regulation of presynapse assembly	GO:0005886 plasma membrane;GO:0016021 integral component of membrane;GO:0030424 axon;GO:0030425 dendrite;GO:0098978 glutamatergic synapse	GO:0016787 hydrolase activity	--	K05170	--	IPR013783: Immunoglobulin-like fold;IPR007110: Immunoglobulin-like domain;IPR003599: Immunoglobulin subtype;IPR035897: Toll/interleukin-1 receptor homology (TIR) domain superfamily;IPR041416: IL-1Ra-like, immunoglobulin domain;IPR000157: Toll/interleukin-1 receptor homology (TIR) domain;IPR036179: Immunoglobulin-like domain superfamily;IPR013151: Immunoglobulin;IPR003598: Immunoglobulin subtype 2…	Mitochondrion	CS pos: 18-19. TQS-LK. Pr: 0.4978
B1AUH5	Calcium/calmodulin-dependent serine protein kinase (MAGUK family) (Fragment) OS=Mus musculus OX=10090 GN=Cask PE=1 SV=1	Cask	0.326192	0.507868	0.298034	0.375286	0.229825	0	0.318751	0.339151	0.428882	0.296541	0.285975	0.246671	1.1029	0.699515	0.954783	insig	GO:0006468 protein phosphorylation	--	GO:0004672 protein kinase activity;GO:0005524 ATP binding	T: Signal transduction mechanisms	K06103	--	IPR000719: Protein kinase domain;IPR011009: Protein kinase-like domain superfamily	Cytoskeleton	--
B1AUN2	Translation initiation factor eIF2B subunit gamma OS=Mus musculus OX=10090 GN=Eif2b3 PE=1 SV=1	Eif2b3	0.906603	1.00186	0.921029	0.838812	0.909371	0.865945	0.949754	0.846533	0.864633	0.840671	0.837786	0.923443	0.966787	0.338754	0.850867	insig	GO:0002183 cytoplasmic translational initiation;GO:0006413 translational initiation;GO:0009408 response to heat;GO:0009749 response to glucose;GO:0014003 oligodendrocyte development;GO:0043434 response to peptide hormone;GO:0050852 T cell receptor signaling pathway	GO:0005737 cytoplasm;GO:0005851 eukaryotic translation initiation factor 2B complex;GO:0032045 guanyl-nucleotide exchange factor complex	GO:0003743 translation initiation factor activity;GO:0005085 guanyl-nucleotide exchange factor activity;GO:0008135 translation factor activity, RNA binding;GO:0016779 nucleotidyltransferase activity	J: Translation, ribosomal structure and biogenesis	K03241	ko05168: Herpes simplex virus 1 infection	IPR029044: Nucleotide-diphospho-sugar transferases;IPR005835: Nucleotidyl transferase domain	Cytoplasm	--
B1AUR6	Protein MMS22-like OS=Mus musculus OX=10090 GN=Mms22l PE=1 SV=1	Mms22l	0.386186	0.3875	0.238931	0	0.616314	0.370916	0.292877	0.486747	0.369669	0	0.538192	0.416508	1.05208	0.882326	0.982831	insig	GO:0000724 double-strand break repair via homologous recombination;GO:0031297 replication fork processing	GO:0005654 nucleoplasm;GO:0005829 cytosol;GO:0035101 FACT complex;GO:0042555 MCM complex;GO:0043596 nuclear replication fork;GO:0090734 site of DNA damage	GO:0003697 single-stranded DNA binding	--	K26125	--	IPR029425: Protein MMS22-like, N-terminal;IPR042320: Protein MMS22-like;IPR029424: MMS22-like, C-terminal	Plasma membrane	--
B1AVN9	Phosphatase and actin regulator OS=Mus musculus OX=10090 GN=Phactr2 PE=1 SV=2	Phactr2	0.134867	0.0209991	0.097828	0.117506	0.148339	0.285669	0.079133	0.116369	0.185193	0.0697611	0.282932	0	0.910805	0.828588	0.974802	insig	GO:0030036 actin cytoskeleton organization	--	GO:0003779 actin binding;GO:0004864 protein phosphatase inhibitor activity	R: General function prediction only	K17594	--	IPR004018: RPEL repeat	Nucleus	--
B1AVU4	Predicted gene 14744 OS=Mus musculus OX=10090 GN=Gm14744 PE=3 SV=1	Gm14744	1.73151	2.2318	2.42958	1.58143	1.93278	1.74908	2.23253	2.09722	1.82665	1.66725	2.4397	1.85173	1.03937	0.676704	0.950334	insig	--	GO:0005615 extracellular space	GO:0005549 odorant binding;GO:0036094 small molecule binding	--	--	--	IPR000566: Lipocalin/cytosolic fatty-acid binding domain;IPR012674: Calycin;IPR022272: Lipocalin family conserved site;IPR002448: Lipocalin, OBP-like;IPR002345: Lipocalin	Extracell	CS pos: 15-16. VSC-AH. Pr: 0.5184
B1AVY7	Kinesin-like protein KIF16B OS=Mus musculus OX=10090 GN=Kif16b PE=1 SV=1	Kif16b	0.871792	0.704438	0.695712	0.77916	0.708506	0.771448	0.656989	0.763294	0.636814	0.664104	0.715611	0.807432	0.936701	0.246912	0.800195	insig	GO:0001704 formation of primary germ layer;GO:0001919 regulation of receptor recycling;GO:0006895 Golgi to endosome transport;GO:0007018 microtubule-based movement;GO:0007173 epidermal growth factor receptor signaling pathway;GO:0007492 endoderm development;GO:0008543 fibroblast growth factor receptor signaling pathway;GO:0032801 receptor catabolic process;GO:0045022 early endosome to late endoso…	GO:0005737 cytoplasm;GO:0005768 endosome;GO:0005769 early endosome;GO:0005819 spindle;GO:0005829 cytosol;GO:0005871 kinesin complex;GO:0005874 microtubule;GO:0031901 early endosome membrane;GO:0045335 phagocytic vesicle	GO:0003777 microtubule motor activity;GO:0005524 ATP binding;GO:0005547 phosphatidylinositol-3,4,5-trisphosphate binding;GO:0008017 microtubule binding;GO:0008574 plus-end-directed microtubule motor activity;GO:0016887 ATP hydrolysis activity;GO:0031267 small GTPase binding;GO:0032266 phosphatidylinositol-3-phosphate binding;GO:0043325 phosphatidylinositol-3,4-bisphosphate binding;GO:0080025 phos…	Z: Cytoskeleton	K17916	ko04814: Motor proteins	IPR019821: Kinesin motor domain, conserved site;IPR001683: Phox homology;IPR008984: SMAD/FHA domain superfamily;IPR001752: Kinesin motor domain;IPR036961: Kinesin motor domain superfamily;IPR000253: Forkhead-associated (FHA) domain;IPR036871: PX domain superfamily;IPR027417: P-loop containing nucleoside triphosphate hydrolase	Mitochondrion	--
B1AVZ0	Uracil phosphoribosyltransferase homolog OS=Mus musculus OX=10090 GN=Uprt PE=1 SV=1	Uprt	0.560252	0.522591	0.472118	0.315201	0.584115	0.725282	0.42956	0.522732	0.40733	0.438157	0.481977	0.574006	0.897534	0.402585	0.874891	insig	GO:0006222 UMP biosynthetic process	GO:0005654 nucleoplasm;GO:0005737 cytoplasm;GO:0005829 cytosol;GO:0043231 intracellular membrane-bounded organelle	GO:0005525 GTP binding	R: General function prediction only	K00876	ko00240: Pyrimidine metabolism;ko00983: Drug metabolism - other enzymes;ko01100: Metabolic pathways;ko01232: Nucleotide metabolism	IPR029057: Phosphoribosyltransferase-like;IPR000836: Phosphoribosyltransferase domain	Nucleus	--
B1AWC9	Phosphodiesterase OS=Mus musculus OX=10090 GN=Pde4b PE=1 SV=1	Pde4b	0.628252	0.588457	0.596997	0.633155	0.644131	0.628947	0.609706	0.582547	0.662979	0.616809	0.667767	0.473458	0.971324	0.579638	0.928388	insig	GO:0001780 neutrophil homeostasis;GO:0006198 cAMP catabolic process;GO:0007165 signal transduction;GO:0009408 response to heat;GO:0030593 neutrophil chemotaxis;GO:0032729 positive regulation of interferon-gamma production;GO:0032743 positive regulation of interleukin-2 production;GO:0050852 T cell receptor signaling pathway;GO:0050900 leukocyte migration;GO:0071222 cellular response to lipopolysa…	GO:0000930 gamma-tubulin complex;GO:0005634 nucleus;GO:0005737 cytoplasm;GO:0005813 centrosome;GO:0005829 cytosol;GO:0005891 voltage-gated calcium channel complex;GO:0008021 synaptic vesicle;GO:0014069 postsynaptic density;GO:0016020 membrane;GO:0030018 Z disc;GO:0043197 dendritic spine;GO:0048471 perinuclear region of cytoplasm;GO:0060076 excitatory synapse;GO:0071944 cell periphery	GO:0004114 3',5'-cyclic-nucleotide phosphodiesterase activity;GO:0004115 3',5'-cyclic-AMP phosphodiesterase activity;GO:0030552 cAMP binding;GO:0043015 gamma-tubulin binding;GO:0044325 transmembrane transporter binding;GO:0046872 metal ion binding	T: Signal transduction mechanisms	K13293	ko00230: Purine metabolism;ko01100: Metabolic pathways;ko04024: cAMP signaling pathway;ko04928: Parathyroid hormone synthesis, secretion and action;ko05032: Morphine addiction	IPR002073: 3'5'-cyclic nucleotide phosphodiesterase, catalytic domain;IPR040844: Phosphodiesterase 4 upstream conserved regions (UCR);IPR003607: HD/PDEase domain;IPR023088: 3'5'-cyclic nucleotide phosphodiesterase;IPR036971: 3'5'-cyclic nucleotide phosphodiesterase, catalytic domain superfamily;IPR023174: 3'5'-cyclic nucleotide phosphodiesterase, conserved site	Cytoplasm	--
B1AWE0	Clathrin light chain OS=Mus musculus OX=10090 GN=Clta PE=1 SV=1	Clta	0.171333	0	0.422082	0.339918	0.510956	0.309497	0.511582	0.412108	0.322083	0.490213	0.236387	0.300578	1.29602	0.349347	0.850867	insig	GO:0006886 intracellular protein transport;GO:0016192 vesicle-mediated transport	GO:0030130 clathrin coat of trans-Golgi network vesicle;GO:0030132 clathrin coat of coated pit	GO:0005198 structural molecule activity	U: Intracellular trafficking, secretion, and vesicular transport	K04644	ko04142: Lysosome;ko04144: Endocytosis;ko04721: Synaptic vesicle cycle;ko04961: Endocrine and other factor-regulated calcium reabsorption;ko05016: Huntington disease;ko05100: Bacterial invasion of epithelial cells	IPR000996: Clathrin light chain	Cytoplasm	--
B1AWN6	Sodium channel protein type 2 subunit alpha OS=Mus musculus OX=10090 GN=Scn2a PE=1 SV=1	Scn2a	3.60124	3.51822	3.53675	3.67882	3.79059	3.60142	3.58731	3.79478	3.7255	3.54155	3.69929	3.58524	1.00951	0.562805	0.925735	insig	GO:0034765 regulation of ion transmembrane transport	GO:0001518 voltage-gated sodium channel complex	GO:0005244 voltage-gated ion channel activity;GO:0005248 voltage-gated sodium channel activity	P: Inorganic ion transport and metabolism;T: Signal transduction mechanisms	K04834	ko04742: Taste transduction	IPR027359: Voltage-dependent channel domain superfamily;IPR010526: Sodium ion transport-associated;IPR044564: Voltage-gated sodium channel alpha subunit, inactivation gate;IPR000048: IQ motif, EF-hand binding site;IPR024583: Voltage-gated Na+ ion channel, cytoplasmic domain;IPR001696: Voltage gated sodium channel, alpha subunit;IPR005821: Ion transport domain;IPR043203: Voltage-gated cation chann…	Plasma membrane	--
B1AX58	Plastin-3 OS=Mus musculus OX=10090 GN=Pls3 PE=1 SV=1	Pls3	3.29104	3.49324	3.15558	3.52778	3.14687	3.11221	3.29947	3.47699	3.32777	3.37307	3.43795	2.87584	1.00326	0.928239	0.991181	insig	GO:0051017 actin filament bundle assembly;GO:0060348 bone development	GO:0005829 cytosol;GO:0005886 plasma membrane	GO:0005509 calcium ion binding;GO:0051015 actin filament binding	Z: Cytoskeleton	K17336	--	IPR001589: Actinin-type actin-binding domain, conserved site;IPR002048: EF-hand domain;IPR036872: CH domain superfamily;IPR011992: EF-hand domain pair;IPR001715: Calponin homology domain;IPR039959: Fimbrin/Plastin;IPR018247: EF-Hand 1, calcium-binding site	Cytoplasm	--
B1AXH1	NHS-like protein 2 OS=Mus musculus OX=10090 GN=Nhsl2 PE=1 SV=2	Nhsl2	1.32724	1.61921	1.34106	1.24409	1.48075	1.40323	1.36726	1.2935	1.42813	1.49308	1.49002	1.17679	0.980178	0.71447	0.958839	insig	GO:0030154 cell differentiation	--	--	--	K24144	--	IPR024845: Actin remodeling regulator NHS	Nucleus	--
B1AXP6	Mitochondrial import receptor subunit TOM5 homolog OS=Mus musculus OX=10090 GN=Tomm5 PE=3 SV=1	Tomm5	2.13071	2.49144	2.38202	2.29884	2.20102	1.77066	2.24177	1.80935	2.0275	2.02202	2.04079	2.08187	0.920798	0.174305	0.760915	insig	GO:0006626 protein targeting to mitochondrion	GO:0005742 mitochondrial outer membrane translocase complex;GO:0016021 integral component of membrane	--	--	K17773	--	IPR029179: Mitochondrial import receptor subunit TOM5, metazoa;IPR019603: Mitochondrial outer membrane translocase complex, subunit Tom5	Cytoplasm	--
B1AXV0	DOMON domain-containing protein FRRS1L OS=Mus musculus OX=10090 GN=Frrs1l PE=1 SV=1	Frrs1l	2.66833	2.25538	2.70112	2.16809	2.42715	2.19324	2.88493	1.87301	1.83124	2.10016	2.28786	2.55676	0.938991	0.469728	0.899999	insig	GO:1900449 regulation of glutamate receptor signaling pathway	GO:0016021 integral component of membrane	--	T: Signal transduction mechanisms	K25381	--	IPR042789: DOMON domain-containing protein FRRS1L;IPR005018: DOMON domain	Plasma membrane	CS pos: 28-29. CDA-SP. Pr: 0.5053
B1AY13	Ubiquitin carboxyl-terminal hydrolase 24 OS=Mus musculus OX=10090 GN=Usp24 PE=1 SV=1	Usp24	0.946066	0.971645	1.11631	1.13973	1.0106	0.932069	0.933315	0.924246	1.00415	1.06313	1.12253	0.979992	0.98544	0.76295	0.965963	insig	GO:0006511 ubiquitin-dependent protein catabolic process;GO:0016579 protein deubiquitination	--	GO:0004843 cysteine-type deubiquitinase activity	O: Posttranslational modification, protein turnover, chaperones	K11840	--	IPR018200: Ubiquitin specific protease, conserved site;IPR028889: Ubiquitin specific protease domain;IPR038765: Papain-like cysteine peptidase superfamily;IPR015940: Ubiquitin-associated domain;IPR009060: UBA-like superfamily;IPR021905: Domain of unknown function DUF3517;IPR001394: Peptidase C19, ubiquitin carboxyl-terminal hydrolase;IPR016024: Armadillo-type fold;IPR029071: Ubiquitin-like domain…	Cytoplasm_Nucleus	--
B1AZ85	SH3-domain kinase binding protein 1 (Fragment) OS=Mus musculus OX=10090 GN=Sh3kbp1 PE=1 SV=1	Sh3kbp1	0	0	0	0.075904	0	0.0433867	0	0	0.0441291	0	0	0.0279273	0.604041	0.623253	0.936359	insig	GO:0007015 actin filament organization	GO:0005737 cytoplasm;GO:0005925 focal adhesion;GO:0016020 membrane	--	T: Signal transduction mechanisms	K12470	ko04144: Endocytosis	IPR036028: SH3-like domain superfamily;IPR001452: SH3 domain;IPR035771: SH3 domain-containing kinase-binding protein 1, second SH3 domain	Nucleus	--
B1AZA5	Transmembrane protein 245 OS=Mus musculus OX=10090 GN=Tmem245 PE=1 SV=1	Tmem245	0.514543	0.50922	0.43404	0.551685	0.774898	0.369528	0.654519	0.66654	0.559083	0.607083	0.470549	0.702167	1.16044	0.237649	0.792845	insig	--	GO:0016021 integral component of membrane	--	S: Function unknown	--	--	IPR002549: Transmembrane protein TqsA-like	Plasma membrane	--
B1AZI6	THO complex subunit 2 OS=Mus musculus OX=10090 GN=Thoc2 PE=1 SV=1	Thoc2	0.49012	0.260684	0.370459	0.321386	0.378696	0.354682	0.342336	0.438507	0.286831	0.322415	0.444062	0.283789	0.973306	0.824989	0.974802	insig	GO:0000902 cell morphogenesis;GO:0001824 blastocyst development;GO:0006397 mRNA processing;GO:0006406 mRNA export from nucleus;GO:0008380 RNA splicing;GO:0010468 regulation of gene expression;GO:0010793 regulation of mRNA export from nucleus;GO:0010977 negative regulation of neuron projection development;GO:0016973 poly(A)+ mRNA export from nucleus;GO:0017145 stem cell division;GO:0046784 viral m…	GO:0000346 transcription export complex;GO:0000347 THO complex;GO:0000445 THO complex part of transcription export complex;GO:0000781 chromosome, telomeric region;GO:0005634 nucleus;GO:0016607 nuclear speck	GO:0003729 mRNA binding	K: Transcription	K12879	ko03013: Nucleocytoplasmic transport;ko03040: Spliceosome	IPR021418: THO complex, subunitTHOC2, C-terminal;IPR040007: THO complex subunit 2;IPR032302: THO complex subunit 2, N-terminal domain;IPR021726: THO complex, subunitTHOC2, N-terminal	Cytoplasm	--
B1AZP2	Disks large-associated protein 4 OS=Mus musculus OX=10090 GN=Dlgap4 PE=1 SV=1	Dlgap4	1.52026	1.84689	1.66584	1.79392	1.49273	1.68039	1.78869	1.54721	1.5356	1.60873	1.74498	1.5794	0.980458	0.663496	0.946702	insig	GO:0023052 signaling;GO:0098962 regulation of postsynaptic neurotransmitter receptor activity	GO:0005886 plasma membrane;GO:0030425 dendrite;GO:0031594 neuromuscular junction;GO:0043025 neuronal cell body;GO:0045202 synapse;GO:0098978 glutamatergic synapse;GO:0098981 cholinergic synapse;GO:0099572 postsynaptic specialization	GO:0019904 protein domain specific binding;GO:0060090 molecular adaptor activity	T: Signal transduction mechanisms	K15008	ko04724: Glutamatergic synapse	IPR005026: SAPAP family	Nucleus	--
B1B0B8	DnaJ heat shock protein family (Hsp40) member C6 (Fragment) OS=Mus musculus OX=10090 GN=Dnajc6 PE=1 SV=1	Dnajc6	0.200675	0.287591	0.222044	0.0919319	0.21676	0.365667	0.407515	0.155048	0.168522	0.220949	0.222886	0.223353	1.00983	0.966446	0.997212	insig	GO:0016311 dephosphorylation	--	GO:0016791 phosphatase activity	T: Signal transduction mechanisms;R: General function prediction only	K09526	ko04144: Endocytosis	IPR029021: Protein-tyrosine phosphatase-like;IPR000387: Tyrosine-specific protein phosphatases domain;IPR029023: Tensin-type phosphatase domain	Cytoplasm	--
B1B0C7	Perlecan (heparan sulfate proteoglycan 2) OS=Mus musculus OX=10090 GN=Hspg2 PE=1 SV=1	Hspg2	0.523722	0.689579	0.650406	0.782201	0.790889	0.625459	0.7321	0.998475	0.902787	0.840027	0.842085	0.670354	1.22735	0.0357526	0.601833	insig	GO:0072359 circulatory system development	GO:0005604 basement membrane;GO:0016020 membrane	GO:0005509 calcium ion binding	O: Posttranslational modification, protein turnover, chaperones	K06255	ko04512: ECM-receptor interaction;ko04820: Cytoskeleton in muscle cells;ko05161: Hepatitis B;ko05205: Proteoglycans in cancer	IPR002172: Low-density lipoprotein (LDL) receptor class A repeat;IPR001791: Laminin G domain;IPR036179: Immunoglobulin-like domain superfamily;IPR013783: Immunoglobulin-like fold;IPR000034: Laminin IV;IPR007110: Immunoglobulin-like domain;IPR036055: LDL receptor-like superfamily;IPR002049: Laminin-type EGF domain;IPR000082: SEA domain;IPR013320: Concanavalin A-like lectin/glucanase domain superfa…	Extracell	CS pos: 25-26. THG-LR. Pr: 0.3611
B2B9E1	Triple QxxK/R motif-containing protein OS=Mus musculus OX=10090 GN=Triqk PE=2 SV=1	Triqk	1.07789	0.901827	0.326083	0.514542	0.4082	0.450519	0.676987	0	0.770792	0.666302	0.609234	0.541416	0.887382	0.689343	0.953315	insig	--	GO:0005789 endoplasmic reticulum membrane;GO:0016021 integral component of membrane	--	--	--	--	IPR024842: Triple repetitive-sequence of QXXK/R protein	Plasma membrane	--
B2KF50	UHRF1 (ICBP90) binding protein 1 OS=Mus musculus OX=10090 GN=Bltp3a PE=1 SV=1	Bltp3a	0.0691705	0.228896	0.335283	0.18045	0.183226	0	0	0	0	0	0.363678	0	0.364762	0.204611	0.781826	insig	--	--	GO:0042802 identical protein binding;GO:0042826 histone deacetylase binding	S: Function unknown	K19526	--	IPR026854: Vacuolar protein sorting-associated protein 13-like, N-terminal domain;IPR026728: UHRF1-binding protein 1-like	Nucleus	--
B2M1R6	Heterogeneous nuclear ribonucleoprotein K OS=Mus musculus OX=10090 GN=Hnrnpk PE=1 SV=1	Hnrnpk	2.08552	1.40521	0.907721	1.93613	1.93775	1.27485	1.97948	1.84855	1.60556	1.52516	1.718	1.57532	1.07383	0.583152	0.928388	insig	GO:0006357 regulation of transcription by RNA polymerase II;GO:0006396 RNA processing	GO:0002102 podosome;GO:0005654 nucleoplasm;GO:0005681 spliceosomal complex;GO:0005737 cytoplasm	GO:0003677 DNA binding;GO:0003723 RNA binding	A: RNA processing and modification;R: General function prediction only	K12886	ko03040: Spliceosome;ko05203: Viral carcinogenesis;ko05206: MicroRNAs in cancer	IPR036612: K Homology domain, type 1 superfamily;IPR004088: K Homology domain, type 1;IPR012987: ROK, N-terminal;IPR004087: K Homology domain	Nucleus	--
B2RQ71	Dip2c protein OS=Mus musculus OX=10090 GN=Dip2c PE=1 SV=1	Dip2c	1.11816	1.09212	0.936671	1.02415	1.03497	0.856137	0.94045	0.995953	1.02416	0.964533	0.975129	1.07999	0.986476	0.76961	0.965963	insig	--	--	--	R: General function prediction only	K24909	--	IPR037337: Dip2-like domain;IPR042099: ANL, N-terminal domain;IPR010506: DMAP1-binding domain;IPR000873: AMP-dependent synthetase/ligase;IPR045851: AMP-binding enzyme, C-terminal domain superfamily	Plasma membrane	--
B2RQ80	non-specific serine/threonine protein kinase OS=Mus musculus OX=10090 GN=Tnik PE=1 SV=1	Tnik	0.743956	0	0.69716	0.870121	0.934723	0.574325	0	0.559256	0	0	0.605179	0.887879	0.537215	0.193041	0.773908	insig	GO:0001934 positive regulation of protein phosphorylation;GO:0010243 response to organonitrogen compound;GO:0030033 microvillus assembly;GO:0031532 actin cytoskeleton reorganization;GO:0035556 intracellular signal transduction;GO:0046330 positive regulation of JNK cascade;GO:0046777 protein autophosphorylation;GO:0048814 regulation of dendrite morphogenesis;GO:0072659 protein localization to plas…	GO:0005654 nucleoplasm;GO:0005829 cytosol;GO:0005856 cytoskeleton;GO:0016324 apical plasma membrane;GO:0098793 presynapse;GO:0098978 glutamatergic synapse;GO:0099092 postsynaptic density, intracellular component	GO:0004674 protein serine/threonine kinase activity;GO:0005524 ATP binding	T: Signal transduction mechanisms	K08840	--	IPR017441: Protein kinase, ATP binding site;IPR000719: Protein kinase domain;IPR008271: Serine/threonine-protein kinase, active site;IPR011009: Protein kinase-like domain superfamily;IPR001180: Citron homology (CNH) domain	Nucleus	--
B2RQC6	Multifunctional protein CAD OS=Mus musculus OX=10090 GN=Cad PE=1 SV=1	Cad	0.94335	0.948319	0.975391	1.04771	1.00178	0.777468	0.895479	0.97168	0.942796	1.07133	0.902756	0.952403	1.00745	0.880758	0.982831	insig	GO:0006207 'de novo' pyrimidine nucleobase biosynthetic process;GO:0006225 UDP biosynthetic process;GO:0006228 UTP biosynthetic process;GO:0006541 glutamine metabolic process;GO:0006807 nitrogen compound metabolic process;GO:0018107 peptidyl-threonine phosphorylation;GO:0019240 citrulline biosynthetic process;GO:0044205 'de novo' UMP biosynthetic process;GO:0046777 protein autophosphorylation	GO:0005634 nucleus;GO:0005737 cytoplasm;GO:0005829 cytosol;GO:0016363 nuclear matrix	GO:0002134 UTP binding;GO:0004070 aspartate carbamoyltransferase activity;GO:0004088 carbamoyl-phosphate synthase (glutamine-hydrolyzing) activity;GO:0004151 dihydroorotase activity;GO:0004672 protein kinase activity;GO:0005524 ATP binding;GO:0008270 zinc ion binding;GO:0016597 amino acid binding;GO:0019899 enzyme binding;GO:0042802 identical protein binding	R: General function prediction only	K11540	ko00220: Arginine biosynthesis;ko00240: Pyrimidine metabolism;ko00250: Alanine, aspartate and glutamate metabolism;ko01100: Metabolic pathways;ko01240: Biosynthesis of cofactors	IPR013815: ATP-grasp fold, subdomain 1;IPR011059: Metal-dependent hydrolase, composite domain superfamily;IPR002195: Dihydroorotase, conserved site;IPR036901: Aspartate/ornithine carbamoyltransferase superfamily;IPR011607: Methylglyoxal synthase-like domain;IPR016185: Pre-ATP-grasp domain superfamily;IPR036480: Carbamoyl-phosphate synthase small subunit, N-terminal domain superfamily;IPR011761: A…	Cytoplasm	--
B2RQG2	PHD finger protein 3 OS=Mus musculus OX=10090 GN=Phf3 PE=1 SV=1	Phf3	0	0.487386	0	0.34986	0	0	0	0	0.132193	0.23057	0.270278	0.450032	1.29361	0.728484	0.959032	insig	GO:0006351 transcription, DNA-templated	GO:0005634 nucleus	GO:0046872 metal ion binding	K: Transcription	K17596	--	IPR012921: Spen paralogue and orthologue SPOC, C-terminal;IPR036575: Transcription elongation factor S-II, central domain superfamily;IPR003618: Transcription elongation factor S-II, central domain;IPR001965: Zinc finger, PHD-type;IPR019786: Zinc finger, PHD-type, conserved site;IPR019787: Zinc finger, PHD-finger;IPR011011: Zinc finger, FYVE/PHD-type;IPR013083: Zinc finger, RING/FYVE/PHD-type	Nucleus	--
B2RQR5	Small G protein signaling modulator 1 OS=Mus musculus OX=10090 GN=Sgsm1 PE=1 SV=1	Sgsm1	0.575745	0.346124	0.332304	0.48498	0.364072	0.517152	0.461174	0.248201	0.299154	0.43382	0.278422	0	0.656688	0.0936214	0.676469	insig	--	GO:0005829 cytosol;GO:0030659 cytoplasmic vesicle membrane	GO:0005096 GTPase activator activity;GO:0031267 small GTPase binding	R: General function prediction only	K21847	--	IPR004012: RUN domain;IPR037213: RUN domain superfamily;IPR037745: Small G protein signalling modulator 1/2, PH domain;IPR000195: Rab-GTPase-TBC domain;IPR035969: Rab-GTPase-TBC domain superfamily;IPR021935: Small G protein signalling modulator 1/2, Rab-binding domain	Cytoplasm	--
B2RR83	3'-5' RNA helicase YTHDC2 OS=Mus musculus OX=10090 GN=Ythdc2 PE=1 SV=1	Ythdc2	0.505405	0.448414	0.445116	0.507689	0.364787	0.441542	0.515876	0.510062	0.489458	0.469624	0.600336	0.524219	1.1462	0.0413233	0.619559	insig	GO:0007286 spermatid development;GO:0034612 response to tumor necrosis factor;GO:0044829 positive regulation by host of viral genome replication;GO:0048599 oocyte development;GO:0051321 meiotic cell cycle;GO:0051729 germline cell cycle switching, mitotic to meiotic cell cycle;GO:0070555 response to interleukin-1	GO:0005634 nucleus;GO:0005737 cytoplasm;GO:0005783 endoplasmic reticulum;GO:0035770 ribonucleoprotein granule;GO:0048471 perinuclear region of cytoplasm	GO:0003723 RNA binding;GO:0005524 ATP binding;GO:0008186 ATP-dependent activity, acting on RNA;GO:0016887 ATP hydrolysis activity;GO:0034458 3'-5' RNA helicase activity;GO:0070063 RNA polymerase binding;GO:1990247 N6-methyladenosine-containing RNA binding	A: RNA processing and modification	K20099	--	IPR027417: P-loop containing nucleoside triphosphate hydrolase;IPR011709: DEAD-box helicase, OB fold;IPR001650: Helicase, C-terminal;IPR007275: YTH domain;IPR007502: Helicase-associated domain;IPR036867: R3H domain superfamily;IPR011545: DEAD/DEAH box helicase domain;IPR036770: Ankyrin repeat-containing domain superfamily;IPR001374: R3H domain;IPR034083: DExH-box ATP-dependent RNA helicase, R3H d…	Cytoplasm	--
B2RRE2	Myo18a protein OS=Mus musculus OX=10090 GN=Myo18a PE=1 SV=1	Myo18a	2.55358	2.6081	2.7607	2.53849	2.41881	2.33316	2.45512	2.63345	2.43304	2.42835	2.57723	2.61789	0.995545	0.879433	0.982431	insig	--	GO:0016459 myosin complex	GO:0003774 cytoskeletal motor activity;GO:0005524 ATP binding;GO:0051015 actin filament binding	Z: Cytoskeleton	K10362	ko04814: Motor proteins	IPR036034: PDZ superfamily;IPR027417: P-loop containing nucleoside triphosphate hydrolase;IPR036064: Class XVIII myosin, motor domain;IPR001609: Myosin head, motor domain;IPR002928: Myosin tail;IPR000048: IQ motif, EF-hand binding site;IPR036961: Kinesin motor domain superfamily;IPR001478: PDZ domain;IPR004009: Myosin, N-terminal, SH3-like	Nucleus	--
B2RSH2	Guanine nucleotide-binding protein G(i) subunit alpha-1 OS=Mus musculus OX=10090 GN=Gnai1 PE=1 SV=1	Gnai1	5.54719	4.85394	4.86816	5.40944	5.80619	5.54791	6.3989	4.79181	4.85708	5.04608	5.47034	4.902	0.982311	0.758908	0.96594	insig	GO:0007188 adenylate cyclase-modulating G protein-coupled receptor signaling pathway;GO:0051301 cell division;GO:0060236 regulation of mitotic spindle organization;GO:1904778 positive regulation of protein localization to cell cortex	GO:0005813 centrosome;GO:0005886 plasma membrane;GO:0005938 cell cortex;GO:0030496 midbody	GO:0003924 GTPase activity;GO:0005525 GTP binding;GO:0031683 G-protein beta/gamma-subunit complex binding	D: Cell cycle control, cell division, chromosome partitioning;T: Signal transduction mechanisms	K04630	ko04015: Rap1 signaling pathway;ko04022: cGMP-PKG signaling pathway;ko04024: cAMP signaling pathway;ko04062: Chemokine signaling pathway;ko04071: Sphingolipid signaling pathway;ko04261: Adrenergic signaling in cardiomyocytes;ko04360: Axon guidance;ko04371: Apelin signaling pathway;ko04540: Gap junction;ko04611: Platelet activation;ko04670: Leukocyte transendothelial migration;ko04713: Circadian e…	IPR001019: Guanine nucleotide binding protein (G-protein), alpha subunit;IPR027417: P-loop containing nucleoside triphosphate hydrolase;IPR011025: G protein alpha subunit, helical insertion;IPR001408: G-protein alpha subunit, group I	Cytoplasm	--
B2RUJ5	Amyloid-beta A4 precursor protein-binding family A member 1 OS=Mus musculus OX=10090 GN=Apba1 PE=1 SV=2	Apba1	1.49196	1.46348	1.56828	1.60409	1.43267	1.39105	1.52724	1.45672	1.29407	1.50553	1.60525	1.3758	0.979119	0.593583	0.931067	insig	GO:0001701 in utero embryonic development;GO:0006886 intracellular protein transport;GO:0007268 chemical synaptic transmission;GO:0007626 locomotory behavior;GO:0010468 regulation of gene expression;GO:0014047 glutamate secretion;GO:0014051 gamma-aminobutyric acid secretion;GO:0035264 multicellular organism growth;GO:0051649 establishment of localization in cell;GO:0065003 protein-containing comp…	GO:0005634 nucleus;GO:0005737 cytoplasm;GO:0005794 Golgi apparatus;GO:0005829 cytosol;GO:0005886 plasma membrane;GO:0008021 synaptic vesicle;GO:0016020 membrane;GO:0032991 protein-containing complex;GO:0043197 dendritic spine;GO:0048471 perinuclear region of cytoplasm;GO:0048787 presynaptic active zone membrane;GO:0098685 Schaffer collateral - CA1 synapse;GO:0098978 glutamatergic synapse	GO:0001540 amyloid-beta binding;GO:0005546 phosphatidylinositol-4,5-bisphosphate binding;GO:0030165 PDZ domain binding;GO:0044877 protein-containing complex binding	R: General function prediction only	K04531	--	IPR006020: PTB/PI domain;IPR036034: PDZ superfamily;IPR001478: PDZ domain;IPR011993: PH-like domain superfamily	Cytoplasm_Nucleus	--
B2RUR8	OTU domain-containing protein 7B OS=Mus musculus OX=10090 GN=Otud7b PE=1 SV=1	Otud7b	0.0517195	0.145031	0	0.112336	0.22016	0.0928524	0.197944	0.234906	0.120901	0.132641	0.227869	0.312924	1.97265	0.0394064	0.611942	up	GO:0000122 negative regulation of transcription by RNA polymerase II;GO:0001701 in utero embryonic development;GO:0002250 adaptive immune response;GO:0002385 mucosal immune response;GO:0016579 protein deubiquitination;GO:0032717 negative regulation of interleukin-8 production;GO:0035871 protein K11-linked deubiquitination;GO:0043124 negative regulation of I-kappaB kinase/NF-kappaB signaling;GO:00…	GO:0005634 nucleus;GO:0005737 cytoplasm	GO:0003677 DNA binding;GO:0004843 cysteine-type deubiquitinase activity;GO:0008234 cysteine-type peptidase activity;GO:0008270 zinc ion binding;GO:0070530 K63-linked polyubiquitin modification-dependent protein binding;GO:1990380 Lys48-specific deubiquitinase activity	T: Signal transduction mechanisms	K11860	--	IPR002653: Zinc finger, A20-type;IPR003323: OTU domain	Nucleus	--
B2RUS7	ATP-binding cassette, sub-family C (CFTR/MRP), member 8 OS=Mus musculus OX=10090 GN=Abcc8 PE=1 SV=1	Abcc8	0.335399	0.426751	0.348457	0.514502	0.570201	0.487859	0.565557	0.499073	0.531525	0.534788	0.731554	0.370608	1.20496	0.165492	0.75996	insig	GO:0001678 cellular glucose homeostasis;GO:0007565 female pregnancy;GO:0007613 memory;GO:0008542 visual learning;GO:0009268 response to pH;GO:0009410 response to xenobiotic stimulus;GO:0010043 response to zinc ion;GO:0010989 negative regulation of low-density lipoprotein particle clearance;GO:0016525 negative regulation of angiogenesis;GO:0032496 response to lipopolysaccharide;GO:0032760 positive…	GO:0005739 mitochondrion;GO:0005886 plasma membrane;GO:0008282 inward rectifying potassium channel;GO:0016020 membrane;GO:0030672 synaptic vesicle membrane;GO:0042383 sarcolemma	GO:0005267 potassium channel activity;GO:0005524 ATP binding;GO:0008281 sulfonylurea receptor activity;GO:0019829 ATPase-coupled cation transmembrane transporter activity;GO:0042626 ATPase-coupled transmembrane transporter activity;GO:0044325 transmembrane transporter binding;GO:0140359 ABC-type transporter activity	Q: Secondary metabolites biosynthesis, transport and catabolism	K05032	ko02010: ABC transporters;ko04911: Insulin secretion;ko04930: Type II diabetes mellitus	IPR017871: ABC transporter-like, conserved site;IPR027417: P-loop containing nucleoside triphosphate hydrolase;IPR003439: ABC transporter-like, ATP-binding domain;IPR011527: ABC transporter type 1, transmembrane domain;IPR036640: ABC transporter type 1, transmembrane domain superfamily;IPR000388: Sulphonylurea receptor;IPR000844: ATP-binding cassette subfamily C member 8;IPR003593: AAA+ ATPase do…	Plasma membrane	--
B2RW11	Ankyrin repeat domain 34A OS=Mus musculus OX=10090 GN=Ankrd34a PE=1 SV=1	Ankrd34a	0.858082	0.91063	0.87348	1.1248	0.790458	0.900325	0.746619	0.895277	0.814645	1.00316	1.05014	1.08242	1.02464	0.762244	0.965963	insig	--	--	--	--	--	--	IPR002110: Ankyrin repeat;IPR042637: Ankyrin repeat domain-containing protein AN34A/B/C;IPR036770: Ankyrin repeat-containing domain superfamily	Nucleus	--
B2RWC4	Gm88 protein OS=Mus musculus OX=10090 GN=Lrrc73 PE=1 SV=1	Lrrc73	0.693596	0.778089	0.903773	0.854912	0.966899	1.12902	0.780627	0.966002	1.26862	0.810649	0.8952	1.15389	1.10302	0.386886	0.86608	insig	--	--	--	--	K22666	--	IPR032675: Leucine-rich repeat domain superfamily	Cytoplasm_Nucleus	--
B2RXC1	Trafficking protein particle complex subunit 11 OS=Mus musculus OX=10090 GN=Trappc11 PE=1 SV=1	Trappc11	0.953602	0.960525	0.912464	0.943195	1.01164	0.793494	0.921491	0.956066	0.834185	0.818505	0.875102	0.856231	0.943794	0.192122	0.77349	insig	GO:0006888 endoplasmic reticulum to Golgi vesicle-mediated transport;GO:0007030 Golgi organization;GO:0045054 constitutive secretory pathway;GO:0048208 COPII vesicle coating;GO:0061635 regulation of protein complex stability;GO:0099022 vesicle tethering	GO:0005737 cytoplasm;GO:0005794 Golgi apparatus;GO:0030008 TRAPP complex;GO:1990072 TRAPPIII protein complex	--	S: Function unknown	K20308	--	IPR025876: Trafficking protein particle complex subunit 11, C-terminal;IPR021773: Trafficking protein particle complex subunit 11	Cytoplasm	--
B2RXC2	Kinase OS=Mus musculus OX=10090 GN=Itpkb PE=1 SV=1	Itpkb	0.118846	0.132802	0.272498	0.121187	0.0785276	0.278055	0.184187	0.144573	0.125331	0.243746	0.229541	0.134632	1.05998	0.811683	0.971879	insig	GO:0000165 MAPK cascade;GO:0001932 regulation of protein phosphorylation;GO:0002262 myeloid cell homeostasis;GO:0007166 cell surface receptor signaling pathway;GO:0016310 phosphorylation;GO:0030217 T cell differentiation;GO:0032957 inositol trisphosphate metabolic process;GO:0032958 inositol phosphate biosynthetic process;GO:0033030 negative regulation of neutrophil apoptotic process;GO:0035726 c…	GO:0005634 nucleus;GO:0005737 cytoplasm;GO:0005783 endoplasmic reticulum;GO:0005829 cytosol;GO:0005856 cytoskeleton;GO:0016020 membrane	GO:0000828 inositol hexakisphosphate kinase activity;GO:0005524 ATP binding;GO:0008440 inositol-1,4,5-trisphosphate 3-kinase activity;GO:0016301 kinase activity	I: Lipid transport and metabolism	K00911	ko00562: Inositol phosphate metabolism;ko01100: Metabolic pathways;ko04020: Calcium signaling pathway;ko04070: Phosphatidylinositol signaling system	IPR038286: Inositol polyphosphate kinase superfamily;IPR005522: Inositol polyphosphate kinase	Nucleus	--
B2RXC6	DNA-directed RNA polymerase subunit OS=Mus musculus OX=10090 GN=Polr3a PE=1 SV=1	Polr3a	0.965986	0.412043	0.651225	1.05571	0.906519	0.87244	0.863241	0.760075	0.859934	0.934264	0.797442	0.868044	1.04504	0.728274	0.959032	insig	GO:0006351 transcription, DNA-templated;GO:0032728 positive regulation of interferon-beta production;GO:0045087 innate immune response	GO:0005654 nucleoplasm;GO:0005666 RNA polymerase III complex	GO:0003677 DNA binding;GO:0003682 chromatin binding;GO:0003899 DNA-directed 5'-3' RNA polymerase activity	K: Transcription	K03018	ko03020: RNA polymerase;ko04623: Cytosolic DNA-sensing pathway	IPR007081: RNA polymerase Rpb1, domain 5;IPR038120: RNA polymerase Rpb1, funnel domain superfamily;IPR035697: DNA-directed RNA polymerase III subunit RPC1, N-terminal;IPR007080: RNA polymerase Rpb1, domain 1;IPR006592: RNA polymerase, N-terminal;IPR035698: DNA-directed RNA polymerase III subunit RPC1, C-terminal;IPR007066: RNA polymerase Rpb1, domain 3;IPR000722: RNA polymerase, alpha subunit;IPR…	Cytoplasm	--
B2RXQ2	Ppfia1 protein OS=Mus musculus OX=10090 GN=Ppfia1 PE=1 SV=1	Ppfia1	0.208326	0.235638	0.26912	0.310103	0.347683	0.369607	0.226921	0.472834	0.288738	0.414476	0.4055	0.32086	1.22342	0.188299	0.770889	insig	GO:0050808 synapse organization;GO:0051497 negative regulation of stress fiber assembly;GO:1903077 negative regulation of protein localization to plasma membrane	GO:0005829 cytosol;GO:0005925 focal adhesion;GO:0030424 axon;GO:0030425 dendrite;GO:0032991 protein-containing complex;GO:0048786 presynaptic active zone	--	R: General function prediction only	K26226	--	IPR037621: Liprin-alpha, SAM domain repeat 2;IPR037620: Liprin-alpha, SAM domain repeat 1;IPR013761: Sterile alpha motif/pointed domain superfamily;IPR001660: Sterile alpha motif domain;IPR037622: Liprin-alpha, SAM domain repeat 3;IPR029515: LAR-interacting protein, Liprin	Nucleus	--
B2RXR6	Serine/threonine-protein phosphatase 6 regulatory ankyrin repeat subunit B OS=Mus musculus OX=10090 GN=Ankrd44 PE=1 SV=1	Ankrd44	0.111508	0.145274	0.0907677	0	0	0.22574	0.180421	0.176838	0.0543129	0.269381	0	0	1.1878	0.762716	0.965963	insig	--	--	--	R: General function prediction only	K15503	--	IPR002110: Ankyrin repeat;IPR036770: Ankyrin repeat-containing domain superfamily	Cytoplasm	--
B2RXS3	S phase cyclin A-associated protein in the ER OS=Mus musculus OX=10090 GN=Scaper PE=1 SV=1	Scaper	0.37342	0.268853	0.306251	0.355811	0.310076	0.258369	0.211713	0.335774	0.43772	0.24326	0.322475	0.464361	1.0761	0.61617	0.935133	insig	GO:0001541 ovarian follicle development;GO:0001547 antral ovarian follicle growth;GO:0007283 spermatogenesis;GO:0060041 retina development in camera-type eye;GO:0072520 seminiferous tubule development	GO:0005634 nucleus;GO:0005654 nucleoplasm;GO:0005737 cytoplasm;GO:0005829 cytosol;GO:0016607 nuclear speck;GO:0061827 sperm head;GO:1990917 ooplasm	GO:0003676 nucleic acid binding;GO:0008270 zinc ion binding	R: General function prediction only	K24869	--	IPR003604: Matrin/U1-C-like, C2H2-type zinc finger;IPR032446: S phase cyclin A-associated protein in the endoplasmic reticulum, N-terminal;IPR036236: Zinc finger C2H2 superfamily	Nucleus	--
B2RXS4	Plexin-B2 OS=Mus musculus OX=10090 GN=Plxnb2 PE=1 SV=1	Plxnb2	1.06301	1.16586	1.20943	1.28229	1.03725	1.00969	0.99456	1.45702	1.14048	1.22317	1.18072	1.21732	1.06586	0.351036	0.850867	insig	GO:0001843 neural tube closure;GO:0001932 regulation of protein phosphorylation;GO:0007156 homophilic cell adhesion via plasma membrane adhesion molecules;GO:0007162 negative regulation of cell adhesion;GO:0007405 neuroblast proliferation;GO:0007420 brain development;GO:0008360 regulation of cell shape;GO:0010976 positive regulation of neuron projection development;GO:0030334 regulation of cell m…	GO:0002116 semaphorin receptor complex;GO:0005887 integral component of plasma membrane;GO:0062023 collagen-containing extracellular matrix	GO:0017154 semaphorin receptor activity	T: Signal transduction mechanisms	K06821	ko04360: Axon guidance	IPR013783: Immunoglobulin-like fold;IPR002165: Plexin repeat;IPR036352: Sema domain superfamily;IPR041019: Plexin, TIG domain 1;IPR001627: Sema domain;IPR002909: IPT domain;IPR014756: Immunoglobulin E-set;IPR016201: PSI domain;IPR015943: WD40/YVTN repeat-like-containing domain superfamily;IPR008936: Rho GTPase activation protein;IPR031148: Plexin family;IPR013548: Plexin, cytoplasmic RasGAP domai…	Plasma membrane	CS pos: 19-20. GLS-LR. Pr: 0.5039
B2RXT3	oxoglutarate dehydrogenase (succinyl-transferring) OS=Mus musculus OX=10090 GN=Ogdhl PE=1 SV=1	Ogdhl	7.79168	8.10454	8.64647	7.47844	7.2437	7.20359	7.8474	7.83331	7.96047	7.51345	8.03599	7.92597	1.01395	0.668091	0.948056	insig	GO:0006099 tricarboxylic acid cycle;GO:0006103 2-oxoglutarate metabolic process	GO:0005739 mitochondrion;GO:0005759 mitochondrial matrix;GO:0045252 oxoglutarate dehydrogenase complex	GO:0004591 oxoglutarate dehydrogenase (succinyl-transferring) activity;GO:0030976 thiamine pyrophosphate binding	G: Carbohydrate transport and metabolism	K00164	ko00020: Citrate cycle (TCA cycle);ko00785: Lipoic acid metabolism;ko01100: Metabolic pathways;ko01200: Carbon metabolism;ko01210: 2-Oxocarboxylic acid metabolism	IPR042179: Multifunctional 2-oxoglutarate metabolism enzyme, C-terminal domain superfamily;IPR011603: 2-oxoglutarate dehydrogenase E1 component;IPR031717: Multifunctional 2-oxoglutarate metabolism enzyme, C-terminal;IPR032106: 2-oxoglutarate dehydrogenase E1 component, N-terminal domain;IPR029061: Thiamin diphosphate-binding fold;IPR005475: Transketolase-like, pyrimidine-binding domain;IPR001017:…	Mitochondrion	--
B2RY56	RNA-binding protein 25 OS=Mus musculus OX=10090 GN=Rbm25 PE=1 SV=2	Rbm25	0.782738	0.779576	0.841452	0.731852	0.755442	0.838638	0.89555	0.84794	0.686837	0.780006	0.73499	0.682364	0.978432	0.681251	0.950951	insig	GO:0006397 mRNA processing	--	GO:0003723 RNA binding	A: RNA processing and modification	K12822	ko03040: Spliceosome	IPR002483: PWI domain;IPR034268: RBM25, RNA recognition motif;IPR000504: RNA recognition motif domain;IPR012677: Nucleotide-binding alpha-beta plait domain superfamily;IPR036483: PWI domain superfamily;IPR035979: RNA-binding domain superfamily	Cytoplasm	--
B2RY58	Hyperpolarization-activated, cyclic nucleotide-gated K+ 4 OS=Mus musculus OX=10090 GN=Hcn4 PE=1 SV=1	Hcn4	0.342922	0	0	0	0	0	0.372652	0.552412	0	0.33332	0	0	3.6696	0.217094	0.791715	insig	GO:0003254 regulation of membrane depolarization;GO:0071320 cellular response to cAMP;GO:0071321 cellular response to cGMP;GO:0086091 regulation of heart rate by cardiac conduction;GO:0098719 sodium ion import across plasma membrane;GO:0098909 regulation of cardiac muscle cell action potential involved in regulation of contraction;GO:1990573 potassium ion import across plasma membrane	GO:0048471 perinuclear region of cytoplasm;GO:0098855 HCN channel complex	GO:0005222 intracellular cAMP-activated cation channel activity;GO:0005248 voltage-gated sodium channel activity;GO:0042802 identical protein binding;GO:0086041 voltage-gated potassium channel activity involved in SA node cell action potential depolarization	P: Inorganic ion transport and metabolism;T: Signal transduction mechanisms	K04957	ko04024: cAMP signaling pathway;ko04742: Taste transduction	IPR000595: Cyclic nucleotide-binding domain;IPR018490: Cyclic nucleotide-binding domain superfamily;IPR013621: Ion transport N-terminal;IPR018488: Cyclic nucleotide-binding, conserved site;IPR005821: Ion transport domain;IPR014710: RmlC-like jelly roll fold;IPR003938: Potassium channel, voltage-dependent, EAG/ELK/ERG	Plasma membrane	--
B5TVM2	Immunoglobulin-like domain-containing receptor 2 OS=Mus musculus OX=10090 GN=Ildr2 PE=1 SV=2	Ildr2	2.79273	2.39465	2.02077	2.61969	2.33953	1.82237	2.4363	2.32769	2.43089	2.16577	2.61163	2.45298	1.03113	0.66403	0.946702	insig	GO:0009749 response to glucose;GO:0030073 insulin secretion;GO:0030154 cell differentiation;GO:0031016 pancreas development;GO:0043484 regulation of RNA splicing;GO:0048873 homeostasis of number of cells within a tissue;GO:0050868 negative regulation of T cell activation	GO:0005634 nucleus;GO:0005789 endoplasmic reticulum membrane;GO:0005923 bicellular tight junction;GO:0016020 membrane;GO:0016021 integral component of membrane;GO:0070160 tight junction	--	--	K25782	--	IPR036179: Immunoglobulin-like domain superfamily;IPR013783: Immunoglobulin-like fold;IPR008664: LISCH7;IPR003599: Immunoglobulin subtype	Extracell	--
B7ZBV9	Potassium voltage-gated channel, subfamily Q, member 2 OS=Mus musculus OX=10090 GN=Kcnq2 PE=1 SV=1	Kcnq2	0.41325	0.518414	0.47524	0.33339	0.575663	0.553565	0.371624	0.454247	0.434713	0.354077	0.595985	0.665135	1.00218	0.987197	0.99818	insig	GO:0034765 regulation of ion transmembrane transport	GO:0008076 voltage-gated potassium channel complex	GO:0005249 voltage-gated potassium channel activity;GO:0005516 calmodulin binding;GO:0030506 ankyrin binding	P: Inorganic ion transport and metabolism	K04927	ko04725: Cholinergic synapse	IPR020969: Ankyrin-G binding site;IPR003937: Potassium channel, voltage dependent, KCNQ;IPR013821: Potassium channel, voltage dependent, KCNQ, C-terminal;IPR005821: Ion transport domain;IPR003947: Potassium channel, voltage dependent, KCNQ2	Plasma membrane	--
B7ZC46	Septin OS=Mus musculus OX=10090 GN=Septin8 PE=1 SV=1	Septin8	0.0605352	0	0	0	0	0	0.238379	0	0	0	0	0	3.93785	0.49848	0.910267	insig	--	GO:0005856 cytoskeleton;GO:0030672 synaptic vesicle membrane	GO:0005525 GTP binding	D: Cell cycle control, cell division, chromosome partitioning	K16939	ko05100: Bacterial invasion of epithelial cells	IPR016491: Septin;IPR027417: P-loop containing nucleoside triphosphate hydrolase;IPR030379: Septin-type guanine nucleotide-binding (G) domain	Cytoplasm	--
B7ZMP1	Xaa-Pro aminopeptidase 3 OS=Mus musculus OX=10090 GN=Xpnpep3 PE=1 SV=1	Xpnpep3	0.583313	0.528524	0.709937	0.486299	0.642138	0.64054	0.602686	0.623716	0.615617	0.598463	0.573225	0.524242	0.985296	0.817545	0.973791	insig	GO:0003094 glomerular filtration;GO:0006508 proteolysis;GO:0016485 protein processing	GO:0005737 cytoplasm;GO:0005739 mitochondrion;GO:0005829 cytosol	GO:0004177 aminopeptidase activity;GO:0008233 peptidase activity;GO:0030145 manganese ion binding;GO:0042803 protein homodimerization activity;GO:0070006 metalloaminopeptidase activity	E: Amino acid transport and metabolism	K01262	--	IPR007865: Aminopeptidase P, N-terminal;IPR036005: Creatinase/aminopeptidase-like;IPR029149: Creatinase/Aminopeptidase P/Spt16, N-terminal;IPR000994: Peptidase M24	Mitochondrion	--
B7ZNF6	Catenin (cadherin associated protein), delta 2 OS=Mus musculus OX=10090 GN=Ctnnd2 PE=1 SV=1	Ctnnd2	0.464427	0.330981	0.449899	0.395051	0.401777	0.695614	0.204594	0.264781	0.374739	0.306371	0.284602	0.444161	0.686421	0.047537	0.625368	insig	GO:0098609 cell-cell adhesion	--	--	T: Signal transduction mechanisms;W: Extracellular structures	K23491	ko04310: Wnt signaling pathway	IPR028435: Plakophilin/Delta catenin;IPR016024: Armadillo-type fold;IPR000225: Armadillo;IPR011989: Armadillo-like helical	Nucleus	--
B8JJ66	RIKEN cDNA 2310061I04 gene OS=Mus musculus OX=10090 GN=2310061I04Rik PE=1 SV=1	2310061I04Rik	0.901928	0.801887	1.07973	0.842441	1.03181	0.812576	1.00188	0.704656	0.689645	0.984293	0.739725	1.10525	0.955229	0.654084	0.944669	insig	--	GO:0005739 mitochondrion	--	S: Function unknown	--	--	IPR018790: Protein of unknown function DUF2358	Nucleus	--
B8JJ84	Syntaxin binding protein 6 (amisyn) (Fragment) OS=Mus musculus OX=10090 GN=Stxbp6 PE=1 SV=1	Stxbp6	2.47534	2.34574	1.80488	1.76213	2.24116	1.67904	2.13486	0.95937	2.22712	2.2059	2.18941	2.44575	0.988148	0.927349	0.991181	insig	--	--	--	U: Intracellular trafficking, secretion, and vesicular transport	K08519	--	IPR028258: Exocyst complex component Sec3, PIP2-binding N-terminal domain	Cytoplasm	--
B8QI36	Liprin-alpha 4 OS=Mus musculus OX=10090 GN=Ppfia4 PE=1 SV=1	Ppfia4	0.662655	0.774966	0.693511	0.833897	0.730521	0.671939	0.762011	0.686007	0.676999	0.752721	0.710113	0.728788	0.988357	0.78907	0.966011	insig	GO:0050808 synapse organization	GO:0005737 cytoplasm;GO:0045202 synapse;GO:0048786 presynaptic active zone	--	R: General function prediction only	K26226	--	IPR029515: LAR-interacting protein, Liprin;IPR037620: Liprin-alpha, SAM domain repeat 1;IPR013761: Sterile alpha motif/pointed domain superfamily;IPR001660: Sterile alpha motif domain;IPR037622: Liprin-alpha, SAM domain repeat 3;IPR037621: Liprin-alpha, SAM domain repeat 2	Nucleus	--
B8ZXI1	Queuine tRNA-ribosyltransferase accessory subunit 2 OS=Mus musculus OX=10090 GN=Qtrt2 PE=1 SV=2	Qtrt2	0.271069	0.0973547	0.263122	0	0.152963	0.114026	0	0.156235	0	0.216646	0.151699	0.454027	1.08911	0.872441	0.980083	insig	GO:0101030 tRNA-guanine transglycosylation	GO:0005741 mitochondrial outer membrane;GO:1990234 transferase complex	GO:0008479 queuine tRNA-ribosyltransferase activity;GO:0042803 protein homodimerization activity;GO:0046872 metal ion binding;GO:0046982 protein heterodimerization activity	A: RNA processing and modification	K15407	--	IPR036511: Queuine tRNA-ribosyltransferase-like;IPR028592: Queuine tRNA-ribosyltransferase accessory subunit QTRTD1;IPR002616: tRNA-guanine(15) transglycosylase-like	Cytoplasm	--
B9EHT4	CAP-Gly domain-containing linker protein 3 OS=Mus musculus OX=10090 GN=Clip3 PE=1 SV=1	Clip3	0.560713	0.406223	0.540308	0.630781	0.475533	0.606054	0.541244	0.595752	0.430543	0.463368	0.678491	0.519395	1.00285	0.976282	0.997553	insig	GO:0001934 positive regulation of protein phosphorylation;GO:0010828 positive regulation of glucose transmembrane transport;GO:0018230 peptidyl-L-cysteine S-palmitoylation;GO:0031115 negative regulation of microtubule polymerization;GO:0031122 cytoplasmic microtubule organization;GO:0043065 positive regulation of apoptotic process;GO:0044091 membrane biogenesis;GO:0045444 fat cell differentiation…	GO:0005634 nucleus;GO:0005737 cytoplasm;GO:0005802 trans-Golgi network;GO:0005886 plasma membrane;GO:0031901 early endosome membrane;GO:0032588 trans-Golgi network membrane;GO:0035371 microtubule plus-end;GO:0045121 membrane raft;GO:0055038 recycling endosome membrane	GO:0008017 microtubule binding;GO:0035594 ganglioside binding;GO:0051010 microtubule plus-end binding	Z: Cytoskeleton;R: General function prediction only	K10423	--	IPR036859: CAP Gly-rich domain superfamily;IPR036770: Ankyrin repeat-containing domain superfamily;IPR002110: Ankyrin repeat;IPR000938: CAP Gly-rich domain	Cytoplasm	--
B9EJ54	Nucleoporin 205 OS=Mus musculus OX=10090 GN=Nup205 PE=1 SV=1	Nup205	0.837982	0.694264	0.731802	0.794701	0.813465	0.664196	0.741507	0.751034	0.879979	0.795056	0.771742	0.664672	1.0149	0.786778	0.966011	insig	GO:0006999 nuclear pore organization;GO:0051292 nuclear pore complex assembly	GO:0005635 nuclear envelope;GO:0005643 nuclear pore;GO:0031965 nuclear membrane;GO:0034399 nuclear periphery;GO:0044611 nuclear pore inner ring	GO:0017056 structural constituent of nuclear pore	S: Function unknown	K14310	ko03013: Nucleocytoplasmic transport;ko05014: Amyotrophic lateral sclerosis	IPR021827: Nucleoporin Nup186/Nup192/Nup205	Plasma membrane	--
B9EJ80	PDZ domain-containing protein 8 OS=Mus musculus OX=10090 GN=Pdzd8 PE=1 SV=1	Pdzd8	0.428458	0.451902	0.40812	0.501831	0.331983	0.348899	0.439346	0.536669	0.511729	0.483745	0.496956	0.516707	1.20798	0.020756	0.514156	insig	GO:0006869 lipid transport;GO:0007010 cytoskeleton organization;GO:0022604 regulation of cell morphogenesis;GO:0051560 mitochondrial calcium ion homeostasis;GO:1990456 mitochondrion-endoplasmic reticulum membrane tethering	GO:0005739 mitochondrion;GO:0005789 endoplasmic reticulum membrane;GO:0016021 integral component of membrane;GO:0044233 mitochondria-associated endoplasmic reticulum membrane	GO:0008289 lipid binding;GO:0046872 metal ion binding	R: General function prediction only	K24060	--	IPR039275: PDZ domain-containing protein 8;IPR031468: Synaptotagmin-like mitochondrial-lipid-binding domain;IPR002219: Protein kinase C-like, phorbol ester/diacylglycerol-binding domain;IPR036034: PDZ superfamily;IPR041489: PDZ domain 6;IPR046349: C1-like domain superfamily;IPR001478: PDZ domain	Extracell	--
B9EJ86	Oxysterol-binding protein-related protein 8 OS=Mus musculus OX=10090 GN=Osbpl8 PE=1 SV=1	Osbpl8	1.62383	1.71144	1.37663	1.69103	1.77208	1.38123	1.31911	1.50298	1.48019	1.45308	1.75463	1.58565	0.9518	0.424368	0.886683	insig	GO:0010891 negative regulation of sequestering of triglyceride;GO:0015914 phospholipid transport;GO:0030336 negative regulation of cell migration;GO:0032148 activation of protein kinase B activity;GO:0045444 fat cell differentiation;GO:0046326 positive regulation of glucose import;GO:0046628 positive regulation of insulin receptor signaling pathway;GO:0051897 positive regulation of protein kinase…	GO:0005783 endoplasmic reticulum;GO:0005789 endoplasmic reticulum membrane;GO:0005829 cytosol;GO:0016020 membrane;GO:0016021 integral component of membrane;GO:0031965 nuclear membrane;GO:0032541 cortical endoplasmic reticulum;GO:0043231 intracellular membrane-bounded organelle	GO:0001786 phosphatidylserine binding;GO:0015248 sterol transporter activity;GO:0015485 cholesterol binding;GO:0032934 sterol binding;GO:0070273 phosphatidylinositol-4-phosphate binding;GO:0140343 phosphatidylserine transfer activity	T: Signal transduction mechanisms	K22285	--	IPR000648: Oxysterol-binding protein;IPR037239: Oxysterol-binding protein superfamily;IPR018494: Oxysterol-binding protein, conserved site;IPR001849: Pleckstrin homology domain;IPR011993: PH-like domain superfamily	Cytoplasm	--
B9EJA2	Cortactin-binding protein 2 OS=Mus musculus OX=10090 GN=Cttnbp2 PE=1 SV=2	Cttnbp2	3.28982	3.08783	3.0463	3.49291	3.51577	3.24385	3.02434	3.12498	3.40845	3.11485	3.51738	3.34073	0.992593	0.83417	0.974802	insig	GO:0007420 brain development;GO:0050807 regulation of synapse organization;GO:1905274 regulation of modification of postsynaptic actin cytoskeleton	GO:0005938 cell cortex;GO:0008021 synaptic vesicle;GO:0043197 dendritic spine;GO:0070161 anchoring junction;GO:0098871 postsynaptic actin cytoskeleton;GO:0098978 glutamatergic synapse	GO:0017124 SH3 domain binding	--	K19483	--	IPR002110: Ankyrin repeat;IPR036770: Ankyrin repeat-containing domain superfamily;IPR019131: Cortactin-binding protein-2, N-terminal	Nucleus	--
B9EJI9	Transmembrane protein 229A OS=Mus musculus OX=10090 GN=Tmem229a PE=2 SV=1	Tmem229a	0.28265	0.222471	0.128932	0.215918	0.148488	0.133317	0.198218	0.125591	0.100145	0.22235	0.176871	0.213167	0.915677	0.633098	0.939306	insig	--	GO:0016021 integral component of membrane	--	--	--	--	--	Nucleus	--
B9EKI3	TATA element modulatory factor OS=Mus musculus OX=10090 GN=Tmf1 PE=1 SV=2	Tmf1	0.285121	0.321359	0.396961	0.209636	0.243111	0.426495	0.135222	0.205056	0.261052	0.221046	0.384631	0.232472	0.76459	0.158099	0.755739	insig	GO:0001675 acrosome assembly;GO:0001819 positive regulation of cytokine production;GO:0006915 apoptotic process;GO:0007286 spermatid development;GO:0007289 spermatid nucleus differentiation;GO:0008584 male gonad development;GO:0010629 negative regulation of gene expression;GO:0030317 flagellated sperm motility;GO:0030521 androgen receptor signaling pathway;GO:0032275 luteinizing hormone secretion…	GO:0000139 Golgi membrane;GO:0005634 nucleus;GO:0005783 endoplasmic reticulum;GO:0005794 Golgi apparatus	GO:0003677 DNA binding;GO:0030374 nuclear receptor coactivator activity;GO:0050681 nuclear androgen receptor binding	K: Transcription	K20286	--	IPR022092: TATA element modulatory factor 1 DNA binding;IPR022091: TATA element modulatory factor 1, TATA binding	Nucleus	--
B9EKR1	Receptor-type tyrosine-protein phosphatase zeta OS=Mus musculus OX=10090 GN=Ptprz1 PE=1 SV=1	Ptprz1	18.2486	18.1854	17.601	19.4167	18.7099	17.2432	17.8463	17.0192	18.1145	16.9489	17.4469	18.8112	0.970589	0.240282	0.795502	insig	GO:0002244 hematopoietic progenitor cell differentiation;GO:0006470 protein dephosphorylation;GO:0007409 axonogenesis;GO:0007413 axonal fasciculation;GO:0007611 learning or memory;GO:0008285 negative regulation of cell population proliferation;GO:0010812 negative regulation of cell-substrate adhesion;GO:0010976 positive regulation of neuron projection development;GO:0030335 positive regulation of…	GO:0005615 extracellular space;GO:0005737 cytoplasm;GO:0005886 plasma membrane;GO:0016020 membrane;GO:0030027 lamellipodium;GO:0030175 filopodium;GO:0030424 axon;GO:0030425 dendrite;GO:0030426 growth cone;GO:0031012 extracellular matrix;GO:0031226 intrinsic component of plasma membrane;GO:0032587 ruffle membrane;GO:0043025 neuronal cell body;GO:0043197 dendritic spine;GO:0045202 synapse;GO:004521…	GO:0004725 protein tyrosine phosphatase activity;GO:0005178 integrin binding;GO:0016791 phosphatase activity;GO:0017134 fibroblast growth factor binding	T: Signal transduction mechanisms	K08114	--	IPR000387: Tyrosine-specific protein phosphatases domain;IPR000242: Tyrosine-specific protein phosphatase, PTPase domain;IPR036398: Alpha carbonic anhydrase domain superfamily;IPR003961: Fibronectin type III;IPR001148: Alpha carbonic anhydrase domain;IPR029021: Protein-tyrosine phosphatase-like;IPR003595: Protein-tyrosine phosphatase, catalytic;IPR041887: Receptor-type tyrosine-protein phosphatas…	Plasma membrane	CS pos: 24-25. AYG-YY. Pr: 0.5426
C0HK79	Adipocyte-related X-chromosome expressed sequence 1 OS=Mus musculus OX=10090 GN=Arxes1 PE=1 SV=1	Arxes1	0.861908	0.846496	0.727307	1.05477	0.751483	0.842138	0.703066	0.88805	0.808507	0.917102	0.817065	0.9203	0.994096	0.933418	0.991181	insig	GO:0006465 signal peptide processing;GO:0045047 protein targeting to ER;GO:0045444 fat cell differentiation	GO:0005783 endoplasmic reticulum;GO:0005787 signal peptidase complex;GO:0016021 integral component of membrane	--	U: Intracellular trafficking, secretion, and vesicular transport	K12948	ko03060: Protein export	IPR007653: Signal peptidase complex subunit 3	Extracell	--
C0HKD8	Microfibrillar-associated protein 1A OS=Mus musculus OX=10090 GN=Mfap1a PE=1 SV=1	Mfap1a	0.428266	0.608207	0.45537	0.574734	0.504343	0.441641	0.577302	0.53469	0.50645	0.650046	0.517046	0.554615	1.10874	0.17655	0.760915	insig	GO:0000398 mRNA splicing, via spliceosome	GO:0001527 microfibril;GO:0005634 nucleus;GO:0005654 nucleoplasm;GO:0005684 U2-type spliceosomal complex;GO:0005813 centrosome;GO:0062023 collagen-containing extracellular matrix;GO:0071005 U2-type precatalytic spliceosome	--	Z: Cytoskeleton	K13110	--	IPR009730: Micro-fibrillar-associated protein 1, C-terminal;IPR033194: Microfibrillar-associated protein 1	Nucleus	--
C0HKE1	Histone H2A type 1-B OS=Mus musculus OX=10090 GN=H2ac4 PE=1 SV=1	H2ac4	86.7233	90.0254	90.5898	88.8338	77.9261	90.3528	86.895	110.273	93.5915	96.4036	99.2522	87.6077	1.09452	0.0759602	0.668091	insig	--	GO:0000786 nucleosome;GO:0005634 nucleus	GO:0003677 DNA binding;GO:0030527 structural constituent of chromatin;GO:0046982 protein heterodimerization activity	B: Chromatin structure and dynamics	K11251	ko03082: ATP-dependent chromatin remodeling;ko04217: Necroptosis;ko04613: Neutrophil extracellular trap formation;ko05034: Alcoholism;ko05322: Systemic lupus erythematosus	IPR002119: Histone H2A;IPR009072: Histone-fold;IPR032454: Histone H2A, C-terminal domain;IPR032458: Histone H2A conserved site;IPR007125: Histone H2A/H2B/H3	Nucleus	--
C0HKG5	Ribonuclease T2-A OS=Mus musculus OX=10090 GN=Rnaset2a PE=1 SV=1	Rnaset2a	0.156776	0.193023	0	0.240377	0.263376	0	0	0.297498	0.127129	0.361821	0.26387	0.27062	1.54758	0.304617	0.837959	insig	--	GO:0016021 integral component of membrane;GO:0043202 lysosomal lumen	GO:0003723 RNA binding;GO:0033897 ribonuclease T2 activity	A: RNA processing and modification	K01166	--	IPR001568: Ribonuclease T2-like;IPR036430: Ribonuclease T2-like superfamily;IPR033130: Ribonuclease T2, His active site 2;IPR018188: Ribonuclease T2, His active site 1;IPR033697: Ribonuclease T2, eukaryotic	Extracell	CS pos: 29-30. CGA-GP. Pr: 0.6310
C8YR32	Lipoxygenase homology domain-containing protein 1 OS=Mus musculus OX=10090 GN=Loxhd1 PE=2 SV=1	Loxhd1	2.43268	2.1954	0	0	0	0	0	0	0	0	0	0	0	0.175388	0.760915	insig	GO:0007605 sensory perception of sound	GO:0032420 stereocilium	--	--	K24822	--	IPR036392: PLAT/LH2 domain superfamily;IPR001024: PLAT/LH2 domain	Cytoplasm	--
D3Y273	Anion exchange protein OS=Mus musculus OX=10090 GN=Slc4a7 PE=1 SV=2	Slc4a7	0.544411	0.238896	0.236353	0	0	0.372325	0.27262	0.199676	0.766735	0.370335	0.476499	0.411508	1.79411	0.151158	0.749866	insig	--	GO:0016021 integral component of membrane	GO:0005452 inorganic anion exchanger activity	P: Inorganic ion transport and metabolism	K13858	--	IPR003020: Bicarbonate transporter, eukaryotic;IPR016152: Phosphotransferase/anion transporter;IPR003024: Sodium bicarbonate cotransporter;IPR011531: Bicarbonate transporter-like, transmembrane domain;IPR013769: Band 3 cytoplasmic domain	Plasma membrane	--
D3YTL5	Capping protein (actin filament), gelsolin-like (Fragment) OS=Mus musculus OX=10090 GN=Capg PE=1 SV=1	Capg	0.151977	0.114198	0.345584	0.398454	0.561855	0.178969	0.387856	0.305691	0.259785	0.206194	0.142897	0.287205	0.907821	0.742758	0.961116	insig	GO:0008154 actin polymerization or depolymerization;GO:0051014 actin filament severing;GO:0051016 barbed-end actin filament capping	GO:0001726 ruffle;GO:0005634 nucleus;GO:0030027 lamellipodium;GO:0042470 melanosome	GO:0051015 actin filament binding	Z: Cytoskeleton	K10368	--	IPR007122: Villin/Gelsolin;IPR029006: ADF-H/Gelsolin-like domain superfamily;IPR007123: Gelsolin-like domain	Cytoplasm_Nucleus	--
D3YTP3	Metaxin OS=Mus musculus OX=10090 GN=Mtx3 PE=1 SV=2	Mtx3	1.07548	1.11473	1.23143	1.0614	0.997951	0.885373	0.997049	1.0898	1.16665	0.877832	0.71088	1.0593	0.926984	0.371239	0.856986	insig	GO:0007005 mitochondrion organization;GO:0015031 protein transport	GO:0001401 SAM complex;GO:0005737 cytoplasm	--	U: Intracellular trafficking, secretion, and vesicular transport	K17776	ko04137: Mitophagy - animal	IPR019564: Mitochondrial outer membrane transport complex Sam37/metaxin, N-terminal domain;IPR033468: Metaxin, glutathione S-transferase domain;IPR040079: Glutathione transferase family;IPR017410: Mitochondrial outer membrane transport complex protein Metaxin 1/3;IPR036282: Glutathione S-transferase, C-terminal domain superfamily	Cytoplasm	--
D3YTQ3	Heterogeneous nuclear ribonucleoprotein D-like OS=Mus musculus OX=10090 GN=Hnrnpdl PE=1 SV=1	Hnrnpdl	10.9373	11.2146	10.967	11.3222	10.8126	9.95502	9.69911	11.4217	10.2436	9.72054	10.9216	11.467	0.97339	0.472113	0.901238	insig	--	GO:0005654 nucleoplasm;GO:0005737 cytoplasm	GO:0003677 DNA binding;GO:0003723 RNA binding	R: General function prediction only	K13044	--	IPR012677: Nucleotide-binding alpha-beta plait domain superfamily;IPR000504: RNA recognition motif domain;IPR035979: RNA-binding domain superfamily;IPR034847: hnRNP DL, RNA recognition motif 1	Nucleus	--
D3YUB6	BTB/POZ domain-containing protein 8 OS=Mus musculus OX=10090 GN=Btbd8 PE=1 SV=2	Btbd8	7.19694	8.06254	9.5277	8.66984	8.56165	7.11033	9.54464	8.88793	7.36109	8.21508	7.53602	7.28886	0.993988	0.928388	0.991181	insig	GO:0150007 clathrin-dependent synaptic vesicle endocytosis	GO:0005654 nucleoplasm;GO:0098793 presynapse	--	--	K10480	--	IPR000210: BTB/POZ domain;IPR011333: SKP1/BTB/POZ domain superfamily;IPR027907: BTB/POZ domain-containing protein 8, C-terminal;IPR043225: BTBD8, BACK domain	Nucleus	--
D3YUE4	Protein FAM151B OS=Mus musculus OX=10090 GN=Fam151b PE=1 SV=1	Fam151b	0.781055	0.76488	0.975871	1.12126	0.600711	0.793232	0.640779	1.04459	0.759072	0.727136	0.857313	1.0726	1.0128	0.919286	0.990284	insig	--	GO:0005615 extracellular space	--	S: Function unknown	--	--	IPR019356: Menorin	Cytoplasm	--
D3YUL8	phosphatidylinositol-3,4-bisphosphate 4-phosphatase OS=Mus musculus OX=10090 GN=Inpp4a PE=1 SV=1	Inpp4a	0.666629	0.756045	0.683765	0.879	0.852629	0.733846	0.802921	0.641529	0.784408	0.766826	0.793778	0.707045	0.983506	0.78093	0.966011	insig	--	--	GO:0016316 phosphatidylinositol-3,4-bisphosphate 4-phosphatase activity;GO:0034597 phosphatidylinositol-4,5-bisphosphate 4-phosphatase activity	T: Signal transduction mechanisms	K01109	ko00562: Inositol phosphate metabolism;ko01100: Metabolic pathways;ko04070: Phosphatidylinositol signaling system	IPR035892: C2 domain superfamily;IPR000008: C2 domain;IPR039034: Inositol 3,4-bisphosphate 4-phosphatase	Mitochondrion	--
D3YUP9	A disintegrin and metallopeptidase domain 22 OS=Mus musculus OX=10090 GN=Adam22 PE=1 SV=1	Adam22	0.563088	0	0.435347	0.685858	0	0.460191	0.601165	0.613447	0.879337	0.541071	0.676306	0	1.54411	0.27638	0.819443	insig	GO:0006508 proteolysis	GO:0016021 integral component of membrane	GO:0004222 metalloendopeptidase activity	O: Posttranslational modification, protein turnover, chaperones	K16068	--	IPR034027: Reprolysin domain, adamalysin-type;IPR006586: ADAM, cysteine-rich domain;IPR024079: Metallopeptidase, catalytic domain superfamily;IPR001762: Disintegrin domain;IPR001590: Peptidase M12B, ADAM/reprolysin;IPR002870: Peptidase M12B, propeptide;IPR036436: Disintegrin domain superfamily;IPR000742: EGF-like domain;IPR018358: Disintegrin, conserved site;IPR013111: EGF-like domain, extracellu…	Extracell	CS pos: 23-24. ARC-GR. Pr: 0.6731
D3YUS5	RAS protein activator like 2 OS=Mus musculus OX=10090 GN=Rasal2 PE=1 SV=1	Rasal2	0.705471	0.677389	0.857763	0.808942	0.672166	0.602539	0.734174	0.843244	0.696437	0.685773	0.709845	0.719836	1.01504	0.816529	0.973203	insig	GO:0002021 response to dietary excess;GO:0007165 signal transduction;GO:0009749 response to glucose;GO:0010467 gene expression;GO:0035264 multicellular organism growth;GO:0043087 regulation of GTPase activity;GO:0060612 adipose tissue development;GO:2000257 regulation of protein activation cascade	--	GO:0005096 GTPase activator activity	R: General function prediction only	K17633	ko04014: Ras signaling pathway	IPR001936: Ras GTPase-activating domain;IPR035892: C2 domain superfamily;IPR008936: Rho GTPase activation protein;IPR000008: C2 domain;IPR021887: Disabled homolog 2-interacting protein, C-terminal domain;IPR001849: Pleckstrin homology domain;IPR039360: Ras GTPase-activating protein;IPR023152: Ras GTPase-activating protein, conserved site	Cytoplasm_Nucleus	--
D3YUT6	S100 calcium binding protein A1 OS=Mus musculus OX=10090 GN=S100a1 PE=1 SV=1	S100a1	0.61788	0.749207	0.442038	0.987598	0.576553	0.681303	0.82484	0.816832	0.489361	0.814781	0.890841	0.575639	1.08822	0.565562	0.926488	insig	--	--	--	--	K23758	--	IPR013787: S100/CaBP-9k-type, calcium binding, subdomain;IPR011992: EF-hand domain pair	Cytoplasm	--
D3YUV1	Nuclear receptor binding protein 1 OS=Mus musculus OX=10090 GN=Nrbp1 PE=1 SV=1	Nrbp1	0.181999	0.080432	0	0.127142	0.204172	0	0.247483	0	0.14525	0.140538	0.179092	0.223467	1.57615	0.286223	0.828085	insig	GO:0006468 protein phosphorylation;GO:0006888 endoplasmic reticulum to Golgi vesicle-mediated transport	GO:0005737 cytoplasm;GO:0012505 endomembrane system	GO:0004672 protein kinase activity;GO:0005524 ATP binding	T: Signal transduction mechanisms	K08875	--	IPR011009: Protein kinase-like domain superfamily;IPR000719: Protein kinase domain;IPR001245: Serine-threonine/tyrosine-protein kinase, catalytic domain	Nucleus	--
D3YVF0	A-kinase anchor protein 5 OS=Mus musculus OX=10090 GN=Akap5 PE=1 SV=2	Akap5	3.92459	4.71259	4.53272	5.25883	4.32663	4.45964	4.96557	5.00086	4.60263	4.56286	4.70729	4.31088	1.03436	0.478076	0.906717	insig	GO:0045762 positive regulation of adenylate cyclase activity	GO:0005886 plasma membrane	GO:0005516 calmodulin binding;GO:0008179 adenylate cyclase binding	--	K16522	--	IPR001573: A kinase-anchoring protein AKAP5 and AKAP12, calmodulin (CaM)-binding motif;IPR042375: A-kinase anchor protein 5	Nucleus	--
D3YVV3	Ankyrin repeat domain 29 OS=Mus musculus OX=10090 GN=Ankrd29 PE=1 SV=1	Ankrd29	0.847357	0.925606	0.869528	0.790908	0.910814	0.756139	0.836475	0.876151	0.740026	1.01624	1.02215	1.00272	1.07713	0.265302	0.807319	insig	--	--	--	R: General function prediction only	K21439	--	IPR002110: Ankyrin repeat;IPR036770: Ankyrin repeat-containing domain superfamily	Mitochondrion	--
D3YW09	Splicing factor 3a, subunit 2 OS=Mus musculus OX=10090 GN=Sf3a2 PE=1 SV=1	Sf3a2	0.6304	0.472034	0.552711	0.804079	0.511652	0.492752	0.55114	0.976932	0.481938	0.756333	0.549112	0.561192	1.11924	0.472051	0.901238	insig	GO:0006397 mRNA processing;GO:0008380 RNA splicing	GO:0005681 spliceosomal complex	GO:0003676 nucleic acid binding;GO:0008270 zinc ion binding	A: RNA processing and modification	K12826	ko03040: Spliceosome	IPR003604: Matrin/U1-C-like, C2H2-type zinc finger;IPR031781: SF3A2 domain;IPR000690: Matrin/U1-C, C2H2-type zinc finger;IPR036236: Zinc finger C2H2 superfamily	Cytoplasm	--
D3YWH1	Sorting nexin 1 (Fragment) OS=Mus musculus OX=10090 GN=Snx1 PE=1 SV=1	Snx1	0.585728	0.0878184	0.17923	0.335438	0.246174	0.05016	0.370375	0.135358	0.391747	0.373346	0.187458	0.235036	1.14063	0.714267	0.958839	insig	GO:0006886 intracellular protein transport;GO:0042147 retrograde transport, endosome to Golgi	GO:0005794 Golgi apparatus;GO:0005829 cytosol;GO:0030904 retromer complex	GO:0035091 phosphatidylinositol binding	U: Intracellular trafficking, secretion, and vesicular transport	K17917	ko04144: Endocytosis	IPR005329: Sorting nexin, N-terminal;IPR036871: PX domain superfamily;IPR001683: Phox homology	Cytoplasm	--
D3YWN7	Microtubule-associated protein 7 OS=Mus musculus OX=10090 GN=Map7 PE=1 SV=2	Map7	0.260008	0.388023	0.365236	0.367281	0.359634	0.159603	0.321558	0.375907	0.29882	0.361786	0.467824	0.385413	1.16398	0.265403	0.807319	insig	GO:0000226 microtubule cytoskeleton organization	GO:0005829 cytosol;GO:0015630 microtubule cytoskeleton	--	--	K10433	--	IPR008604: Microtubule-associated protein 7 family	Nucleus	--
D3YWQ0	Diacylglycerol kinase iota OS=Mus musculus OX=10090 GN=Dgki PE=1 SV=1	Dgki	3.77671	3.87884	3.32434	3.25855	3.33927	3.26372	3.3909	3.25336	3.06522	3.37173	3.15453	3.41215	0.942732	0.160032	0.755739	insig	GO:0006654 phosphatidic acid biosynthetic process;GO:0007205 protein kinase C-activating G protein-coupled receptor signaling pathway;GO:0007265 Ras protein signal transduction;GO:0007269 neurotransmitter secretion;GO:0035556 intracellular signal transduction;GO:0043087 regulation of GTPase activity;GO:0046339 diacylglycerol metabolic process;GO:0046579 positive regulation of Ras protein signal t…	GO:0005634 nucleus;GO:0005737 cytoplasm;GO:0005829 cytosol;GO:0008021 synaptic vesicle;GO:0014069 postsynaptic density;GO:0030672 synaptic vesicle membrane;GO:0032045 guanyl-nucleotide exchange factor complex;GO:0032991 protein-containing complex;GO:0043025 neuronal cell body;GO:0043197 dendritic spine;GO:0043679 axon terminus;GO:0045202 synapse;GO:0048471 perinuclear region of cytoplasm;GO:00487…	GO:0003951 NAD+ kinase activity;GO:0004143 diacylglycerol kinase activity;GO:0005095 GTPase inhibitor activity;GO:0005524 ATP binding;GO:0031267 small GTPase binding;GO:0046872 metal ion binding	T: Signal transduction mechanisms	K00901	ko00561: Glycerolipid metabolism;ko00564: Glycerophospholipid metabolism;ko01100: Metabolic pathways;ko04070: Phosphatidylinositol signaling system;ko04072: Phospholipase D signaling pathway;ko05231: Choline metabolism in cancer	IPR000756: Diacylglycerol kinase, accessory domain;IPR001206: Diacylglycerol kinase, catalytic domain;IPR017438: Inorganic polyphosphate/ATP-NAD kinase, N-terminal;IPR002110: Ankyrin repeat;IPR002219: Protein kinase C-like, phorbol ester/diacylglycerol-binding domain;IPR037607: Diacylglycerol kinase;IPR036770: Ankyrin repeat-containing domain superfamily;IPR016064: NAD kinase/diacylglycerol kinas…	Nucleus	--
D3YWX2	YLP motif containing 1 OS=Mus musculus OX=10090 GN=Ylpm1 PE=1 SV=2	Ylpm1	0.366711	0.300962	0.489044	0.425204	0.341111	0.373806	0.409854	0.438922	0.40451	0.396809	0.368119	0.450743	1.07494	0.365132	0.851784	insig	--	GO:0005829 cytosol;GO:0016607 nuclear speck	--	V: Defense mechanisms	K17602	--	IPR026314: YLP motif-containing protein 1;IPR027417: P-loop containing nucleoside triphosphate hydrolase	Nucleus	--
D3YXJ0	Diacylglycerol kinase eta OS=Mus musculus OX=10090 GN=Dgkh PE=1 SV=2	Dgkh	1.03143	0.85268	0.779296	0.954216	0.897509	1.04042	0.913672	0.826491	0.828949	0.988395	1.00616	0.996974	1.00092	0.987769	0.99818	insig	GO:0006654 phosphatidic acid biosynthetic process;GO:0007205 protein kinase C-activating G protein-coupled receptor signaling pathway;GO:0035556 intracellular signal transduction;GO:0043086 negative regulation of catalytic activity;GO:0046339 diacylglycerol metabolic process;GO:0046473 phosphatidic acid metabolic process;GO:0046834 lipid phosphorylation	GO:0005737 cytoplasm;GO:0005768 endosome;GO:0005886 plasma membrane;GO:0015629 actin cytoskeleton;GO:0032991 protein-containing complex;GO:0043231 intracellular membrane-bounded organelle	GO:0003951 NAD+ kinase activity;GO:0004143 diacylglycerol kinase activity;GO:0005524 ATP binding;GO:0019900 kinase binding;GO:0032093 SAM domain binding;GO:0042802 identical protein binding;GO:0042803 protein homodimerization activity;GO:0046872 metal ion binding	I: Lipid transport and metabolism	K00901	ko00561: Glycerolipid metabolism;ko00564: Glycerophospholipid metabolism;ko01100: Metabolic pathways;ko04070: Phosphatidylinositol signaling system;ko04072: Phospholipase D signaling pathway;ko05231: Choline metabolism in cancer	IPR002219: Protein kinase C-like, phorbol ester/diacylglycerol-binding domain;IPR011993: PH-like domain superfamily;IPR001849: Pleckstrin homology domain;IPR000756: Diacylglycerol kinase, accessory domain;IPR001206: Diacylglycerol kinase, catalytic domain;IPR013761: Sterile alpha motif/pointed domain superfamily;IPR046349: C1-like domain superfamily;IPR001660: Sterile alpha motif domain;IPR017438…	Cytoplasm	--
D3YXK0	Janus kinase and microtubule interacting protein 2 OS=Mus musculus OX=10090 GN=Jakmip2 PE=1 SV=2	Jakmip2	0.248583	0.301338	0.213486	0.318018	0.281856	0.295612	0.228424	0.295148	0.269912	0.272887	0.448201	0.269269	1.07532	0.571623	0.928264	insig	GO:0016310 phosphorylation	--	GO:0008017 microtubule binding;GO:0016301 kinase activity;GO:0019900 kinase binding	--	K24784	--	IPR024836: Janus kinase and microtubule-interacting protein;IPR031994: Janus kinase and microtubule-interacting protein, C-terminal domain	Cytoplasm	--
D3YXK2	Scaffold attachment factor B1 OS=Mus musculus OX=10090 GN=Safb PE=1 SV=2	Safb	2.17022	2.07265	2.04865	2.07638	2.05564	1.726	2.17359	2.02249	2.00729	1.99129	2.06242	2.01625	1.01019	0.771132	0.965963	insig	GO:0006357 regulation of transcription by RNA polymerase II;GO:0030520 intracellular estrogen receptor signaling pathway;GO:0040008 regulation of growth;GO:0042445 hormone metabolic process;GO:0045944 positive regulation of transcription by RNA polymerase II;GO:0050684 regulation of mRNA processing	GO:0005634 nucleus;GO:0005654 nucleoplasm;GO:0030496 midbody	GO:0000978 RNA polymerase II cis-regulatory region sequence-specific DNA binding;GO:0003682 chromatin binding;GO:0003723 RNA binding;GO:0043565 sequence-specific DNA binding	K: Transcription	K25092	--	IPR003034: SAP domain;IPR000504: RNA recognition motif domain;IPR012677: Nucleotide-binding alpha-beta plait domain superfamily;IPR036361: SAP domain superfamily;IPR035979: RNA-binding domain superfamily	Nucleus	--
D3YXZ3	Kinesin light chain OS=Mus musculus OX=10090 GN=Klc2 PE=1 SV=1	Klc2	0.795575	0.864177	0.548948	0.746681	0.591745	0.795422	0.842994	0.769027	0.777651	0.623628	0.831429	0.745608	1.05706	0.512723	0.911701	insig	--	GO:0005737 cytoplasm;GO:0005871 kinesin complex;GO:0005874 microtubule	--	Z: Cytoskeleton	K10407	ko04814: Motor proteins;ko05010: Alzheimer disease;ko05012: Parkinson disease;ko05014: Amyotrophic lateral sclerosis;ko05016: Huntington disease;ko05020: Prion disease;ko05022: Pathways of neurodegeneration - multiple diseases;ko05132: Salmonella infection	IPR011990: Tetratricopeptide-like helical domain superfamily;IPR019734: Tetratricopeptide repeat;IPR002151: Kinesin light chain;IPR015792: Kinesin light chain repeat	Nucleus	--
D3YYH0	Peroxisomal biogenesis factor 5-like OS=Mus musculus OX=10090 GN=Pex5l PE=1 SV=1	Pex5l	0.48603	0.259172	0.279867	0.381499	0.527279	0.503035	0.510171	0.489137	0.4322	0.181178	0.735517	0.326836	1.09773	0.670259	0.948056	insig	--	GO:0005737 cytoplasm;GO:0016020 membrane	GO:0005221 intracellular cyclic nucleotide activated cation channel activity	R: General function prediction only	K13342	ko04146: Peroxisome	IPR019734: Tetratricopeptide repeat;IPR011990: Tetratricopeptide-like helical domain superfamily;IPR024111: PEX5/PEX5L	Nucleus	--
D3YYK8	Microtubule-associated protein RP/EB family member 2 (Fragment) OS=Mus musculus OX=10090 GN=Mapre2 PE=1 SV=1	Mapre2	0.799966	0.835198	1.0727	0.88505	0.840665	1.14606	1.09937	0.944623	0.680687	0.714473	1.11365	0.909476	0.978966	0.841687	0.975514	insig	GO:0007049 cell cycle;GO:0051301 cell division	GO:0005737 cytoplasm;GO:0005874 microtubule	GO:0008017 microtubule binding	D: Cell cycle control, cell division, chromosome partitioning;Z: Cytoskeleton	K10436	--	IPR001715: Calponin homology domain;IPR004953: EB1, C-terminal;IPR036133: EB1, C-terminal domain superfamily;IPR027328: Microtubule-associated protein RP/EB;IPR036872: CH domain superfamily	Extracell	--
D3YYU8	Obscurin-like protein 1 OS=Mus musculus OX=10090 GN=Obsl1 PE=1 SV=1	Obsl1	0.486855	0	0	0.475709	0	0	0.544254	0.389579	0	0.486636	0	0	1.47571	0.617419	0.935144	insig	GO:0000226 microtubule cytoskeleton organization;GO:0007030 Golgi organization;GO:0007088 regulation of mitotic nuclear division;GO:0007156 homophilic cell adhesion via plasma membrane adhesion molecules;GO:0007416 synapse assembly;GO:0010842 retina layer formation;GO:0034067 protein localization to Golgi apparatus;GO:0050775 positive regulation of dendrite morphogenesis	GO:0005737 cytoplasm;GO:0005794 Golgi apparatus;GO:0005813 centrosome;GO:0045202 synapse;GO:0048471 perinuclear region of cytoplasm;GO:1990393 3M complex	--	--	K19574	--	IPR036179: Immunoglobulin-like domain superfamily;IPR007110: Immunoglobulin-like domain;IPR003961: Fibronectin type III;IPR013783: Immunoglobulin-like fold;IPR003598: Immunoglobulin subtype 2;IPR003599: Immunoglobulin subtype;IPR036116: Fibronectin type III superfamily;IPR013098: Immunoglobulin I-set	Nucleus	--
D3YYY8	Rho guanine nucleotide exchange factor (GEF) 26 OS=Mus musculus OX=10090 GN=Arhgef26 PE=1 SV=1	Arhgef26	0.52266	0.36709	0.452469	0.335494	0.400863	0.17533	0.283929	0.313685	0.397325	0.422278	0.515021	0.311253	0.99538	0.977581	0.997553	insig	GO:0001886 endothelial cell morphogenesis;GO:0090630 activation of GTPase activity;GO:0097178 ruffle assembly	--	GO:0005085 guanyl-nucleotide exchange factor activity	T: Signal transduction mechanisms	K13744	ko05100: Bacterial invasion of epithelial cells;ko05132: Salmonella infection	IPR000219: Dbl homology (DH) domain;IPR001452: SH3 domain;IPR011993: PH-like domain superfamily;IPR035797: ARHGEF16/ARHGEF26, SH3 domain;IPR001849: Pleckstrin homology domain;IPR035899: Dbl homology (DH) domain superfamily;IPR036028: SH3-like domain superfamily	Nucleus	--
D3YZ62	Myosin VA OS=Mus musculus OX=10090 GN=Myo5a PE=1 SV=1	Myo5a	1.34745	1.34599	1.55617	1.28712	1.41844	1.96274	1.86306	1.52038	1.37076	1.43651	1.17862	1.13136	0.953215	0.650672	0.944606	insig	--	GO:0016459 myosin complex	GO:0003774 cytoskeletal motor activity;GO:0003779 actin binding;GO:0005524 ATP binding	Z: Cytoskeleton	K10357	ko04814: Motor proteins	IPR000048: IQ motif, EF-hand binding site;IPR002710: Dilute domain;IPR001609: Myosin head, motor domain;IPR036103: Class V myosin, motor domain;IPR037988: Myosin 5a, cargo-binding domain;IPR027417: P-loop containing nucleoside triphosphate hydrolase;IPR036961: Kinesin motor domain superfamily;IPR004009: Myosin, N-terminal, SH3-like	Cytoplasm	--
D3YZI9	PiggyBac transposable element-derived protein 5 OS=Mus musculus OX=10090 GN=Pgbd5 PE=1 SV=1	Pgbd5	0.841383	0.894969	0.851335	0.985469	1.05686	0.995027	0.965704	1.02013	0.991045	0.821693	0.964213	1.02071	1.02817	0.585258	0.929429	insig	GO:0098038 non-replicative transposition, DNA-mediated	--	GO:0004803 transposase activity	--	--	--	IPR029526: PiggyBac transposable element-derived protein;IPR042423: PiggyBac transposable element-derived protein 5	Nucleus	--
D3YZP9	Coiled-coil domain-containing protein 6 OS=Mus musculus OX=10090 GN=Ccdc6 PE=1 SV=1	Ccdc6	1.5733	1.71286	1.62909	1.84702	1.72951	1.74759	1.51392	1.83893	1.73006	1.70762	1.59543	1.52486	0.967913	0.423523	0.886588	insig	--	--	--	S: Function unknown	K09288	ko05200: Pathways in cancer;ko05216: Thyroid cancer	IPR019152: Protein of unknown function DUF2046	Nucleus	--
D3YZU1	SH3 and multiple ankyrin repeat domains protein 1 OS=Mus musculus OX=10090 GN=Shank1 PE=1 SV=1	Shank1	2.83392	2.94363	3.07083	2.92629	2.89056	2.65827	2.79351	2.72456	2.8364	2.72923	2.87618	2.75097	0.964635	0.13993	0.734666	insig	GO:0007616 long-term memory;GO:0008306 associative learning;GO:0030534 adult behavior;GO:0032232 negative regulation of actin filament bundle assembly;GO:0035176 social behavior;GO:0035418 protein localization to synapse;GO:0042048 olfactory behavior;GO:0046959 habituation;GO:0050885 neuromuscular process controlling balance;GO:0050894 determination of affect;GO:0060013 righting reflex;GO:0060074…	GO:0005737 cytoplasm;GO:0005886 plasma membrane;GO:0014069 postsynaptic density;GO:0016020 membrane;GO:0030425 dendrite;GO:0043005 neuron projection;GO:0043197 dendritic spine;GO:0045202 synapse;GO:0045211 postsynaptic membrane;GO:0060076 excitatory synapse;GO:0070161 anchoring junction;GO:0098685 Schaffer collateral - CA1 synapse;GO:0098978 glutamatergic synapse	GO:0008022 protein C-terminus binding;GO:0017124 SH3 domain binding;GO:0030159 signaling receptor complex adaptor activity;GO:0030160 synaptic receptor adaptor activity;GO:0031877 somatostatin receptor binding;GO:0035255 ionotropic glutamate receptor binding;GO:0042802 identical protein binding;GO:0044877 protein-containing complex binding;GO:0071532 ankyrin repeat binding;GO:0097110 scaffold pro…	T: Signal transduction mechanisms	K15009	ko04724: Glutamatergic synapse	IPR002110: Ankyrin repeat;IPR001660: Sterile alpha motif domain;IPR001452: SH3 domain;IPR001478: PDZ domain;IPR013761: Sterile alpha motif/pointed domain superfamily;IPR036770: Ankyrin repeat-containing domain superfamily;IPR036028: SH3-like domain superfamily;IPR041489: PDZ domain 6;IPR036034: PDZ superfamily	Nucleus	--
D3YZU4	SH3 and multiple ankyrin repeat domains 1 OS=Mus musculus OX=10090 GN=Shank1 PE=1 SV=1	Shank1	0.316893	0.313741	0.461624	0.0961465	0.388656	0	0	0	0.373217	0	0.426097	0.201782	0.634786	0.39671	0.871281	insig	GO:0050808 synapse organization	GO:0005737 cytoplasm;GO:0005886 plasma membrane;GO:0014069 postsynaptic density;GO:0070161 anchoring junction	--	T: Signal transduction mechanisms	K15009	ko04724: Glutamatergic synapse	IPR002110: Ankyrin repeat;IPR001452: SH3 domain;IPR001478: PDZ domain;IPR001660: Sterile alpha motif domain;IPR036770: Ankyrin repeat-containing domain superfamily;IPR036028: SH3-like domain superfamily;IPR041489: PDZ domain 6;IPR036034: PDZ superfamily;IPR013761: Sterile alpha motif/pointed domain superfamily	Nucleus	--
D3YZZ4	Sperm acrosome developmental regulator OS=Mus musculus OX=10090 GN=Tsc22d4 PE=1 SV=1	Tsc22d4	0.379366	0.50247	0.388785	0.504265	0.47206	0.339282	0.525848	0.499777	0.518552	0.486524	0.52857	0.493195	1.18028	0.0426035	0.62152	insig	GO:0006357 regulation of transcription by RNA polymerase II	--	--	K: Transcription	--	--	IPR000580: TSC-22 / Dip / Bun	Nucleus	--
D3YZZ5	Transmembrane p24 trafficking protein 7 OS=Mus musculus OX=10090 GN=Tmed7 PE=1 SV=1	Tmed7	1.31543	1.15781	1.22988	1.27618	1.19144	0.970089	0.942793	1.1617	1.34146	1.36295	1.20703	1.04086	0.988231	0.870761	0.979968	insig	GO:0015031 protein transport	GO:0005789 endoplasmic reticulum membrane;GO:0005794 Golgi apparatus;GO:0016021 integral component of membrane;GO:0033116 endoplasmic reticulum-Golgi intermediate compartment membrane	--	U: Intracellular trafficking, secretion, and vesicular transport	K20349	--	IPR009038: GOLD domain;IPR015720: Transmembrane emp24 domain-containing protein;IPR036598: GOLD domain superfamily	Mitochondrion	CS pos: 34-35. SGG-SE. Pr: 0.7289
D3Z0L4	Coiled-coil-helix-coiled-coil-helix domain containing 3 (Fragment) OS=Mus musculus OX=10090 GN=Chchd3 PE=1 SV=1	Chchd3	4.81995	4.74282	4.51658	4.5515	4.31998	4.11904	5.07809	4.63648	4.9229	4.94103	4.70901	4.51598	1.06404	0.0633635	0.649514	insig	--	GO:0061617 MICOS complex	--	K: Transcription	K17563	--	IPR007964: MICOS complex subunit MIC19/MIC25	Nucleus	--
D3Z0M9	RNA helicase OS=Mus musculus OX=10090 GN=Ddx23 PE=1 SV=1	Ddx23	0.821612	0.789329	0.85955	0.789258	0.709281	0.799188	0.719158	0.945808	0.763335	0.799793	0.760115	0.712587	0.98586	0.788095	0.966011	insig	--	--	GO:0003676 nucleic acid binding;GO:0003724 RNA helicase activity;GO:0005524 ATP binding;GO:0016787 hydrolase activity	A: RNA processing and modification	K12858	ko03040: Spliceosome	IPR027417: P-loop containing nucleoside triphosphate hydrolase;IPR001650: Helicase, C-terminal;IPR011545: DEAD/DEAH box helicase domain;IPR014014: RNA helicase, DEAD-box type, Q motif;IPR014001: Helicase superfamily 1/2, ATP-binding domain;IPR000629: ATP-dependent RNA helicase DEAD-box, conserved site	Nucleus	--
D3Z0V7	TSC22 domain family protein 1 OS=Mus musculus OX=10090 GN=Tsc22d1 PE=1 SV=1	Tsc22d1	0.713568	0.776562	0.580008	0.992514	0.933569	0.948236	0.764208	0.663791	0.977877	0.910533	0.904202	1.15455	1.08711	0.470668	0.901039	insig	GO:0006357 regulation of transcription by RNA polymerase II	--	--	K: Transcription	--	--	IPR000580: TSC-22 / Dip / Bun	Nucleus	--
D3Z0Y2	Peroxiredoxin-6 OS=Mus musculus OX=10090 GN=Prdx6 PE=1 SV=1	Prdx6	18.1007	19.5318	17.4809	20.637	21.038	20.5298	27.4122	22.5181	21.9732	22.7309	21.7471	19.1497	1.15524	0.0424608	0.62152	insig	GO:0006979 response to oxidative stress;GO:0008152 metabolic process	GO:0005737 cytoplasm	GO:0004623 phospholipase A2 activity;GO:0008379 thioredoxin peroxidase activity;GO:0047184 1-acylglycerophosphocholine O-acyltransferase activity	O: Posttranslational modification, protein turnover, chaperones	K11188	ko00480: Glutathione metabolism;ko01100: Metabolic pathways	IPR036249: Thioredoxin-like superfamily;IPR045020: 1-Cys peroxiredoxin;IPR000866: Alkyl hydroperoxide reductase subunit C/ Thiol specific antioxidant;IPR024706: Peroxiredoxin, AhpC-type;IPR013766: Thioredoxin domain;IPR019479: Peroxiredoxin, C-terminal	Cytoplasm	--
D3Z183	Major facilitator superfamily domain containing 6 OS=Mus musculus OX=10090 GN=Mfsd6 PE=1 SV=1	Mfsd6	0.41555	0.53389	0.478345	0.504053	0.600316	0.363245	0.732555	0.892375	0.517354	0.395618	0.394748	0.557895	1.20555	0.295017	0.829589	insig	--	GO:0016021 integral component of membrane	--	R: General function prediction only	--	--	IPR024989: Major facilitator superfamily associated domain;IPR036259: MFS transporter superfamily	Plasma membrane	--
D3Z1E2	Pleckstrin homology domain containing, family B (evectins) member 1 (Fragment) OS=Mus musculus OX=10090 GN=Plekhb1 PE=1 SV=1	Plekhb1	0.297315	0.400387	0.556986	0.289808	0.382936	0.489882	0.494755	0.402214	0.298052	0.498937	0.381912	0.556804	1.08909	0.549588	0.923423	insig	--	GO:0016021 integral component of membrane	--	--	K23857	--	IPR039680: Pleckstrin homology domain-containing family B member 1/2;IPR001849: Pleckstrin homology domain;IPR011993: PH-like domain superfamily	Mitochondrion	--
D3Z286	Transmembrane protein with metallophosphoesterase domain OS=Mus musculus OX=10090 GN=Tmppe PE=1 SV=2	Tmppe	0.133831	0.208193	0.316143	0.303935	0.237256	0.187468	0.19776	0.267779	0.345889	0.37229	0.304662	0.257153	1.25865	0.152549	0.749866	insig	--	GO:0016021 integral component of membrane	GO:0016787 hydrolase activity	--	--	--	IPR029052: Metallo-dependent phosphatase-like;IPR004843: Calcineurin-like phosphoesterase domain, ApaH type	Plasma membrane	--
D3Z2H9	Tropomyosin 3, related sequence 7 OS=Mus musculus OX=10090 GN=Tpm3-rs7 PE=1 SV=1	Tpm3-rs7	16.5059	14.4774	17.5605	15.9581	16.1741	16.4783	15.8956	18.3462	16.9028	18.0831	19.7004	14.8542	1.06822	0.219828	0.791715	insig	GO:0006936 muscle contraction;GO:0007015 actin filament organization	GO:0005884 actin filament	GO:0051015 actin filament binding	Z: Cytoskeleton	K10375	ko04260: Cardiac muscle contraction;ko04261: Adrenergic signaling in cardiomyocytes;ko04814: Motor proteins;ko04820: Cytoskeleton in muscle cells;ko05410: Hypertrophic cardiomyopathy;ko05414: Dilated cardiomyopathy	IPR014751: DNA repair protein XRCC4-like, C-terminal;IPR000533: Tropomyosin	Cytoplasm	--
D3Z2J5	Nuclear receptor co-repressor 2 (Fragment) OS=Mus musculus OX=10090 GN=Ncor2 PE=1 SV=1	Ncor2	0.333714	0.267008	0.108579	0	0.310009	0	0	0.346008	0.205048	0	0.38387	0.255392	1.16777	0.763866	0.965963	insig	--	--	--	K: Transcription	K06065	ko04330: Notch signaling pathway;ko05169: Epstein-Barr virus infection	IPR017884: SANT domain;IPR001005: SANT/Myb domain;IPR017930: Myb domain;IPR009057: Homeobox-like domain superfamily	Nucleus	--
D3Z2Z1	CAP-GLY domain containing linker protein 1 OS=Mus musculus OX=10090 GN=Clip1 PE=1 SV=1	Clip1	0.557668	0.409865	0.321308	0.433596	0.357793	0.276205	0.298109	0.33668	0.41427	0.497584	0.520095	0.372215	1.03502	0.804896	0.96979	insig	--	GO:0005856 cytoskeleton	--	Z: Cytoskeleton;R: General function prediction only	K10421	ko04150: mTOR signaling pathway	IPR032108: CLIP1, zinc knuckle;IPR036859: CAP Gly-rich domain superfamily;IPR000938: CAP Gly-rich domain	Nucleus	--
D3Z3B8	Discs large MAGUK scaffold protein 1 OS=Mus musculus OX=10090 GN=Dlg1 PE=1 SV=1	Dlg1	0.211787	0.204791	0.278322	0.238164	0.137794	0.178838	0	0.247995	0.225681	0.112697	0.253344	0.18689	0.821485	0.43312	0.888306	insig	--	GO:0071944 cell periphery;GO:0098978 glutamatergic synapse	--	F: Nucleotide transport and metabolism	K12076	ko04390: Hippo signaling pathway;ko04530: Tight junction;ko04660: T cell receptor signaling pathway;ko05165: Human papillomavirus infection;ko05166: Human T-cell leukemia virus 1 infection;ko05203: Viral carcinogenesis	IPR036034: PDZ superfamily;IPR008145: Guanylate kinase/L-type calcium channel beta subunit;IPR001452: SH3 domain;IPR001478: PDZ domain;IPR020590: Guanylate kinase, conserved site;IPR019590: Disks large homologue 1, N-terminal PEST domain;IPR036028: SH3-like domain superfamily;IPR008144: Guanylate kinase-like domain;IPR016313: Disks large 1-like;IPR019583: PDZ-associated domain of NMDA receptors;I…	Nucleus	--
D3Z3N4	Heterogeneous nuclear ribonucleoprotein H3 OS=Mus musculus OX=10090 GN=Hnrnph3 PE=1 SV=1	Hnrnph3	1.84974	2.25916	1.64229	1.69243	1.78137	1.77648	2.28686	2.16042	1.72144	1.75751	1.76957	1.94427	1.05805	0.438988	0.889603	insig	--	--	GO:0003723 RNA binding	A: RNA processing and modification	K12898	--	IPR000504: RNA recognition motif domain;IPR012677: Nucleotide-binding alpha-beta plait domain superfamily;IPR034969: hnRNPH3, RNA recognition motif 3;IPR035979: RNA-binding domain superfamily;IPR034970: hnRNPH3, RNA recognition motif 2	Cytoplasm	--
D3Z4C5	CUGBP, Elav-like family member 5 OS=Mus musculus OX=10090 GN=Celf5 PE=1 SV=1	Celf5	0	0	0	0	0.26032	0	0	0	0.375417	0	0	0	1.44214	0.806804	0.970269	insig	GO:0000381 regulation of alternative mRNA splicing, via spliceosome;GO:0006376 mRNA splice site selection	GO:0005634 nucleus;GO:0005737 cytoplasm;GO:1990904 ribonucleoprotein complex	GO:0003723 RNA binding;GO:0003729 mRNA binding	A: RNA processing and modification	K13207	--	IPR035979: RNA-binding domain superfamily;IPR000504: RNA recognition motif domain;IPR012677: Nucleotide-binding alpha-beta plait domain superfamily	Cytoplasm_Nucleus	--
D3Z4I3	RNA-binding protein 24 OS=Mus musculus OX=10090 GN=Rbm24 PE=1 SV=1	Rbm24	0.999932	1.13213	0.944264	1.20052	1.08584	1.00498	0.851488	0.934847	1.00233	0.928563	0	0	0.583765	0.0750779	0.668091	insig	GO:0000381 regulation of alternative mRNA splicing, via spliceosome;GO:0003197 endocardial cushion development;GO:0006974 cellular response to DNA damage stimulus;GO:0048255 mRNA stabilization;GO:0061158 3'-UTR-mediated mRNA destabilization;GO:1902811 positive regulation of skeletal muscle fiber differentiation;GO:1905870 positive regulation of 3'-UTR-mediated mRNA stabilization;GO:2000738 positi…	GO:0005654 nucleoplasm;GO:0005829 cytosol	GO:0035925 mRNA 3'-UTR AU-rich region binding;GO:0097157 pre-mRNA intronic binding;GO:1990715 mRNA CDS binding;GO:1990825 sequence-specific mRNA binding	R: General function prediction only	K25006	--	IPR012677: Nucleotide-binding alpha-beta plait domain superfamily;IPR035979: RNA-binding domain superfamily;IPR000504: RNA recognition motif domain	Nucleus	--
D3Z4S3	Putative peptidyl-tRNA hydrolase PTRHD1 OS=Mus musculus OX=10090 GN=Ptrhd1 PE=1 SV=1	Ptrhd1	0.559543	0.365044	0.379101	1.08557	0.675678	0.406108	0.783187	0.741098	0.513592	0.648523	1.00972	0.526334	1.21648	0.381466	0.861773	insig	--	--	GO:0004045 aminoacyl-tRNA hydrolase activity	S: Function unknown	K05969	--	IPR023476: Peptidyl-tRNA hydrolase II domain superfamily;IPR042237: Putative peptidyl-tRNA hydrolase PTRHD1;IPR002833: Peptidyl-tRNA hydrolase, PTH2	Mitochondrion	--
D3Z4W5	Protease, serine 59 (Fragment) OS=Mus musculus OX=10090 GN=Prss59 PE=4 SV=1	Prss59	0.857221	0.871426	1.03659	0.760619	1.20508	1.05608	0.922637	0.82644	0.693022	1.06664	1.01349	0.936618	0.943291	0.540909	0.922842	insig	GO:0006508 proteolysis	GO:0005794 Golgi apparatus;GO:0030141 secretory granule	GO:0004252 serine-type endopeptidase activity	E: Amino acid transport and metabolism	K01312	ko04080: Neuroactive ligand-receptor interaction;ko04972: Pancreatic secretion;ko04974: Protein digestion and absorption;ko05164: Influenza A	IPR001254: Serine proteases, trypsin domain;IPR018114: Serine proteases, trypsin family, histidine active site;IPR043504: Peptidase S1, PA clan, chymotrypsin-like fold;IPR009003: Peptidase S1, PA clan;IPR001314: Peptidase S1A, chymotrypsin family	Extracell	CS pos: 15-16. AVA-NT. Pr: 0.7026
D3Z519	Diacylglycerol kinase OS=Mus musculus OX=10090 GN=Dgki PE=1 SV=1	Dgki	0	0.645214	0	0	0.445031	0.815058	0.69942	0.83242	0.926859	0	0.665278	0.696292	2.00507	0.143468	0.742645	insig	GO:0006629 lipid metabolic process;GO:0007205 protein kinase C-activating G protein-coupled receptor signaling pathway;GO:0016310 phosphorylation	GO:0016020 membrane	GO:0003951 NAD+ kinase activity;GO:0004143 diacylglycerol kinase activity;GO:0005524 ATP binding	T: Signal transduction mechanisms	K00901	ko00561: Glycerolipid metabolism;ko00564: Glycerophospholipid metabolism;ko01100: Metabolic pathways;ko04070: Phosphatidylinositol signaling system;ko04072: Phospholipase D signaling pathway;ko05231: Choline metabolism in cancer	IPR036770: Ankyrin repeat-containing domain superfamily;IPR002110: Ankyrin repeat;IPR017438: Inorganic polyphosphate/ATP-NAD kinase, N-terminal;IPR001206: Diacylglycerol kinase, catalytic domain;IPR000756: Diacylglycerol kinase, accessory domain;IPR016064: NAD kinase/diacylglycerol kinase-like domain superfamily;IPR002219: Protein kinase C-like, phorbol ester/diacylglycerol-binding domain;IPR0376…	Nucleus	--
D3Z5Q3	EGF domain-specific O-linked N-acetylglucosamine (GlcNAc) transferase (Fragment) OS=Mus musculus OX=10090 GN=Eogt PE=1 SV=1	Eogt	0.573902	0.3901	0	0.501196	0.68746	0.291038	0	0.671112	0.539636	0.47499	0.792523	0	1.01414	0.973692	0.997233	insig	--	--	--	--	K18134	ko00514: Other types of O-glycan biosynthesis	--	Extracell	CS pos: 18-19. LSG-QD. Pr: 0.6895
D3Z6F5	ATP synthase subunit alpha OS=Mus musculus OX=10090 GN=Atp5f1a PE=1 SV=1	Atp5f1a	144.096	143.886	148.221	144.692	145.903	141.77	148.356	147.325	150.597	153.347	149.533	144.653	1.02906	0.0200625	0.514156	insig	--	GO:0005737 cytoplasm;GO:0005886 plasma membrane;GO:0045261 proton-transporting ATP synthase complex, catalytic core F(1)	GO:0005524 ATP binding;GO:0046933 proton-transporting ATP synthase activity, rotational mechanism	C: Energy production and conversion	K02132	ko00190: Oxidative phosphorylation;ko01100: Metabolic pathways;ko04714: Thermogenesis;ko05010: Alzheimer disease;ko05012: Parkinson disease;ko05014: Amyotrophic lateral sclerosis;ko05016: Huntington disease;ko05020: Prion disease;ko05022: Pathways of neurodegeneration - multiple diseases;ko05208: Chemical carcinogenesis - reactive oxygen species;ko05415: Diabetic cardiomyopathy	IPR004100: ATPase, F1/V1/A1 complex, alpha/beta subunit, N-terminal domain;IPR000194: ATPase, F1/V1/A1 complex, alpha/beta subunit, nucleotide-binding domain;IPR027417: P-loop containing nucleoside triphosphate hydrolase;IPR000793: ATP synthase, alpha subunit, C-terminal;IPR036121: ATPase, F1/V1/A1 complex, alpha/beta subunit, N-terminal domain superfamily;IPR033732: ATP synthase, F1 complex, alp…	Cytoskeleton	--
D3Z6G3	Microtubule-associated protein, RP/EB family, member 3 OS=Mus musculus OX=10090 GN=Mapre3 PE=1 SV=1	Mapre3	0.590777	0.642451	0.554502	0.514347	0.445691	0.500594	0.517362	0.68569	0.477753	0.466872	0.405228	0.416312	0.914066	0.381596	0.861773	insig	GO:0007049 cell cycle;GO:0051301 cell division	GO:0005737 cytoplasm;GO:0005874 microtubule	GO:0008017 microtubule binding	D: Cell cycle control, cell division, chromosome partitioning;Z: Cytoskeleton	K10436	--	IPR004953: EB1, C-terminal;IPR001715: Calponin homology domain;IPR027328: Microtubule-associated protein RP/EB;IPR036133: EB1, C-terminal domain superfamily;IPR036872: CH domain superfamily	Cytoplasm	--
D3Z6I8	Tropomyosin 3, gamma OS=Mus musculus OX=10090 GN=Tpm3 PE=1 SV=1	Tpm3	43.8879	42.0435	42.135	42.4333	43.4411	39.4766	44.0109	44.8604	45.7419	41.8566	45.8674	43.2167	1.04789	0.0470533	0.625368	insig	--	GO:0005856 cytoskeleton	GO:0003779 actin binding	Z: Cytoskeleton	K10375	ko04260: Cardiac muscle contraction;ko04261: Adrenergic signaling in cardiomyocytes;ko04814: Motor proteins;ko04820: Cytoskeleton in muscle cells;ko05410: Hypertrophic cardiomyopathy;ko05414: Dilated cardiomyopathy	IPR000533: Tropomyosin	Cytoplasm	--
D3Z6Q9	Bridging integrator 2 OS=Mus musculus OX=10090 GN=Bin2 PE=1 SV=1	Bin2	0.582179	0.381313	0.727335	0.400389	0.27176	0.400197	0.575663	0.671612	0.454786	0.60068	0.485437	0.434067	1.16614	0.350978	0.850867	insig	GO:0006911 phagocytosis, engulfment;GO:0060326 cell chemotaxis;GO:0071800 podosome assembly;GO:0097320 plasma membrane tubulation	GO:0001891 phagocytic cup;GO:0002102 podosome;GO:0005886 plasma membrane;GO:0005938 cell cortex;GO:0042995 cell projection;GO:0070161 anchoring junction	GO:0005543 phospholipid binding	U: Intracellular trafficking, secretion, and vesicular transport	K20119	--	IPR004148: BAR domain;IPR003005: Amphiphysin;IPR027267: AH/BAR domain superfamily	Nucleus	--
D3Z6X5	Nectin cell adhesion molecule 3 OS=Mus musculus OX=10090 GN=Nectin3 PE=1 SV=1	Nectin3	0	0.17259	0.0693318	0.0864958	0.146661	0	0	0.0627427	0.125934	0	0	0	0.397147	0.222111	0.791715	insig	--	GO:0016021 integral component of membrane	--	--	--	--	--	Extracell	--
D3Z6Z0	Sorting nexin 3 OS=Mus musculus OX=10090 GN=Snx3 PE=1 SV=1	Snx3	1.12409	1.58397	0.805774	1.34119	1.31738	1.35417	1.68535	1.18458	1.0539	1.33856	1.46803	1.00543	1.0278	0.822312	0.974282	insig	--	--	GO:0035091 phosphatidylinositol binding	U: Intracellular trafficking, secretion, and vesicular transport	K17918	ko04144: Endocytosis	IPR001683: Phox homology;IPR036871: PX domain superfamily	Cytoplasm	--
D3Z742	Mab-21 domain containing 2 OS=Mus musculus OX=10090 GN=Mb21d2 PE=1 SV=1	Mb21d2	0.335279	0.275157	0.441007	0.253157	0.221841	0.272742	0.282581	0.193732	0.204609	0.190214	0.15588	0.190326	0.676608	0.0296722	0.562124	insig	--	--	GO:0044877 protein-containing complex binding	T: Signal transduction mechanisms	--	--	IPR046903: Mab-21-like, nucleotidyltransferase domain;IPR024810: Mab-21-like;IPR046906: Mab-21-like, HhH/H2TH-like domain	Cytoplasm	--
D3Z781	Enhancer trap locus 4 OS=Mus musculus OX=10090 GN=Etl4 PE=1 SV=2	Etl4	1.38896	1.51425	1.36872	1.55767	1.25955	1.13415	1.32749	1.49359	1.31567	1.09026	1.37427	1.28869	0.959465	0.523103	0.916128	insig	GO:0048706 embryonic skeletal system development	GO:0110165 cellular anatomical entity	--	--	K19930	--	IPR022782: Actin interacting protein 3-like, C-terminal	Nucleus	--
D3Z7P3	Glutaminase kidney isoform, mitochondrial OS=Mus musculus OX=10090 GN=Gls PE=1 SV=1	Gls	13.6781	12.7932	12.9079	13.8177	12.9861	13.1442	12.5036	11.7893	12.8202	12.6077	12.8195	13.4055	0.957377	0.0704077	0.662464	insig	GO:0001967 suckling behavior;GO:0002087 regulation of respiratory gaseous exchange by nervous system process;GO:0006537 glutamate biosynthetic process;GO:0006543 glutamine catabolic process;GO:0007268 chemical synaptic transmission;GO:0051289 protein homotetramerization;GO:0090461 glutamate homeostasis	GO:0005739 mitochondrion;GO:0005759 mitochondrial matrix;GO:0005829 cytosol;GO:0045202 synapse	GO:0004359 glutaminase activity;GO:0042802 identical protein binding	E: Amino acid transport and metabolism	K01425	ko00220: Arginine biosynthesis;ko00250: Alanine, aspartate and glutamate metabolism;ko00470: D-Amino acid metabolism;ko01100: Metabolic pathways;ko04724: Glutamatergic synapse;ko04727: GABAergic synapse;ko04964: Proximal tubule bicarbonate reclamation;ko05206: MicroRNAs in cancer;ko05230: Central carbon metabolism in cancer	IPR002110: Ankyrin repeat;IPR041541: Glutaminase, EF-hand domain;IPR012338: Beta-lactamase/transpeptidase-like;IPR015868: Glutaminase;IPR036770: Ankyrin repeat-containing domain superfamily	Mitochondrion	--
D3Z7Q2	Small integral membrane protein 20 OS=Mus musculus OX=10090 GN=Smim20 PE=1 SV=1	Smim20	3.33886	2.95402	2.30493	3.26949	2.90657	0	2.9471	3.08587	2.78119	2.61381	3.18172	2.8388	1.18104	0.42989	0.887932	insig	GO:0033617 mitochondrial cytochrome c oxidase assembly	GO:0005739 mitochondrion;GO:0016021 integral component of membrane	--	--	--	--	IPR027917: Small integral membrane protein 20	Mitochondrion	--
D3Z7U4	Methyl CpG binding protein 2 OS=Mus musculus OX=10090 GN=Mecp2 PE=1 SV=1	Mecp2	3.26054	3.87663	3.50667	4.22079	3.57157	4.23614	4.06974	4.02992	3.88012	3.60581	4.20663	3.63702	1.03338	0.527129	0.917384	insig	--	GO:0005634 nucleus	GO:0003677 DNA binding	K: Transcription;B: Chromatin structure and dynamics	K11588	--	IPR001739: Methyl-CpG DNA binding;IPR016177: DNA-binding domain superfamily;IPR045138: Methyl-CpG binding protein MeCP2/MBD4	Cytoplasm	--
D3Z7X0	Acyl-Coenzyme A dehydrogenase family, member 12 OS=Mus musculus OX=10090 GN=Acad12 PE=1 SV=1	Acad12	0.36316	0.186911	0.220095	0.402675	0.256466	0.531067	0.339776	0	0	0.251688	0.411457	0.389101	0.71008	0.336862	0.850867	insig	GO:0033539 fatty acid beta-oxidation using acyl-CoA dehydrogenase	GO:0005737 cytoplasm;GO:0005739 mitochondrion	GO:0003995 acyl-CoA dehydrogenase activity;GO:0050660 flavin adenine dinucleotide binding	R: General function prediction only	K11729	--	IPR013786: Acyl-CoA dehydrogenase/oxidase, N-terminal;IPR046373: Acyl-CoA oxidase/dehydrogenase, middle domain superfamily;IPR037069: Acyl-CoA dehydrogenase/oxidase, N-terminal domain superfamily;IPR009100: Acyl-CoA dehydrogenase/oxidase, N-terminal and middle domain superfamily;IPR006091: Acyl-CoA oxidase/dehydrogenase, middle domain;IPR036250: Acyl-CoA dehydrogenase-like, C-terminal;IPR009075: …	Mitochondrion	--
D4AFX7	DnaJ heat shock protein family (Hsp40) member C13 OS=Mus musculus OX=10090 GN=Dnajc13 PE=1 SV=1	Dnajc13	0.966354	0.852762	0.920962	0.967946	1.00441	0.942216	0.910018	0.787077	0.871336	0.927595	0.966642	0.928761	0.953451	0.217995	0.791715	insig	GO:0006898 receptor-mediated endocytosis;GO:0007032 endosome organization;GO:1902954 regulation of early endosome to recycling endosome transport;GO:2000641 regulation of early endosome to late endosome transport	GO:0005829 cytosol;GO:0010008 endosome membrane;GO:0031901 early endosome membrane;GO:0043231 intracellular membrane-bounded organelle;GO:0071203 WASH complex	--	U: Intracellular trafficking, secretion, and vesicular transport;O: Posttranslational modification, protein turnover, chaperones	K09533	--	IPR036869: Chaperone J-domain superfamily;IPR016024: Armadillo-type fold;IPR011989: Armadillo-like helical;IPR044978: DnaJ homologue subfamily C, GRV2/DNAJC13;IPR045802: DnaJ homologue subfamily C, GRV2/DNAJC13, N-terminal domain;IPR001623: DnaJ domain;IPR035445: GYF-like domain superfamily;IPR025640: GYF domain 2	Plasma membrane	--
D6RFU9	Synaptophysin-like protein OS=Mus musculus OX=10090 GN=Sypl1 PE=1 SV=1	Sypl1	1.09096	0.66246	0.837256	0.91498	0.875044	1.61527	1.28069	1.04366	0.986221	1.23094	1.33685	1.07908	1.16035	0.313926	0.844508	insig	--	GO:0008021 synaptic vesicle;GO:0016021 integral component of membrane	--	--	--	--	IPR001285: Synaptophysin/synaptoporin	Cytoplasm	--
D6RH62	DDHD domain containing 1 OS=Mus musculus OX=10090 GN=Ddhd1 PE=1 SV=1	Ddhd1	0.2261	0.379683	0.433997	0.408785	0.252214	0.288401	0.302425	0.308726	0.287276	0.30192	0.264639	0.104919	0.789223	0.175491	0.760915	insig	--	--	--	I: Lipid transport and metabolism;U: Intracellular trafficking, secretion, and vesicular transport	--	--	--	Nucleus	--
E0CX65	Signal-regulatory protein alpha OS=Mus musculus OX=10090 GN=Sirpa PE=1 SV=1	Sirpa	1.52704	2.77388	3.55649	2.87492	2.40051	2.57067	3.32264	1.85484	2.98747	1.68461	2.70247	2.05897	0.930429	0.645292	0.943435	insig	--	GO:0016021 integral component of membrane	--	--	K06551	ko04148: Efferocytosis;ko04380: Osteoclast differentiation	--	Extracell	CS pos: 26-27. CFC-TD. Pr: 0.3763
E0CXB9	Catenin alpha-2 OS=Mus musculus OX=10090 GN=Ctnna2 PE=1 SV=1	Ctnna2	7.05768	7.37982	7.16723	7.5343	7.39981	6.51992	7.08056	7.33402	7.28589	6.58176	7.57469	7.05342	0.996553	0.905368	0.986565	insig	GO:0007155 cell adhesion;GO:0030154 cell differentiation;GO:0048854 brain morphogenesis	GO:0005634 nucleus;GO:0005737 cytoplasm;GO:0005886 plasma membrane;GO:0005912 adherens junction;GO:0015629 actin cytoskeleton;GO:0030424 axon	GO:0005198 structural molecule activity;GO:0045296 cadherin binding;GO:0051015 actin filament binding	W: Extracellular structures	K05691	ko04390: Hippo signaling pathway;ko04520: Adherens junction;ko04670: Leukocyte transendothelial migration;ko05100: Bacterial invasion of epithelial cells;ko05200: Pathways in cancer;ko05213: Endometrial cancer;ko05226: Gastric cancer;ko05412: Arrhythmogenic right ventricular cardiomyopathy	IPR001033: Alpha-catenin;IPR036723: Alpha-catenin/vinculin-like superfamily;IPR000633: Vinculin, conserved site;IPR006077: Vinculin/alpha-catenin	Cytoplasm	--
E0CXD4	Protocadherin 1 OS=Mus musculus OX=10090 GN=Pcdh1 PE=1 SV=1	Pcdh1	8.50434	7.90011	7.73608	8.01002	9.12377	7.25677	7.6177	7.18589	8.95559	7.68634	8.42813	8.57659	0.998334	0.972642	0.997233	insig	GO:0007155 cell adhesion;GO:0007156 homophilic cell adhesion via plasma membrane adhesion molecules;GO:0016339 calcium-dependent cell-cell adhesion via plasma membrane cell adhesion molecules	GO:0005654 nucleoplasm;GO:0005730 nucleolus;GO:0005887 integral component of plasma membrane;GO:0005911 cell-cell junction;GO:0030054 cell junction;GO:0043231 intracellular membrane-bounded organelle	GO:0005509 calcium ion binding	--	K16498	--	IPR002126: Cadherin-like;IPR015919: Cadherin-like superfamily;IPR020894: Cadherin conserved site;IPR013164: Cadherin, N-terminal	Extracell	CS pos: 33-34. SAS-HT. Pr: 0.4387
E0CXP6	UMAP1-MVP12 associated (UMA) domain containing 1 OS=Mus musculus OX=10090 GN=Umad1 PE=1 SV=1	Umad1	0.524419	0.417963	0.407298	0.291512	0.698654	0.953284	0.689642	0.638963	0.512258	0.648839	0.436941	0.435829	1.02106	0.918189	0.989919	insig	--	--	--	--	--	--	IPR023340: UMA domain	Nucleus	--
E0CXR1	Coenzyme Q8A OS=Mus musculus OX=10090 GN=Coq8a PE=1 SV=1	Coq8a	0	0	2.15537	0	2.78303	0	0	0	0	0	0	0	0	0.178971	0.76426	insig	GO:0006744 ubiquinone biosynthetic process	GO:0005739 mitochondrion;GO:0016020 membrane	--	--	K08869	--	--	Extracell	--
E0CY16	Cell adhesion molecule 1 OS=Mus musculus OX=10090 GN=Cadm1 PE=1 SV=1	Cadm1	0.225086	0.228703	0.273259	0.201768	0.217781	0.148942	0.188873	0.316744	0.141501	0	0.0448653	0.15863	0.656571	0.175573	0.760915	insig	--	GO:0016021 integral component of membrane	--	--	K06781	ko04514: Cell adhesion molecules	IPR013783: Immunoglobulin-like fold;IPR013162: CD80-like, immunoglobulin C2-set;IPR013106: Immunoglobulin V-set domain;IPR036179: Immunoglobulin-like domain superfamily;IPR007110: Immunoglobulin-like domain;IPR003598: Immunoglobulin subtype 2;IPR003599: Immunoglobulin subtype	Plasma membrane	CS pos: 47-48. GDG-QN. Pr: 0.8025
E0CYK1	Synaptopodin (Fragment) OS=Mus musculus OX=10090 GN=Synpo PE=1 SV=1	Synpo	2.78782	3.3068	2.13133	2.59185	2.56341	2.10982	2.22491	2.76582	2.24232	3.32817	2.32973	2.03579	0.963574	0.731871	0.959032	insig	--	--	--	--	--	--	--	--	--
E0CYV0	Protein-L-isoaspartate O-methyltransferase OS=Mus musculus OX=10090 GN=Pcmt1 PE=1 SV=1	Pcmt1	11.0416	9.94455	10.2699	9.41505	9.05518	8.84655	9.74095	9.98017	10.4288	10.1494	10.6844	10.0724	1.0424	0.293539	0.829021	insig	--	--	GO:0004719 protein-L-isoaspartate (D-aspartate) O-methyltransferase activity	O: Posttranslational modification, protein turnover, chaperones	K00573	--	IPR029063: S-adenosyl-L-methionine-dependent methyltransferase superfamily;IPR000682: Protein-L-isoaspartate(D-aspartate) O-methyltransferase	Cytoplasm	--
[truncated: 6,738 more rows]
