# Supplementary material for: Glutathione metabolism as a key regulator of oxidative hippocampal injury in sepsis-associated encephalopathy: an integrated proteomics and metabolomics study
Source: Front Neurosci. 2026 Jan 13;19:1671955. doi: 10.3389/fnins.2025.1671955 (PMC12835233; doi:10.3389/fnins.2025.1671955)
Supplement: Supplementary file 2 [file Table_2.xlsx]

## Sheet: CLP_vs_Sham_DEPs_annotation
Accession	Description	Gene	Sham1	Sham2	Sham3	Sham4	Sham5	Sham6	CLP1	CLP2	CLP3	CLP4	CLP5	CLP6	FC	P-value	FDR	Regulation	Biological process	Cellular component	Molecular function	KOG	K	KEGG_Pathways	IPRs	Subcellular_localization	signalP
P42225	Signal transducer and activator of transcription 1 OS=Mus musculus OX=10090 GN=Stat1 PE=1 SV=1	Stat1	0.740018	0.670345	0.864336	0.802041	0.829171	0.739376	1.30496	1.39631	1.58776	1.56773	1.59128	1.62075	1.95226	2.3345e-06	0.0169648	up	GO:0000122 negative regulation of transcription by RNA polymerase II;GO:0001937 negative regulation of endothelial cell proliferation;GO:0002053 positive regulation of mesenchymal cell proliferation;GO:0002230 positive regulation of defense response to virus by host;GO:0003340 negative regulation of mesenchymal to epithelial transition involved in metanephros morphogenesis;GO:0006351 transcriptio…	GO:0000785 chromatin;GO:0005634 nucleus;GO:0005654 nucleoplasm;GO:0005730 nucleolus;GO:0005737 cytoplasm;GO:0005829 cytosol;GO:0030424 axon;GO:0030425 dendrite;GO:0032991 protein-containing complex;GO:0048471 perinuclear region of cytoplasm;GO:0070721 ISGF3 complex;GO:0090575 RNA polymerase II transcription regulator complex	GO:0000977 RNA polymerase II transcription regulatory region sequence-specific DNA binding;GO:0000978 RNA polymerase II cis-regulatory region sequence-specific DNA binding;GO:0000979 RNA polymerase II core promoter sequence-specific DNA binding;GO:0000981 DNA-binding transcription factor activity, RNA polymerase II-specific;GO:0001222 transcription corepressor binding;GO:0001223 transcription coa…	K: Transcription;T: Signal transduction mechanisms	K11220	ko04062: Chemokine signaling pathway;ko04217: Necroptosis;ko04380: Osteoclast differentiation;ko04620: Toll-like receptor signaling pathway;ko04621: NOD-like receptor signaling pathway;ko04625: C-type lectin receptor signaling pathway;ko04630: JAK-STAT signaling pathway;ko04658: Th1 and Th2 cell differentiation;ko04659: Th17 cell differentiation;ko04917: Prolactin signaling pathway;ko04919: Thyro…	IPR036860: SH2 domain superfamily;IPR036535: STAT transcription factor, N-terminal domain superfamily;IPR035859: STAT1, SH2 domain;IPR013801: STAT transcription factor, DNA-binding;IPR015988: STAT transcription factor, coiled coil;IPR001217: Transcription factor STAT;IPR038295: STAT1, C-terminal domain superfamily;IPR013800: STAT transcription factor, all-alpha domain;IPR000980: SH2 domain;IPR012…	Nucleus	--
P12246	Serum amyloid P-component OS=Mus musculus OX=10090 GN=Apcs PE=1 SV=2	Apcs	0	0	0.331566	0.615381	0	0	1.16591	1.8526	1.62213	1.76091	2.17643	1.66307	10.8148	5.90119e-06	0.021442	up	GO:0044869 negative regulation by host of viral exo-alpha-sialidase activity;GO:0044871 negative regulation by host of viral glycoprotein metabolic process;GO:0045087 innate immune response;GO:0045656 negative regulation of monocyte differentiation;GO:0046597 negative regulation of viral entry into host cell;GO:1903016 negative regulation of exo-alpha-sialidase activity	GO:0005615 extracellular space	GO:0001849 complement component C1q complex binding;GO:0005509 calcium ion binding;GO:0042802 identical protein binding;GO:0046790 virion binding	--	K23267	--	IPR001759: Pentraxin-related;IPR013320: Concanavalin A-like lectin/glucanase domain superfamily;IPR030476: Pentaxin, conserved site	Extracell	CS pos: 20-21. AFC-QT. Pr: 0.5415
Q61646	Haptoglobin OS=Mus musculus OX=10090 GN=Hp PE=1 SV=1	Hp	0.37259	0	2.178	0.764399	0.451122	2.90266	7.07203	9.06985	11.2433	13.8946	10.5045	9.25888	9.15358	4.36891e-05	0.0695462	up	GO:0002376 immune system process;GO:0006508 proteolysis;GO:0006953 acute-phase response;GO:0042742 defense response to bacterium	GO:0005576 extracellular region	GO:0004252 serine-type endopeptidase activity;GO:0016209 antioxidant activity;GO:0030492 hemoglobin binding	E: Amino acid transport and metabolism	K16142	--	IPR043504: Peptidase S1, PA clan, chymotrypsin-like fold;IPR000436: Sushi/SCR/CCP domain;IPR009003: Peptidase S1, PA clan;IPR001254: Serine proteases, trypsin domain;IPR035976: Sushi/SCR/CCP superfamily;IPR008292: Haptoglobin;IPR001314: Peptidase S1A, chymotrypsin family	Extracell	CS pos: 18-19. LFA-VE. Pr: 0.6793
P01887	Beta-2-microglobulin OS=Mus musculus OX=10090 GN=B2m PE=1 SV=2	B2m	0.860534	0.799283	1.16503	1.09084	0.888531	0.915671	1.66324	2.15027	2.03755	1.99932	1.53416	1.73394	1.94383	4.89238e-05	0.0695462	up	GO:0001913 T cell mediated cytotoxicity;GO:0001916 positive regulation of T cell mediated cytotoxicity;GO:0002237 response to molecule of bacterial origin;GO:0002481 antigen processing and presentation of exogenous protein antigen via MHC class Ib, TAP-dependent;GO:0002503 peptide antigen assembly with MHC class II protein complex;GO:0002726 positive regulation of T cell cytokine production;GO:00…	GO:0005615 extracellular space;GO:0005794 Golgi apparatus;GO:0005829 cytosol;GO:0005886 plasma membrane;GO:0009897 external side of plasma membrane;GO:0030670 phagocytic vesicle membrane;GO:0042612 MHC class I protein complex;GO:0042613 MHC class II protein complex;GO:0042824 MHC class I peptide loading complex;GO:1990712 HFE-transferrin receptor complex	GO:0023026 MHC class II protein complex binding;GO:0042802 identical protein binding;GO:0042803 protein homodimerization activity	--	K08055	ko04612: Antigen processing and presentation;ko05163: Human cytomegalovirus infection;ko05166: Human T-cell leukemia virus 1 infection;ko05168: Herpes simplex virus 1 infection;ko05169: Epstein-Barr virus infection;ko05170: Human immunodeficiency virus 1 infection	IPR015707: Beta-2-Microglobulin;IPR003597: Immunoglobulin C1-set;IPR007110: Immunoglobulin-like domain;IPR003006: Immunoglobulin/major histocompatibility complex, conserved site;IPR036179: Immunoglobulin-like domain superfamily;IPR013783: Immunoglobulin-like fold	Extracell	CS pos: 20-21. LYA-IQ. Pr: 0.8477
Q60590	Alpha-1-acid glycoprotein 1 OS=Mus musculus OX=10090 GN=Orm1 PE=1 SV=1	Orm1	0.386108	0	0.543292	0.532816	0.967516	0.22139	1.95959	3.77128	2.41567	3.1956	2.5389	2.53569	6.19237	7.82926e-05	0.0695462	up	GO:0002682 regulation of immune system process;GO:0006953 acute-phase response	GO:0005615 extracellular space	GO:0036094 small molecule binding	--	K17308	--	IPR001500: Alpha-1-acid glycoprotein;IPR000566: Lipocalin/cytosolic fatty-acid binding domain;IPR012674: Calycin	Extracell	CS pos: 18-19. LEA-QN. Pr: 0.9514
Q07456	Protein AMBP OS=Mus musculus OX=10090 GN=Ambp PE=1 SV=2	Ambp	0.310213	0	0.562992	0	0	0	0.840208	1.77462	1.13392	1.4733	1.33046	1.04181	8.69707	8.61312e-05	0.0695462	up	GO:0020027 hemoglobin metabolic process;GO:0030163 protein catabolic process;GO:0034614 cellular response to reactive oxygen species;GO:0051604 protein maturation;GO:0098869 cellular oxidant detoxification;GO:1903606 cytochrome c metabolic process	GO:0005615 extracellular space;GO:0005783 endoplasmic reticulum;GO:0005829 cytosol;GO:0005886 plasma membrane;GO:0009986 cell surface;GO:0031314 extrinsic component of mitochondrial inner membrane;GO:0031965 nuclear membrane;GO:0043231 intracellular membrane-bounded organelle;GO:0062023 collagen-containing extracellular matrix	GO:0004867 serine-type endopeptidase inhibitor activity;GO:0016209 antioxidant activity;GO:0016653 oxidoreductase activity, acting on NAD(P)H, heme protein as acceptor;GO:0019862 IgA binding;GO:0020037 heme binding;GO:0035374 chondroitin sulfate binding;GO:0042803 protein homodimerization activity;GO:0098633 collagen fibril binding	--	K23620	--	IPR022272: Lipocalin family conserved site;IPR036880: Pancreatic trypsin inhibitor Kunitz domain superfamily;IPR002223: Pancreatic trypsin inhibitor Kunitz domain;IPR012674: Calycin;IPR002968: Alpha-1-microglobulin;IPR020901: Proteinase inhibitor I2, Kunitz, conserved site;IPR029856: Protein AMBP;IPR000566: Lipocalin/cytosolic fatty-acid binding domain	Extracell	CS pos: 19-20. SRA-DP. Pr: 0.7501
A0A087WPR7	Dystonin (Fragment) OS=Mus musculus OX=10090 GN=Dst PE=1 SV=1	Dst	0.173048	0.275467	0.396095	0.424345	0.296266	0.198334	0.170708	0.158103	0.0883916	0.262127	0.134002	0.232851	0.593224	0.0390347	0.611942	down	GO:0045104 intermediate filament cytoskeleton organization	GO:0005737 cytoplasm;GO:0005856 cytoskeleton	--	Z: Cytoskeleton	K10382	--	IPR001101: Plectin repeat;IPR018159: Spectrin/alpha-actinin;IPR041615: Desmoplakin, SH3 domain;IPR043197: Plakin;IPR035915: Plakin repeat superfamily;IPR001452: SH3 domain;IPR041573: Desmoplakin, spectrin-like domain;IPR002017: Spectrin repeat	Nucleus	--
Q07797	Galectin-3-binding protein OS=Mus musculus OX=10090 GN=Lgals3bp PE=1 SV=1	Lgals3bp	0	0	0	0.683349	0	0	1.03744	0.709196	1.35298	0.987057	0.882134	0.990365	8.72055	0.00014556	0.0813683	up	GO:0007155 cell adhesion	GO:0005615 extracellular space;GO:0016020 membrane	GO:0005044 scavenger receptor activity	--	K17300	--	IPR000210: BTB/POZ domain;IPR001190: SRCR domain;IPR011705: BTB/Kelch-associated;IPR011333: SKP1/BTB/POZ domain superfamily;IPR017448: SRCR-like domain;IPR036772: SRCR-like domain superfamily	Extracell	CS pos: 18-19. TQG-TE. Pr: 0.9788
Q91X72	Hemopexin OS=Mus musculus OX=10090 GN=Hpx PE=1 SV=2	Hpx	2.13008	2.08076	4.85521	3.08813	2.53836	2.38213	8.19589	13.6314	9.31908	15.4357	12.5433	10.8058	4.0956	0.000224114	0.0954586	up	GO:0002639 positive regulation of immunoglobulin production;GO:0002925 positive regulation of humoral immune response mediated by circulating immunoglobulin;GO:0006879 cellular iron ion homeostasis;GO:0007260 tyrosine phosphorylation of STAT protein;GO:0020027 hemoglobin metabolic process;GO:0042168 heme metabolic process;GO:0042531 positive regulation of tyrosine phosphorylation of STAT protein;…	GO:0005615 extracellular space	GO:0015232 heme transmembrane transporter activity;GO:0020037 heme binding;GO:0046872 metal ion binding	O: Posttranslational modification, protein turnover, chaperones;W: Extracellular structures	K18977	--	IPR018487: Hemopexin-like repeats;IPR036375: Hemopexin-like domain superfamily;IPR000585: Hemopexin-like domain;IPR016358: Hemopexin;IPR018486: Hemopexin, conserved site	Extracell	CS pos: 23-24. AVA-SP. Pr: 0.7827
P06909	Complement factor H OS=Mus musculus OX=10090 GN=Cfh PE=1 SV=2	Cfh	0.507877	0.51096	0.684867	0.435326	0.560538	0.515781	0.84792	1.30283	0.977698	0.948196	1.10568	0.946524	1.90612	0.000232092	0.0954586	up	--	--	--	--	K04004	ko04610: Complement and coagulation cascades;ko05150: Staphylococcus aureus infection	IPR035976: Sushi/SCR/CCP superfamily;IPR000436: Sushi/SCR/CCP domain	Nucleus	CS pos: 18-19. CAA-ED. Pr: 0.7957
P01899	H-2 class I histocompatibility antigen, D-B alpha chain OS=Mus musculus OX=10090 GN=H2-D1 PE=1 SV=2	H2-D1	0.309808	0.366304	0.387265	0.445919	0.414287	0.337097	0.777794	0.919628	0.70228	0.81647	0.616387	0.629759	1.97388	0.000232631	0.0954586	up	GO:0006955 immune response;GO:0019882 antigen processing and presentation	GO:0030670 phagocytic vesicle membrane;GO:0071556 integral component of lumenal side of endoplasmic reticulum membrane	--	--	K06751	ko04144: Endocytosis;ko04145: Phagosome;ko04218: Cellular senescence;ko04514: Cell adhesion molecules;ko04612: Antigen processing and presentation;ko04940: Type I diabetes mellitus;ko05163: Human cytomegalovirus infection;ko05165: Human papillomavirus infection;ko05166: Human T-cell leukemia virus 1 infection;ko05167: Kaposi sarcoma-associated herpesvirus infection;ko05168: Herpes simplex virus 1…	IPR011161: MHC class I-like antigen recognition-like;IPR011162: MHC classes I/II-like antigen recognition protein;IPR007110: Immunoglobulin-like domain;IPR003597: Immunoglobulin C1-set;IPR003006: Immunoglobulin/major histocompatibility complex, conserved site;IPR037055: MHC class I-like antigen recognition-like superfamily;IPR036179: Immunoglobulin-like domain superfamily;IPR001039: MHC class I a…	Extracell	CS pos: 24-25. TRA-GP. Pr: 0.9230
O70370	Cathepsin S OS=Mus musculus OX=10090 GN=Ctss PE=1 SV=2	Ctss	0.49258	0.579576	0.770195	0.653427	0.744032	0.571353	1.01919	0.915228	1.26624	1.31438	1.05758	1.01128	1.72753	0.000235502	0.0954586	up	GO:0006508 proteolysis	GO:0005764 lysosome	GO:0008234 cysteine-type peptidase activity	O: Posttranslational modification, protein turnover, chaperones	K01368	ko04142: Lysosome;ko04145: Phagosome;ko04210: Apoptosis;ko04612: Antigen processing and presentation;ko05152: Tuberculosis	IPR000169: Cysteine peptidase, cysteine active site;IPR038765: Papain-like cysteine peptidase superfamily;IPR013201: Cathepsin propeptide inhibitor domain (I29);IPR025661: Cysteine peptidase, asparagine active site;IPR039417: Papain-like cysteine endopeptidase;IPR000668: Peptidase C1A, papain C-terminal;IPR025660: Cysteine peptidase, histidine active site	Extracell	CS pos: 22-23. SVA-ME. Pr: 0.4690
A0A0B4J1H7	Immunoglobulin kappa variable 1-135 (Fragment) OS=Mus musculus OX=10090 GN=Igkv1-135 PE=1 SV=1	Igkv1-135	0	0	0	0.288789	0	0.0959195	0.600019	0.57087	0.606911	0.640882	0.486312	0.223844	8.13302	0.000236446	0.0954586	up	GO:0006955 immune response	GO:0005615 extracellular space	--	--	--	--	IPR013106: Immunoglobulin V-set domain;IPR013783: Immunoglobulin-like fold;IPR007110: Immunoglobulin-like domain;IPR036179: Immunoglobulin-like domain superfamily	Extracell	CS pos: 20-21. TNG-DV. Pr: 0.9818
Q91XL1	Leucine-rich HEV glycoprotein OS=Mus musculus OX=10090 GN=Lrg1 PE=1 SV=1	Lrg1	0.10884	0	0.0891008	0.135338	0	0	0.305192	0.547712	0.528787	0.465623	0.444242	0.235135	7.58131	0.000297033	0.108836	up	GO:0001938 positive regulation of endothelial cell proliferation;GO:0009617 response to bacterium;GO:0010718 positive regulation of epithelial to mesenchymal transition;GO:0010838 positive regulation of keratinocyte proliferation;GO:0030511 positive regulation of transforming growth factor beta receptor signaling pathway;GO:0035313 wound healing, spreading of epidermal cells;GO:0045766 positive r…	GO:0005615 extracellular space;GO:0043231 intracellular membrane-bounded organelle	GO:0005114 type II transforming growth factor beta receptor binding;GO:0005160 transforming growth factor beta receptor binding;GO:0034713 type I transforming growth factor beta receptor binding	R: General function prediction only	K25431	--	IPR000483: Cysteine-rich flanking region, C-terminal;IPR003591: Leucine-rich repeat, typical subtype;IPR001611: Leucine-rich repeat;IPR032675: Leucine-rich repeat domain superfamily	Extracell	CS pos: 32-33. VSS-LK. Pr: 0.6203
P21981	Protein-glutamine gamma-glutamyltransferase 2 OS=Mus musculus OX=10090 GN=Tgm2 PE=1 SV=4	Tgm2	0.531089	0.41348	0.878814	0.692543	0.58597	0.472596	1.24671	1.63518	1.62452	1.01306	1.59773	1.13605	2.30893	0.000325238	0.108836	up	GO:0006508 proteolysis;GO:0007186 G protein-coupled receptor signaling pathway;GO:0007200 phospholipase C-activating G protein-coupled receptor signaling pathway;GO:0018149 peptide cross-linking;GO:0018277 protein deamination;GO:0032471 negative regulation of endoplasmic reticulum calcium ion concentration;GO:0042981 regulation of apoptotic process;GO:0043065 positive regulation of apoptotic proc…	GO:0000785 chromatin;GO:0005576 extracellular region;GO:0005634 nucleus;GO:0005737 cytoplasm;GO:0005739 mitochondrion;GO:0005783 endoplasmic reticulum;GO:0005829 cytosol;GO:0005886 plasma membrane;GO:0016020 membrane;GO:0031012 extracellular matrix;GO:0031226 intrinsic component of plasma membrane;GO:0048471 perinuclear region of cytoplasm;GO:0062023 collagen-containing extracellular matrix	GO:0003810 protein-glutamine gamma-glutamyltransferase activity;GO:0005509 calcium ion binding;GO:0005525 GTP binding;GO:0008233 peptidase activity;GO:0008483 transaminase activity;GO:0050568 protein-glutamine glutaminase activity;GO:0120295 histone serotonyltransferase activity;GO:0120297 histone dopaminyltransferase activity;GO:0120298 peptide noradrenalinyltransferase activity;GO:0120299 pepti…	--	K05625	ko05016: Huntington disease	IPR001102: Transglutaminase, N-terminal;IPR008958: Transglutaminase, C-terminal;IPR036238: Transglutaminase, C-terminal domain superfamily;IPR013783: Immunoglobulin-like fold;IPR014756: Immunoglobulin E-set;IPR002931: Transglutaminase-like;IPR023608: Protein-glutamine gamma-glutamyltransferase, animal;IPR036985: Transglutaminase-like superfamily;IPR013808: Transglutaminase, active site;IPR038765:…	Cytoplasm	--
Q9DBG9	Tax1-binding protein 3 OS=Mus musculus OX=10090 GN=Tax1bp3 PE=1 SV=1	Tax1bp3	0.48498	0.386339	0.348455	0.323921	0.250857	0.327122	0.566327	0.573455	0.626614	0.48016	0.733903	0.617031	1.69559	0.000374654	0.108836	up	GO:0007266 Rho protein signal transduction;GO:0008285 negative regulation of cell population proliferation;GO:0016055 Wnt signaling pathway;GO:0030178 negative regulation of Wnt signaling pathway;GO:0090630 activation of GTPase activity;GO:2000009 negative regulation of protein localization to cell surface	GO:0001650 fibrillar center;GO:0005634 nucleus;GO:0005737 cytoplasm;GO:0005886 plasma membrane;GO:0015629 actin cytoskeleton;GO:0043231 intracellular membrane-bounded organelle	GO:0008013 beta-catenin binding;GO:0008022 protein C-terminus binding	M: Cell wall/membrane/envelope biogenesis	K24067	--	IPR036034: PDZ superfamily;IPR001478: PDZ domain;IPR017268: Tax1-binding protein 3;IPR008915: Peptidase M50	Mitochondrion	--
P07361	Alpha-1-acid glycoprotein 2 OS=Mus musculus OX=10090 GN=Orm2 PE=1 SV=1	Orm2	0	0	0.563988	0	0	0	1.25863	2.99451	1.72593	2.25021	1.89281	1.49661	20.601	0.000376774	0.108836	up	GO:0002682 regulation of immune system process;GO:0006953 acute-phase response	GO:0005615 extracellular space	GO:0036094 small molecule binding	--	K17308	--	IPR012674: Calycin;IPR000566: Lipocalin/cytosolic fatty-acid binding domain;IPR001500: Alpha-1-acid glycoprotein	Extracell	CS pos: 18-19. LEA-QN. Pr: 0.9691
P06330	Ig heavy chain V region AC38 205.12 OS=Mus musculus OX=10090 PE=1 SV=1	Vh AC38	0	0.130611	0	0.0614646	0.0289164	0	0.394545	0.639061	0.329891	0.553434	0.366283	0.297321	11.6771	0.000420715	0.108836	up	GO:0006910 phagocytosis, recognition;GO:0006911 phagocytosis, engulfment;GO:0006958 complement activation, classical pathway;GO:0042742 defense response to bacterium;GO:0045087 innate immune response;GO:0050853 B cell receptor signaling pathway;GO:0050871 positive regulation of B cell activation	GO:0009897 external side of plasma membrane;GO:0042571 immunoglobulin complex, circulating	GO:0003823 antigen binding;GO:0034987 immunoglobulin receptor binding	--	--	--	IPR013106: Immunoglobulin V-set domain;IPR003599: Immunoglobulin subtype;IPR036179: Immunoglobulin-like domain superfamily;IPR013783: Immunoglobulin-like fold;IPR007110: Immunoglobulin-like domain	Cytoplasm	--
Q61147	Ceruloplasmin OS=Mus musculus OX=10090 GN=Cp PE=1 SV=2	Cp	0.417949	0.422589	0.737151	0.544712	0.597219	0.4398	1.1993	2.37899	1.66252	1.97893	1.6316	1.52389	3.2839	0.000456581	0.108836	up	GO:0006825 copper ion transport;GO:0006826 iron ion transport;GO:0046688 response to copper ion;GO:0055072 iron ion homeostasis	GO:0005615 extracellular space;GO:0005886 plasma membrane;GO:0046658 anchored component of plasma membrane	GO:0004322 ferroxidase activity;GO:0005507 copper ion binding;GO:0016491 oxidoreductase activity;GO:0051087 chaperone binding	Q: Secondary metabolites biosynthesis, transport and catabolism	K13624	ko00860: Porphyrin metabolism;ko04216: Ferroptosis	IPR008972: Cupredoxin;IPR024715: Coagulation factor 5/8-like;IPR002355: Multicopper oxidase, copper-binding site;IPR033138: Multicopper oxidases, conserved site;IPR001117: Multicopper oxidase, second cupredoxin domain;IPR045087: Multicopper oxidase;IPR011706: Multicopper oxidase, C-terminal;IPR011707: Multicopper oxidase, N-terminal	Extracell	CS pos: 19-20. ALA-RD. Pr: 0.8935
A2AR50	Ras-specific guanine nucleotide-releasing factor RalGPS1 OS=Mus musculus OX=10090 GN=Ralgps1 PE=1 SV=2	Ralgps1	0.193862	0.182333	0.163287	0.149987	0.180729	0.0898761	0.0526922	0.107345	0	0	0.197111	0.0856242	0.461186	0.0376598	0.611942	down	GO:0007264 small GTPase mediated signal transduction	--	GO:0005085 guanyl-nucleotide exchange factor activity	T: Signal transduction mechanisms	K24023	--	IPR036964: Ras guanine-nucleotide exchange factor, catalytic domain superfamily;IPR001895: Ras guanine-nucleotide exchange factors catalytic domain;IPR023578: Ras guanine nucleotide exchange factor domain superfamily;IPR011993: PH-like domain superfamily;IPR001849: Pleckstrin homology domain;IPR008937: Ras-like guanine nucleotide exchange factor	Nucleus	--
P52840	Sulfotransferase 1A1 OS=Mus musculus OX=10090 GN=Sult1a1 PE=1 SV=1	Sult1a1	0.0611189	0	0	0	0	0.304421	0.331374	0.461849	0.475531	0.27159	0.566788	0.334578	6.67973	0.000456647	0.108836	up	--	--	GO:0008146 sulfotransferase activity	R: General function prediction only	K01014	ko05204: Chemical carcinogenesis - DNA adducts	IPR000863: Sulfotransferase domain;IPR027417: P-loop containing nucleoside triphosphate hydrolase	Cytoplasm	--
P10810	Monocyte differentiation antigen CD14 OS=Mus musculus OX=10090 GN=Cd14 PE=1 SV=1	Cd14	0	0	0	0	0.0825354	0	0.104516	0.202633	0.154298	0.121187	0.0730623	0.148374	9.74213	0.000479257	0.108836	up	GO:0006954 inflammatory response;GO:0009408 response to heat;GO:0032026 response to magnesium ion;GO:0032757 positive regulation of interleukin-8 production;GO:0032760 positive regulation of tumor necrosis factor production;GO:0034612 response to tumor necrosis factor;GO:0045087 innate immune response;GO:0045471 response to ethanol;GO:0051602 response to electrical stimulus;GO:0071222 cellular re…	GO:0005615 extracellular space;GO:0005794 Golgi apparatus;GO:0031362 anchored component of external side of plasma membrane;GO:0045121 membrane raft;GO:0046696 lipopolysaccharide receptor complex	GO:0001530 lipopolysaccharide binding;GO:0070891 lipoteichoic acid binding;GO:0071723 lipopeptide binding	--	K04391	ko04010: MAPK signaling pathway;ko04064: NF-kappa B signaling pathway;ko04145: Phagosome;ko04620: Toll-like receptor signaling pathway;ko04640: Hematopoietic cell lineage;ko04936: Alcoholic liver disease;ko05132: Salmonella infection;ko05133: Pertussis;ko05134: Legionellosis;ko05146: Amoebiasis;ko05152: Tuberculosis;ko05202: Transcriptional misregulation in cancer;ko05221: Acute myeloid leukemia;…	IPR016337: Monocyte differentiation antigen CD14;IPR001611: Leucine-rich repeat;IPR032675: Leucine-rich repeat domain superfamily	Extracell	CS pos: 17-18. ASP-AP. Pr: 0.4563
Q64282	Interferon-induced protein with tetratricopeptide repeats 1 OS=Mus musculus OX=10090 GN=Ifit1 PE=1 SV=2	Ifit1	0	0	0	0.197544	0.0462228	0.191467	0.258313	0.365406	0.468455	0.439679	0.494659	0.20029	5.11634	0.00085904	0.161229	up	GO:0009615 response to virus;GO:0009617 response to bacterium;GO:0035457 cellular response to interferon-alpha;GO:0035458 cellular response to interferon-beta;GO:0045087 innate immune response;GO:0051607 defense response to virus	GO:0005737 cytoplasm;GO:0005829 cytosol	GO:0003723 RNA binding	R: General function prediction only	K14217	ko05160: Hepatitis C	IPR011990: Tetratricopeptide-like helical domain superfamily;IPR019734: Tetratricopeptide repeat	Cytoplasm	--
Q9R118	Serine protease HTRA1 OS=Mus musculus OX=10090 GN=Htra1 PE=1 SV=2	Htra1	0.387892	0.451099	0.337602	0.648312	0.600367	0.472949	0.71706	0.705469	1.01426	0.928848	0.845482	0.703706	1.69581	0.000996811	0.171262	up	GO:0001890 placenta development;GO:0006508 proteolysis;GO:0012501 programmed cell death;GO:0030512 negative regulation of transforming growth factor beta receptor signaling pathway;GO:0030514 negative regulation of BMP signaling pathway;GO:0043065 positive regulation of apoptotic process;GO:0050679 positive regulation of epithelial cell proliferation;GO:0050687 negative regulation of defense resp…	GO:0005576 extracellular region;GO:0005829 cytosol;GO:0005886 plasma membrane;GO:0062023 collagen-containing extracellular matrix	GO:0004252 serine-type endopeptidase activity;GO:0008236 serine-type peptidase activity;GO:0019838 growth factor binding;GO:0042802 identical protein binding	O: Posttranslational modification, protein turnover, chaperones	K08784	--	IPR009030: Growth factor receptor cysteine-rich domain superfamily;IPR008915: Peptidase M50;IPR000867: Insulin-like growth factor-binding protein, IGFBP;IPR002350: Kazal domain;IPR001478: PDZ domain;IPR036034: PDZ superfamily;IPR036058: Kazal domain superfamily;IPR009003: Peptidase S1, PA clan;IPR041489: PDZ domain 6;IPR001940: Peptidase S1C	Extracell	CS pos: 22-23. SLA-LP. Pr: 0.7355
E9Q547	Olfactory receptor OS=Mus musculus OX=10090 GN=Or51h1 PE=3 SV=1	Or51h1	0.225571	0	0.63613	0.506175	0.514326	0.6482	0	0.516948	0	0	0.121118	0	0.25216	0.042171	0.62152	down	GO:0007186 G protein-coupled receptor signaling pathway;GO:0007608 sensory perception of smell	GO:0005886 plasma membrane;GO:0016021 integral component of membrane	GO:0004930 G protein-coupled receptor activity;GO:0004984 olfactory receptor activity	--	K04257	ko04740: Olfactory transduction	IPR000725: Olfactory receptor;IPR000276: G protein-coupled receptor, rhodopsin-like;IPR017452: GPCR, rhodopsin-like, 7TM	Plasma membrane	--
Q9QWK4	CD5 antigen-like OS=Mus musculus OX=10090 GN=Cd5l PE=1 SV=3	Cd5l	0	0	0	0	0	0	0.204329	0.296221	0.337403	0.199303	0.118075	0.182168	inf	0.00103216	0.171262	up	GO:0002376 immune system process;GO:0006915 apoptotic process;GO:0006954 inflammatory response;GO:0030449 regulation of complement activation;GO:0031638 zymogen activation;GO:1903661 positive regulation of complement-dependent cytotoxicity	GO:0005576 extracellular region;GO:0005737 cytoplasm;GO:0005886 plasma membrane;GO:0009986 cell surface	GO:0004252 serine-type endopeptidase activity;GO:0005044 scavenger receptor activity	--	K25412	--	IPR001190: SRCR domain;IPR036772: SRCR-like domain superfamily;IPR017448: SRCR-like domain	Extracell	CS pos: 21-22. CFS-ES. Pr: 0.8445
P08101	Low affinity immunoglobulin gamma Fc region receptor II OS=Mus musculus OX=10090 GN=Fcgr2 PE=1 SV=2	Fcgr2	0	0.20642	0.2712	0.141789	0.148339	0	0.568472	0.489246	0.398189	0.454887	0.351383	0.250834	3.27323	0.00103695	0.171262	up	--	GO:0016021 integral component of membrane	--	--	K12560	ko03265: Virion - Ebolavirus, Lyssavirus and Morbillivirus;ko04145: Phagosome;ko04380: Osteoclast differentiation;ko04662: B cell receptor signaling pathway;ko04666: Fc gamma R-mediated phagocytosis;ko05150: Staphylococcus aureus infection;ko05152: Tuberculosis;ko05162: Measles	IPR036179: Immunoglobulin-like domain superfamily;IPR003599: Immunoglobulin subtype;IPR013783: Immunoglobulin-like fold;IPR007110: Immunoglobulin-like domain	Extracell	CS pos: 29-30. AAG-TH. Pr: 0.4855
Q61703	Inter-alpha-trypsin inhibitor heavy chain H2 OS=Mus musculus OX=10090 GN=Itih2 PE=1 SV=1	Itih2	0.575833	0.415739	0.390558	0.43923	0.318853	0.515375	0.611563	1.04761	0.811366	0.828281	0.852854	0.657392	1.81092	0.0011949	0.188768	up	GO:0030212 hyaluronan metabolic process	GO:0005576 extracellular region	GO:0004867 serine-type endopeptidase inhibitor activity;GO:0005540 hyaluronic acid binding	--	K19015	--	IPR036465: von Willebrand factor A-like domain superfamily;IPR013694: VIT domain;IPR002035: von Willebrand factor, type A;IPR010600: Inter-alpha-trypsin inhibitor heavy chain, C-terminal	Endoplasmic reticulum	CS pos: 18-19. AQA-FE. Pr: 0.9801
A6X935	Inter alpha-trypsin inhibitor, heavy chain 4 OS=Mus musculus OX=10090 GN=Itih4 PE=1 SV=2	Itih4	0.36756	0.325822	0.577383	0.367278	0.242282	0.364118	0.535069	0.94033	0.657373	0.981957	0.685332	0.875752	2.08328	0.0013348	0.202083	up	GO:0006953 acute-phase response;GO:0030212 hyaluronan metabolic process;GO:0034097 response to cytokine	GO:0005615 extracellular space;GO:0005737 cytoplasm;GO:0005886 plasma membrane;GO:0062023 collagen-containing extracellular matrix	GO:0004867 serine-type endopeptidase inhibitor activity	--	K24514	--	IPR036465: von Willebrand factor A-like domain superfamily;IPR002035: von Willebrand factor, type A;IPR010600: Inter-alpha-trypsin inhibitor heavy chain, C-terminal;IPR013694: VIT domain	Extracell	CS pos: 28-29. TTA-EK. Pr: 0.6531
P21958	Antigen peptide transporter 1 OS=Mus musculus OX=10090 GN=Tap1 PE=1 SV=3	Tap1	0	0	0	0	0	0	0.112424	0.2561	0.140383	0.192132	0.148459	0.0890045	inf	0.00139671	0.202998	up	GO:0002250 adaptive immune response;GO:0002479 antigen processing and presentation of exogenous peptide antigen via MHC class I, TAP-dependent;GO:0006952 defense response;GO:0015031 protein transport;GO:0015833 peptide transport;GO:0019885 antigen processing and presentation of endogenous peptide antigen via MHC class I;GO:0042270 protection from natural killer cell mediated cytotoxicity;GO:00469…	GO:0005739 mitochondrion;GO:0005783 endoplasmic reticulum;GO:0016021 integral component of membrane;GO:0030176 integral component of endoplasmic reticulum membrane;GO:0030670 phagocytic vesicle membrane;GO:0034451 centriolar satellite;GO:0042824 MHC class I peptide loading complex;GO:0042825 TAP complex;GO:0043231 intracellular membrane-bounded organelle	GO:0000166 nucleotide binding;GO:0005524 ATP binding;GO:0015433 ABC-type peptide antigen transporter activity;GO:0015440 ABC-type peptide transporter activity;GO:0016887 ATP hydrolysis activity;GO:0023029 MHC class Ib protein binding;GO:0042288 MHC class I protein binding;GO:0042605 peptide antigen binding;GO:0042626 ATPase-coupled transmembrane transporter activity;GO:0042803 protein homodimeriz…	U: Intracellular trafficking, secretion, and vesicular transport	K05653	ko02010: ABC transporters;ko04145: Phagosome;ko04612: Antigen processing and presentation;ko05163: Human cytomegalovirus infection;ko05168: Herpes simplex virus 1 infection;ko05169: Epstein-Barr virus infection;ko05170: Human immunodeficiency virus 1 infection;ko05340: Primary immunodeficiency	IPR003439: ABC transporter-like, ATP-binding domain;IPR011527: ABC transporter type 1, transmembrane domain;IPR027417: P-loop containing nucleoside triphosphate hydrolase;IPR003593: AAA+ ATPase domain;IPR013305: ABC transporter Tap-like;IPR036640: ABC transporter type 1, transmembrane domain superfamily;IPR017871: ABC transporter-like, conserved site	Plasma membrane	--
O88492	Perilipin-4 OS=Mus musculus OX=10090 GN=Plin4 PE=1 SV=2	Plin4	0.270552	0.293105	0.265793	0.280148	0.259523	0.206155	0.488347	0.732976	0.899473	0.712117	0.797666	0.477991	2.60816	0.00147312	0.209905	up	--	--	--	--	K20254	ko03320: PPAR signaling pathway	IPR004279: Perilipin	Mitochondrion	--
Q8CFB4	Guanylate-binding protein 5 OS=Mus musculus OX=10090 GN=Gbp5 PE=1 SV=2	Gbp5	0	0.0739776	0	0	0	0	0.0976533	0.0945863	0.207915	0.206883	0.104522	0.103842	11.0223	0.00151582	0.211836	up	GO:0006954 inflammatory response;GO:0009617 response to bacterium;GO:0032731 positive regulation of interleukin-1 beta production;GO:0032741 positive regulation of interleukin-18 production;GO:0034067 protein localization to Golgi apparatus;GO:0045089 positive regulation of innate immune response;GO:0051289 protein homotetramerization;GO:0071346 cellular response to interferon-gamma;GO:1900017 po…	GO:0000139 Golgi membrane;GO:0005737 cytoplasm;GO:0005794 Golgi apparatus;GO:0031410 cytoplasmic vesicle;GO:0048471 perinuclear region of cytoplasm	GO:0003924 GTPase activity;GO:0005525 GTP binding;GO:0042802 identical protein binding;GO:0042803 protein homodimerization activity	R: General function prediction only	K20898	ko04621: NOD-like receptor signaling pathway	IPR027417: P-loop containing nucleoside triphosphate hydrolase;IPR015894: Guanylate-binding protein, N-terminal;IPR030386: GB1/RHD3-type guanine nucleotide-binding (G) domain;IPR003191: Guanylate-binding protein/Atlastin, C-terminal;IPR036543: Guanylate-binding protein, C-terminal domain superfamily;IPR037684: Guanylate-binding protein, C-terminal	Cytoplasm	--
Q61704	Inter-alpha-trypsin inhibitor heavy chain H3 OS=Mus musculus OX=10090 GN=Itih3 PE=1 SV=3	Itih3	1.98167	1.99194	2.10247	2.26081	2.08287	1.8497	2.93172	5.85863	4.155	5.51873	4.2513	4.50672	2.21869	0.00197333	0.239003	up	GO:0030212 hyaluronan metabolic process	GO:0005576 extracellular region;GO:0062023 collagen-containing extracellular matrix	GO:0004867 serine-type endopeptidase inhibitor activity	--	K24513	--	IPR010600: Inter-alpha-trypsin inhibitor heavy chain, C-terminal;IPR013694: VIT domain;IPR002035: von Willebrand factor, type A;IPR036465: von Willebrand factor A-like domain superfamily	Mitochondrion	CS pos: 21-22. TSG-FP. Pr: 0.8892
P01872	Immunoglobulin heavy constant mu OS=Mus musculus OX=10090 GN=Ighm PE=1 SV=2	Ighm	0.661886	0	0.270081	0	0.568967	0.511431	1.70778	2.70329	4.074	2.11867	1.75789	1.78799	7.03134	0.00215473	0.248557	up	GO:0000165 MAPK cascade;GO:0002250 adaptive immune response;GO:0002344 B cell affinity maturation;GO:0002455 humoral immune response mediated by circulating immunoglobulin;GO:0002637 regulation of immunoglobulin production;GO:0006910 phagocytosis, recognition;GO:0006911 phagocytosis, engulfment;GO:0006958 complement activation, classical pathway;GO:0016064 immunoglobulin mediated immune response;…	GO:0005615 extracellular space;GO:0005737 cytoplasm;GO:0005829 cytosol;GO:0005886 plasma membrane;GO:0009897 external side of plasma membrane;GO:0009986 cell surface;GO:0016020 membrane;GO:0016021 integral component of membrane;GO:0019815 B cell receptor complex;GO:0042571 immunoglobulin complex, circulating;GO:0048471 perinuclear region of cytoplasm;GO:0071756 pentameric IgM immunoglobulin compl…	GO:0003697 single-stranded DNA binding;GO:0003823 antigen binding;GO:0004888 transmembrane signaling receptor activity;GO:0031210 phosphatidylcholine binding;GO:0034987 immunoglobulin receptor binding;GO:0042802 identical protein binding;GO:0042834 peptidoglycan binding	--	K06752	ko04145: Phagosome;ko04514: Cell adhesion molecules;ko04612: Antigen processing and presentation;ko04640: Hematopoietic cell lineage;ko04658: Th1 and Th2 cell differentiation;ko04659: Th17 cell differentiation;ko04672: Intestinal immune network for IgA production;ko04940: Type I diabetes mellitus;ko05140: Leishmaniasis;ko05145: Toxoplasmosis;ko05150: Staphylococcus aureus infection;ko05152: Tuber…	IPR036179: Immunoglobulin-like domain superfamily;IPR003597: Immunoglobulin C1-set;IPR013783: Immunoglobulin-like fold;IPR007110: Immunoglobulin-like domain;IPR003006: Immunoglobulin/major histocompatibility complex, conserved site	Nucleus	--
Q8BJ64	Choline dehydrogenase, mitochondrial OS=Mus musculus OX=10090 GN=Chdh PE=1 SV=1	Chdh	0	0	0	0.11065	0	0	0.263007	0.39137	0.465059	0.158193	0.239035	0.175799	15.2957	0.00215482	0.248557	up	GO:0019285 glycine betaine biosynthetic process from choline	GO:0005739 mitochondrion;GO:0005743 mitochondrial inner membrane	GO:0008812 choline dehydrogenase activity;GO:0016491 oxidoreductase activity;GO:0050660 flavin adenine dinucleotide binding	R: General function prediction only	K00108	ko00260: Glycine, serine and threonine metabolism;ko01100: Metabolic pathways	IPR000172: Glucose-methanol-choline oxidoreductase, N-terminal;IPR036188: FAD/NAD(P)-binding domain superfamily;IPR012132: Glucose-methanol-choline oxidoreductase;IPR007867: Glucose-methanol-choline oxidoreductase, C-terminal;IPR011533: Oxygen-dependent choline dehydrogenase	Mitochondrion	--
P02802	Metallothionein-1 OS=Mus musculus OX=10090 GN=Mt1 PE=1 SV=1	Mt1	0.236253	0.33446	0.21137	0.126964	0.381351	0.338238	0.406282	0.468646	0.653662	0.46319	0.43313	0.489498	1.78948	0.00239875	0.252633	up	--	--	GO:0046872 metal ion binding	P: Inorganic ion transport and metabolism	K14739	ko04978: Mineral absorption	IPR023587: Metallothionein domain superfamily, vertebrate;IPR018064: Metallothionein, vertebrate, metal binding site;IPR000006: Metallothionein, vertebrate;IPR017854: Metallothionein domain superfamily;IPR003019: Metallothionein	Extracell	--
O08677	Kininogen-1 OS=Mus musculus OX=10090 GN=Kng1 PE=1 SV=1	Kng1	0.631557	0.58206	1.09981	0.817526	0.569742	0.641667	1.09421	2.45102	1.32285	2.14156	1.88566	1.60696	2.41856	0.00297839	0.278781	up	GO:0006954 inflammatory response;GO:0007162 negative regulation of cell adhesion;GO:0007204 positive regulation of cytosolic calcium ion concentration;GO:0007596 blood coagulation;GO:0010951 negative regulation of endopeptidase activity;GO:0030195 negative regulation of blood coagulation;GO:0031640 killing of cells of another organism;GO:0042311 vasodilation;GO:0045861 negative regulation of prot…	GO:0005576 extracellular region;GO:0005615 extracellular space;GO:0043204 perikaryon;GO:0043231 intracellular membrane-bounded organelle;GO:0062023 collagen-containing extracellular matrix	GO:0002020 protease binding;GO:0004866 endopeptidase inhibitor activity;GO:0004869 cysteine-type endopeptidase inhibitor activity;GO:0005102 signaling receptor binding	--	K03898	ko04022: cGMP-PKG signaling pathway;ko04071: Sphingolipid signaling pathway;ko04080: Neuroactive ligand-receptor interaction;ko04610: Complement and coagulation cascades;ko04750: Inflammatory mediator regulation of TRP channels;ko04810: Regulation of actin cytoskeleton;ko05142: Chagas disease;ko05143: African trypanosomiasis;ko05200: Pathways in cancer	IPR000010: Cystatin domain;IPR046350: Cystatin superfamily;IPR027358: Kininogen-type cystatin domain;IPR018073: Proteinase inhibitor I25, cystatin, conserved site;IPR002395: HMW kininogen	Extracell	CS pos: 20-21. TQG-EE. Pr: 0.9172
Q99ME6	Protein ATP1B4 OS=Mus musculus OX=10090 GN=Atp1b4 PE=1 SV=1	Atp1b4	0.115931	0.284926	0.163882	0	0.227084	0	0.302016	0.443051	0.344433	0.451225	0.319912	0.300939	2.72987	0.00328326	0.294561	up	GO:0006355 regulation of transcription, DNA-templated;GO:0006813 potassium ion transport;GO:0006814 sodium ion transport	GO:0000785 chromatin;GO:0005634 nucleus;GO:0005635 nuclear envelope;GO:0005637 nuclear inner membrane;GO:0005890 sodium:potassium-exchanging ATPase complex	--	P: Inorganic ion transport and metabolism	K01540	ko04022: cGMP-PKG signaling pathway;ko04024: cAMP signaling pathway;ko04260: Cardiac muscle contraction;ko04261: Adrenergic signaling in cardiomyocytes;ko04820: Cytoskeleton in muscle cells;ko04911: Insulin secretion;ko04918: Thyroid hormone synthesis;ko04919: Thyroid hormone signaling pathway;ko04925: Aldosterone synthesis and secretion;ko04960: Aldosterone-regulated sodium reabsorption;ko04961:…	IPR000402: Sodium/potassium-transporting ATPase subunit beta;IPR038702: Sodium/potassium-transporting ATPase subunit beta superfamily	Plasma membrane	--
A0A140T8N7	Immunoglobulin kappa chain variable 6-25 (Fragment) OS=Mus musculus OX=10090 GN=Igkv6-25 PE=4 SV=2	Igkv6-25	0	0	0	0	0	0	0.550797	1.06595	0.615197	0.434333	0.533692	0.246142	inf	0.00360946	0.299151	up	GO:0006955 immune response	GO:0005615 extracellular space	--	--	K06553	--	IPR013783: Immunoglobulin-like fold;IPR036179: Immunoglobulin-like domain superfamily;IPR013106: Immunoglobulin V-set domain;IPR003599: Immunoglobulin subtype;IPR007110: Immunoglobulin-like domain	Extracell	CS pos: 20-21. VDG-DI. Pr: 0.9735
Q921I1	Serotransferrin OS=Mus musculus OX=10090 GN=Tf PE=1 SV=1	Tf	5.87379	6.23628	8.08687	6.11701	6.33868	6.70508	11.086	22.7234	13.7744	19.5406	14.4088	12.6303	2.3925	0.00371363	0.302332	up	GO:0006826 iron ion transport;GO:0006879 cellular iron ion homeostasis;GO:0007015 actin filament organization;GO:0009617 response to bacterium;GO:0019731 antibacterial humoral response;GO:0030316 osteoclast differentiation;GO:0031643 positive regulation of myelination;GO:0034756 regulation of iron ion transport;GO:0042327 positive regulation of phosphorylation;GO:0045780 positive regulation of bo…	GO:0005576 extracellular region;GO:0005604 basement membrane;GO:0005615 extracellular space;GO:0005768 endosome;GO:0005769 early endosome;GO:0005770 late endosome;GO:0005886 plasma membrane;GO:0005905 clathrin-coated pit;GO:0009925 basal plasma membrane;GO:0009986 cell surface;GO:0016020 membrane;GO:0016324 apical plasma membrane;GO:0030120 vesicle coat;GO:0030139 endocytic vesicle;GO:0031232 ext…	GO:0008198 ferrous iron binding;GO:0008199 ferric iron binding;GO:0034986 iron chaperone activity;GO:1990459 transferrin receptor binding	--	K14736	ko04066: HIF-1 signaling pathway;ko04216: Ferroptosis;ko04350: TGF-beta signaling pathway;ko04978: Mineral absorption	IPR018195: Transferrin family, iron binding site;IPR001156: Transferrin-like domain;IPR016357: Transferrin;IPR030685: Serotransferrin, mammalian	Extracell	CS pos: 19-20. CLA-VP. Pr: 0.9391
E9Q634	Unconventional myosin-Ie OS=Mus musculus OX=10090 GN=Myo1e PE=1 SV=1	Myo1e	0.202129	0	0	0	0	0	0.156568	0.287201	0.186626	0.267736	0.333648	0.0951135	6.56457	0.0037569	0.302332	up	GO:0001570 vasculogenesis;GO:0001701 in utero embryonic development;GO:0001822 kidney development;GO:0003094 glomerular filtration;GO:0006807 nitrogen compound metabolic process;GO:0006897 endocytosis;GO:0007015 actin filament organization;GO:0030050 vesicle transport along actin filament;GO:0030097 hemopoiesis;GO:0032836 glomerular basement membrane development;GO:0035166 post-embryonic hemopoie…	GO:0005737 cytoplasm;GO:0005856 cytoskeleton;GO:0005886 plasma membrane;GO:0005902 microvillus;GO:0005903 brush border;GO:0005912 adherens junction;GO:0015629 actin cytoskeleton;GO:0016459 myosin complex;GO:0032437 cuticular plate;GO:0032991 protein-containing complex;GO:0045334 clathrin-coated endocytic vesicle	GO:0000146 microfilament motor activity;GO:0005516 calmodulin binding;GO:0005524 ATP binding;GO:0016887 ATP hydrolysis activity;GO:0035091 phosphatidylinositol binding;GO:0044877 protein-containing complex binding;GO:0051015 actin filament binding	Z: Cytoskeleton	K10356	ko04814: Motor proteins	IPR035507: Unconventional myosin-Ie/If, SH3 domain;IPR036028: SH3-like domain superfamily;IPR001609: Myosin head, motor domain;IPR036961: Kinesin motor domain superfamily;IPR010926: Class I myosin tail homology domain;IPR036072: Class I myosin, motor domain;IPR001452: SH3 domain;IPR000048: IQ motif, EF-hand binding site;IPR027417: P-loop containing nucleoside triphosphate hydrolase	Cytoplasm	--
P01029	Complement C4-B OS=Mus musculus OX=10090 GN=C4b PE=1 SV=3	C4b	0.439428	0.540213	0.517978	0.476724	0.543159	0.187563	0.581881	0.744144	0.702522	0.801744	0.721776	0.653918	1.55485	0.0043349	0.316701	up	GO:0006954 inflammatory response;GO:0006956 complement activation;GO:0006958 complement activation, classical pathway;GO:0016064 immunoglobulin mediated immune response;GO:0045087 innate immune response;GO:0050778 positive regulation of immune response;GO:1903028 positive regulation of opsonization	GO:0005576 extracellular region;GO:0005601 classical-complement-pathway C3/C5 convertase complex;GO:0005615 extracellular space;GO:0005886 plasma membrane;GO:0030424 axon;GO:0030425 dendrite;GO:0043025 neuronal cell body;GO:0045202 synapse;GO:0070161 anchoring junction;GO:0106139 symbiont cell surface	GO:0001848 complement binding;GO:0001849 complement component C1q complex binding;GO:0004866 endopeptidase inhibitor activity;GO:0030246 carbohydrate binding	O: Posttranslational modification, protein turnover, chaperones	K03989	ko04610: Complement and coagulation cascades;ko04936: Alcoholic liver disease;ko05133: Pertussis;ko05150: Staphylococcus aureus infection;ko05171: Coronavirus disease - COVID-19;ko05322: Systemic lupus erythematosus	IPR019742: Alpha-2-macroglobulin, conserved site;IPR002890: Macroglobulin domain;IPR008993: Tissue inhibitor of metalloproteinases-like, OB-fold;IPR001840: Anaphylatoxin, complement system domain;IPR000020: Anaphylatoxin/fibulin;IPR001134: Netrin domain;IPR018081: Anaphylatoxin, complement system;IPR011626: Alpha-macroglobulin-like, TED domain;IPR009048: Alpha-macroglobulin, receptor-binding;IPR0…	Extracell	CS pos: 17-18. ASS-LQ. Pr: 0.4093
Q60766	Immunity-related GTPase family M protein 1 OS=Mus musculus OX=10090 GN=Irgm1 PE=1 SV=1	Irgm1	0.379456	0.278589	0.324712	0.48076	0.223473	0.393809	0.402395	0.709102	0.624234	0.596389	0.567604	0.471303	1.62006	0.00443588	0.316701	up	--	GO:0016020 membrane	GO:0005525 GTP binding	--	K14139	ko04621: NOD-like receptor signaling pathway;ko05145: Toxoplasmosis	IPR027417: P-loop containing nucleoside triphosphate hydrolase;IPR030385: IRG-type guanine nucleotide-binding (G) domain;IPR007743: Immunity-related GTPases-like	Cytoplasm_Nucleus	--
Q810D6	Glutamate-rich WD repeat-containing protein 1 OS=Mus musculus OX=10090 GN=Grwd1 PE=1 SV=2	Grwd1	0.412833	0.503377	0.322189	0.469284	0.334553	0.357124	0.823635	0.624964	0.502264	0.481405	0.629724	0.700507	1.56813	0.00533255	0.342717	up	GO:0006260 DNA replication;GO:0006334 nucleosome assembly;GO:0006337 nucleosome disassembly;GO:0042254 ribosome biogenesis	GO:0005634 nucleus;GO:0005654 nucleoplasm;GO:0005694 chromosome;GO:0005730 nucleolus;GO:0005829 cytosol;GO:0032991 protein-containing complex	GO:0003682 chromatin binding;GO:0003688 DNA replication origin binding;GO:0042393 histone binding	R: General function prediction only	K14848	--	IPR001680: WD40 repeat;IPR020472: G-protein beta WD-40 repeat;IPR015943: WD40/YVTN repeat-like-containing domain superfamily;IPR022052: Histone-binding protein RBBP4, N-terminal;IPR036322: WD40-repeat-containing domain superfamily;IPR019775: WD40 repeat, conserved site	Nucleus	--
P01027	Complement C3 OS=Mus musculus OX=10090 GN=C3 PE=1 SV=3	C3	0.661397	0.756824	1.27385	0.887887	0.661522	0.923741	1.40155	2.21265	1.08551	2.2945	1.49061	1.74858	1.98121	0.00540955	0.342717	up	GO:0001798 positive regulation of type IIa hypersensitivity;GO:0001934 positive regulation of protein phosphorylation;GO:0001970 positive regulation of activation of membrane attack complex;GO:0006508 proteolysis;GO:0006631 fatty acid metabolic process;GO:0006954 inflammatory response;GO:0006956 complement activation;GO:0006957 complement activation, alternative pathway;GO:0006958 complement acti…	GO:0005576 extracellular region;GO:0005615 extracellular space;GO:0005886 plasma membrane;GO:0009986 cell surface;GO:0032991 protein-containing complex;GO:1905370 serine-type endopeptidase complex	GO:0004866 endopeptidase inhibitor activity;GO:0008289 lipid binding;GO:0031715 C5L2 anaphylatoxin chemotactic receptor binding	O: Posttranslational modification, protein turnover, chaperones	K03990	ko04080: Neuroactive ligand-receptor interaction;ko04145: Phagosome;ko04610: Complement and coagulation cascades;ko04613: Neutrophil extracellular trap formation;ko04936: Alcoholic liver disease;ko05133: Pertussis;ko05134: Legionellosis;ko05140: Leishmaniasis;ko05142: Chagas disease;ko05150: Staphylococcus aureus infection;ko05152: Tuberculosis;ko05167: Kaposi sarcoma-associated herpesvirus infec…	IPR009048: Alpha-macroglobulin, receptor-binding;IPR041425: Complement C3/4/5, macroglobulin domain MG1;IPR018933: Netrin module, non-TIMP type;IPR000020: Anaphylatoxin/fibulin;IPR001134: Netrin domain;IPR001599: Alpha-2-macroglobulin;IPR011625: Alpha-2-macroglobulin, bait region domain;IPR036595: Alpha-macroglobulin, receptor-binding domain superfamily;IPR013783: Immunoglobulin-like fold;IPR0028…	Extracell	CS pos: 24-25. ALG-IP. Pr: 0.9422
A0A075B5Y4	Immunoglobulin heavy variable 1-81 (Fragment) OS=Mus musculus OX=10090 GN=Ighv1-81 PE=1 SV=1	Ighv1-81	0	0	0.335556	0	0	0	0.359795	0.532899	0.47911	0.658469	1.04481	0.237731	9.87258	0.00562388	0.342717	up	GO:0006910 phagocytosis, recognition;GO:0006911 phagocytosis, engulfment;GO:0006958 complement activation, classical pathway;GO:0042742 defense response to bacterium;GO:0045087 innate immune response;GO:0050853 B cell receptor signaling pathway;GO:0050871 positive regulation of B cell activation	GO:0009897 external side of plasma membrane;GO:0042571 immunoglobulin complex, circulating	GO:0003823 antigen binding;GO:0034987 immunoglobulin receptor binding	--	K06553	--	IPR036179: Immunoglobulin-like domain superfamily;IPR007110: Immunoglobulin-like domain;IPR013106: Immunoglobulin V-set domain;IPR013783: Immunoglobulin-like fold	Extracell	CS pos: 19-20. VQS-QV. Pr: 0.7604
Q61635	GTP-binding protein OS=Mus musculus OX=10090 GN=Ifi47 PE=1 SV=1	Ifi47	0	0.223358	0	0.103537	0.084708	0	0.403055	0.222508	0.337186	0.189724	0.166488	0.204768	3.70193	0.00570542	0.342717	up	GO:0006952 defense response;GO:0035458 cellular response to interferon-beta	GO:0005783 endoplasmic reticulum;GO:0005789 endoplasmic reticulum membrane	GO:0003924 GTPase activity;GO:0005525 GTP binding	--	K17072	ko04668: TNF signaling pathway	IPR030385: IRG-type guanine nucleotide-binding (G) domain;IPR007743: Immunity-related GTPases-like;IPR027417: P-loop containing nucleoside triphosphate hydrolase	Cytoplasm	--
Q8BNV1	tRNA (uracil-5-)-methyltransferase homolog A OS=Mus musculus OX=10090 GN=Trmt2a PE=1 SV=2	Trmt2a	0.150375	0.148894	0	0.0684276	0.112163	0	0.252016	0.211681	0.265562	0.159848	0.488234	0.288062	3.47061	0.00599002	0.342717	up	GO:0006397 mRNA processing;GO:1901564 organonitrogen compound metabolic process	GO:0005829 cytosol	GO:0003723 RNA binding;GO:0008169 C-methyltransferase activity;GO:0030697 S-adenosylmethionine-dependent tRNA (m5U54) methyltransferase activity	J: Translation, ribosomal structure and biogenesis	K15332	--	IPR010280: (Uracil-5)-methyltransferase family;IPR029063: S-adenosyl-L-methionine-dependent methyltransferase superfamily;IPR012677: Nucleotide-binding alpha-beta plait domain superfamily;IPR034262: TRMT2A, RNA recognition motif;IPR045850: tRNA (uracil(54)-C(5))-methyltransferase, metazoa type;IPR035979: RNA-binding domain superfamily	Cytoplasm_Nucleus	--
P54869	Hydroxymethylglutaryl-CoA synthase, mitochondrial OS=Mus musculus OX=10090 GN=Hmgcs2 PE=1 SV=2	Hmgcs2	0.248204	0.475378	0.446191	0.445891	0.412258	0.228701	0.434854	0.674436	0.688961	0.491778	0.625716	0.608307	1.56165	0.00606481	0.342717	up	GO:0006084 acetyl-CoA metabolic process;GO:0006695 cholesterol biosynthetic process;GO:0010142 farnesyl diphosphate biosynthetic process, mevalonate pathway	--	GO:0004421 hydroxymethylglutaryl-CoA synthase activity	I: Lipid transport and metabolism	K01641	ko00280: Valine, leucine and isoleucine degradation;ko00650: Butanoate metabolism;ko00900: Terpenoid backbone biosynthesis;ko01100: Metabolic pathways;ko03320: PPAR signaling pathway	IPR016039: Thiolase-like;IPR013746: Hydroxymethylglutaryl-coenzyme A synthase, C-terminal domain;IPR010122: Hydroxymethylglutaryl-CoA synthase, eukaryotic;IPR013528: Hydroxymethylglutaryl-coenzyme A synthase, N-terminal;IPR000590: Hydroxymethylglutaryl-coenzyme A synthase, active site	Mitochondrion	--
P01837	Immunoglobulin kappa constant OS=Mus musculus OX=10090 GN=Igkc PE=1 SV=2	Igkc	0.350724	0.607122	0.287356	0.341912	0.359476	0.313957	1.36827	3.69915	2.34828	1.97723	2.20834	0.996641	5.57294	0.00614931	0.342717	up	GO:0002250 adaptive immune response;GO:0006910 phagocytosis, recognition;GO:0006911 phagocytosis, engulfment;GO:0006958 complement activation, classical pathway;GO:0030183 B cell differentiation;GO:0042742 defense response to bacterium;GO:0045087 innate immune response;GO:0050853 B cell receptor signaling pathway;GO:0050871 positive regulation of B cell activation	GO:0005576 extracellular region;GO:0005886 plasma membrane;GO:0009897 external side of plasma membrane;GO:0042571 immunoglobulin complex, circulating;GO:0071735 IgG immunoglobulin complex	GO:0003823 antigen binding;GO:0034987 immunoglobulin receptor binding	--	K06554	ko05340: Primary immunodeficiency	IPR013783: Immunoglobulin-like fold;IPR036179: Immunoglobulin-like domain superfamily;IPR007110: Immunoglobulin-like domain;IPR003597: Immunoglobulin C1-set;IPR003006: Immunoglobulin/major histocompatibility complex, conserved site	Extracell	--
A0A075B5K2	Immunoglobulin kappa chain variable 9-124 OS=Mus musculus OX=10090 GN=Igkv9-124 PE=1 SV=7	Igkv9-124	0	0	0	0	0	0	0.127833	0.196015	0.134461	0	0.145692	0.118335	inf	0.00617806	0.342717	up	GO:0006955 immune response	GO:0005615 extracellular space	--	--	K06553	--	IPR007110: Immunoglobulin-like domain;IPR013106: Immunoglobulin V-set domain;IPR036179: Immunoglobulin-like domain superfamily;IPR003599: Immunoglobulin subtype;IPR013783: Immunoglobulin-like fold	Nucleus	--
P46412	Glutathione peroxidase 3 OS=Mus musculus OX=10090 GN=Gpx3 PE=1 SV=2	Gpx3	0.206925	0.0585962	0.194076	0.215812	0.205005	0.188611	0.20664	0.46958	0.271831	0.413042	0.324183	0.409499	1.95952	0.00649825	0.348631	up	GO:0006979 response to oxidative stress	--	GO:0004602 glutathione peroxidase activity	O: Posttranslational modification, protein turnover, chaperones	K00432	ko00480: Glutathione metabolism;ko01100: Metabolic pathways;ko04918: Thyroid hormone synthesis;ko05014: Amyotrophic lateral sclerosis;ko05016: Huntington disease;ko05022: Pathways of neurodegeneration - multiple diseases	IPR029759: Glutathione peroxidase active site;IPR036249: Thioredoxin-like superfamily;IPR000889: Glutathione peroxidase;IPR029760: Glutathione peroxidase conserved site	Extracell	CS pos: 24-25. GRG-QE. Pr: 0.9644
P11276	Fibronectin OS=Mus musculus OX=10090 GN=Fn1 PE=1 SV=4	Fn1	0.353295	0.389027	0.429864	0.374093	0.392053	0.435104	0.547656	0.802841	0.500634	0.668908	0.611876	0.493077	1.52732	0.00652453	0.348631	up	GO:0001525 angiogenesis;GO:0001775 cell activation;GO:0001932 regulation of protein phosphorylation;GO:0006953 acute-phase response;GO:0007044 cell-substrate junction assembly;GO:0007155 cell adhesion;GO:0007160 cell-matrix adhesion;GO:0007161 calcium-independent cell-matrix adhesion;GO:0007229 integrin-mediated signaling pathway;GO:0007399 nervous system development;GO:0007507 heart development;…	GO:0005577 fibrinogen complex;GO:0005604 basement membrane;GO:0005615 extracellular space;GO:0005793 endoplasmic reticulum-Golgi intermediate compartment;GO:0016324 apical plasma membrane;GO:0031012 extracellular matrix;GO:0062023 collagen-containing extracellular matrix;GO:0070062 extracellular exosome	GO:0002020 protease binding;GO:0005102 signaling receptor binding;GO:0005178 integrin binding;GO:0008022 protein C-terminus binding;GO:0008201 heparin binding;GO:0016504 peptidase activator activity;GO:0019899 enzyme binding;GO:0042802 identical protein binding;GO:0043394 proteoglycan binding;GO:0045340 mercury ion binding;GO:0051087 chaperone binding;GO:0097718 disordered domain specific binding	--	K05717	ko04151: PI3K-Akt signaling pathway;ko04510: Focal adhesion;ko04512: ECM-receptor interaction;ko04810: Regulation of actin cytoskeleton;ko04820: Cytoskeleton in muscle cells;ko04933: AGE-RAGE signaling pathway in diabetic complications;ko05100: Bacterial invasion of epithelial cells;ko05135: Yersinia infection;ko05146: Amoebiasis;ko05165: Human papillomavirus infection;ko05200: Pathways in cancer…	IPR000083: Fibronectin, type I;IPR013806: Kringle-like fold;IPR003961: Fibronectin type III;IPR036116: Fibronectin type III superfamily;IPR013783: Immunoglobulin-like fold;IPR000562: Fibronectin type II domain;IPR036943: Fibronectin type II domain superfamily	Extracell	CS pos: 24-25. VRC-TE. Pr: 0.6827
P31001	Desmin OS=Mus musculus OX=10090 GN=Des PE=1 SV=3	Des	0.604743	0.75918	0.859578	0.637579	0.638527	0.608529	1.02688	0.907141	0.820644	1.20962	1.32665	0.877443	1.5015	0.00665607	0.353063	up	GO:0007010 cytoskeleton organization	GO:0005882 intermediate filament	--	--	K07610	ko04820: Cytoskeleton in muscle cells;ko05410: Hypertrophic cardiomyopathy;ko05412: Arrhythmogenic right ventricular cardiomyopathy;ko05414: Dilated cardiomyopathy	IPR039008: Intermediate filament, rod domain;IPR018039: Intermediate filament protein, conserved site;IPR006821: Intermediate filament head, DNA-binding domain	Mitochondrion	--
A0A140T8M2	Immunoglobulin kappa variable 12-44 (Fragment) OS=Mus musculus OX=10090 GN=Igkv12-44 PE=1 SV=2	Igkv12-44	0	0	0	0	0	0	0.256324	0.438863	0.463433	0	0.323869	0.305595	inf	0.00711194	0.359779	up	GO:0006955 immune response	GO:0005615 extracellular space	GO:0042802 identical protein binding	--	--	--	IPR013783: Immunoglobulin-like fold;IPR003599: Immunoglobulin subtype;IPR007110: Immunoglobulin-like domain;IPR036179: Immunoglobulin-like domain superfamily;IPR013106: Immunoglobulin V-set domain	Extracell	CS pos: 20-21. ARC-DI. Pr: 0.9368
P09813	Apolipoprotein A-II OS=Mus musculus OX=10090 GN=Apoa2 PE=1 SV=2	Apoa2	1.54801	1.70328	1.66536	1.53688	1.54049	1.80598	0.569974	1.92244	0	1.30072	0.818699	0.955609	0.568106	0.0451683	0.625014	down	GO:0002719 negative regulation of cytokine production involved in immune response;GO:0006656 phosphatidylcholine biosynthetic process;GO:0006869 lipid transport;GO:0008203 cholesterol metabolic process;GO:0009395 phospholipid catabolic process;GO:0009749 response to glucose;GO:0010903 negative regulation of very-low-density lipoprotein particle remodeling;GO:0018158 protein oxidation;GO:0018206 p…	GO:0005576 extracellular region;GO:0005615 extracellular space;GO:0005829 cytosol;GO:0034361 very-low-density lipoprotein particle;GO:0034364 high-density lipoprotein particle;GO:0034366 spherical high-density lipoprotein particle;GO:0042627 chylomicron	GO:0005102 signaling receptor binding;GO:0005319 lipid transporter activity;GO:0005543 phospholipid binding;GO:0008035 high-density lipoprotein particle binding;GO:0008289 lipid binding;GO:0015485 cholesterol binding;GO:0019899 enzyme binding;GO:0031072 heat shock protein binding;GO:0031210 phosphatidylcholine binding;GO:0034190 apolipoprotein receptor binding;GO:0042803 protein homodimerization …	--	K08758	ko03320: PPAR signaling pathway;ko04979: Cholesterol metabolism	IPR006801: Apolipoprotein A-II (ApoA-II);IPR036172: Apolipoprotein A-II (ApoA-II) superfamily	Extracell	CS pos: 18-19. LEG-AL. Pr: 0.6577
Q91WP6	Serine protease inhibitor A3N OS=Mus musculus OX=10090 GN=Serpina3n PE=1 SV=1	Serpina3n	0.815162	0.198526	0.350251	0.243221	0.274553	0.435514	0.399839	1.02387	1.33912	0.919974	1.08209	0.804422	2.40344	0.00749961	0.369334	up	GO:0006953 acute-phase response;GO:0009617 response to bacterium;GO:0010951 negative regulation of endopeptidase activity;GO:0034097 response to cytokine;GO:0043434 response to peptide hormone	GO:0005576 extracellular region;GO:0005615 extracellular space	GO:0004867 serine-type endopeptidase inhibitor activity	V: Defense mechanisms	K04525	--	IPR042178: Serpin superfamily, domain 1;IPR042185: Serpin superfamily, domain 2;IPR000215: Serpin family;IPR023796: Serpin domain;IPR036186: Serpin superfamily;IPR023795: Serpin, conserved site	Endoplasmic reticulum	CS pos: 20-21. VLC-FP. Pr: 0.8322
A0A140T8P5	Immunoglobulin kappa chain variable 8-24 (Fragment) OS=Mus musculus OX=10090 GN=Igkv8-24 PE=1 SV=2	Igkv8-24	0	0	0	0	0	0	0	0.723414	0.4952	0.397591	0.358161	0.5333	inf	0.00815602	0.392515	up	GO:0006955 immune response	GO:0005615 extracellular space	--	--	K06553	--	IPR007110: Immunoglobulin-like domain;IPR013783: Immunoglobulin-like fold;IPR036179: Immunoglobulin-like domain superfamily;IPR013106: Immunoglobulin V-set domain;IPR003599: Immunoglobulin subtype	Extracell	CS pos: 20-21. ACA-DI. Pr: 0.7496
Q3TJD7	PDZ and LIM domain protein 7 OS=Mus musculus OX=10090 GN=Pdlim7 PE=1 SV=1	Pdlim7	0.168049	0	0.135325	0.18794	0.129735	0.17215	0.271769	0.189602	0.323992	0.166721	0.27867	0.336893	1.97636	0.0088771	0.413525	up	GO:0001503 ossification;GO:0007507 heart development;GO:0030036 actin cytoskeleton organization;GO:0030154 cell differentiation;GO:0045669 positive regulation of osteoblast differentiation;GO:0061061 muscle structure development	GO:0001725 stress fiber;GO:0001726 ruffle;GO:0005654 nucleoplasm;GO:0005737 cytoplasm;GO:0005912 adherens junction;GO:0005925 focal adhesion;GO:0015629 actin cytoskeleton;GO:0030018 Z disc;GO:0031941 filamentous actin	GO:0003779 actin binding;GO:0046872 metal ion binding;GO:0051371 muscle alpha-actinin binding	T: Signal transduction mechanisms;Z: Cytoskeleton	K19867	ko04820: Cytoskeleton in muscle cells	IPR001781: Zinc finger, LIM-type;IPR036034: PDZ superfamily;IPR001478: PDZ domain	Nucleus	--
Q9WVC3	Caveolin-2 OS=Mus musculus OX=10090 GN=Cav2 PE=1 SV=1	Cav2	0	0	0.115172	0.0413176	0.0619874	0	0.221448	0.160419	0.0383293	0.217469	0.297483	0.136337	4.90433	0.00910179	0.417644	up	GO:0001935 endothelial cell proliferation;GO:0001937 negative regulation of endothelial cell proliferation;GO:0001938 positive regulation of endothelial cell proliferation;GO:0006897 endocytosis;GO:0006906 vesicle fusion;GO:0007005 mitochondrion organization;GO:0007029 endoplasmic reticulum organization;GO:0007088 regulation of mitotic nuclear division;GO:0007179 transforming growth factor beta r…	GO:0000139 Golgi membrane;GO:0002080 acrosomal membrane;GO:0002095 caveolar macromolecular signaling complex;GO:0005635 nuclear envelope;GO:0005637 nuclear inner membrane;GO:0005737 cytoplasm;GO:0005783 endoplasmic reticulum;GO:0005794 Golgi apparatus;GO:0005811 lipid droplet;GO:0005829 cytosol;GO:0005886 plasma membrane;GO:0005887 integral component of plasma membrane;GO:0005901 caveola;GO:00059…	GO:0000149 SNARE binding;GO:0019901 protein kinase binding;GO:0019905 syntaxin binding;GO:0030674 protein-macromolecule adaptor activity;GO:0031435 mitogen-activated protein kinase kinase kinase binding;GO:0031748 D1 dopamine receptor binding;GO:0042803 protein homodimerization activity;GO:0046982 protein heterodimerization activity;GO:0051219 phosphoprotein binding;GO:0060090 molecular adaptor a…	--	K12958	ko04144: Endocytosis;ko04510: Focal adhesion;ko05020: Prion disease;ko05100: Bacterial invasion of epithelial cells;ko05205: Proteoglycans in cancer;ko05418: Fluid shear stress and atherosclerosis	IPR018361: Caveolin, conserved site;IPR001612: Caveolin	Plasma membrane	--
Q8BZ36	RAD50-interacting protein 1 OS=Mus musculus OX=10090 GN=Rint1 PE=1 SV=2	Rint1	0	0.146336	0.257814	0.0984478	0	0	0.290063	0.190832	0.222329	0.261089	0.210055	0.308439	2.95029	0.0106184	0.436603	up	GO:0006888 endoplasmic reticulum to Golgi vesicle-mediated transport;GO:0006890 retrograde vesicle-mediated transport, Golgi to endoplasmic reticulum;GO:0007095 mitotic G2 DNA damage checkpoint signaling;GO:0015031 protein transport;GO:0060628 regulation of ER to Golgi vesicle-mediated transport	GO:0005783 endoplasmic reticulum;GO:0005789 endoplasmic reticulum membrane;GO:0070939 Dsl1/NZR complex	--	U: Intracellular trafficking, secretion, and vesicular transport;D: Cell cycle control, cell division, chromosome partitioning	K20474	--	IPR007528: RINT-1/Tip20;IPR042044: EXOC6/PINT-1/Sec15/Tip20, C-terminal, domain 2	Cytoplasm_Nucleus	--
P29699	Alpha-2-HS-glycoprotein OS=Mus musculus OX=10090 GN=Ahsg PE=1 SV=1	Ahsg	0.616229	0.640243	0.916514	0.815044	0.681488	1.0848	0.955234	2.21752	1.3496	2.17396	1.54332	1.27321	2.00089	0.0106943	0.436603	up	GO:0006953 acute-phase response;GO:0050727 regulation of inflammatory response;GO:0050766 positive regulation of phagocytosis	GO:0005615 extracellular space;GO:0005794 Golgi apparatus	GO:0004869 cysteine-type endopeptidase inhibitor activity	--	K23409	--	IPR025760: Fetuin-A-type cystatin domain;IPR000010: Cystatin domain;IPR001363: Proteinase inhibitor I25C, fetuin, conserved site;IPR046350: Cystatin superfamily	Extracell	CS pos: 18-19. CQS-AP. Pr: 0.9517
Q9Z239	Phospholemman OS=Mus musculus OX=10090 GN=Fxyd1 PE=1 SV=1	Fxyd1	0.263721	0.491082	0.106381	0.320263	0.235842	0.264098	0.444628	0.451479	0.454622	0.628362	0.54311	0.355505	1.71151	0.0120111	0.45157	up	GO:0006811 ion transport;GO:0043269 regulation of ion transport	GO:0016021 integral component of membrane	GO:0099106 ion channel regulator activity	--	K13360	ko04024: cAMP signaling pathway	IPR000272: Ion-transport regulator, FXYD motif	Extracell	CS pos: 20-21. ASA-EA. Pr: 0.8526
Q9WVH9	Fibulin-5 OS=Mus musculus OX=10090 GN=Fbln5 PE=1 SV=1	Fbln5	0.20887	0.161399	0.142925	0.249602	0.409845	0	0.573577	0.458592	0.385227	0.423392	0.379582	0.253002	2.10923	0.0120151	0.45157	up	GO:0048251 elastic fiber assembly	GO:0005615 extracellular space	GO:0005509 calcium ion binding	T: Signal transduction mechanisms	K17340	--	IPR026823: Complement Clr-like EGF domain;IPR000742: EGF-like domain;IPR018097: EGF-like calcium-binding, conserved site;IPR000152: EGF-type aspartate/asparagine hydroxylation site;IPR001881: EGF-like calcium-binding domain;IPR009030: Growth factor receptor cysteine-rich domain superfamily	Extracell	CS pos: 23-24. GNA-QQ. Pr: 0.9821
A0A571BEC9	Perilipin 4 OS=Mus musculus OX=10090 GN=Plin4 PE=1 SV=1	Plin4	0	0	0.151064	0	0	0	0.185967	0.130396	0.243672	0.252231	0.247027	0	7.01223	0.0120546	0.45157	up	--	--	--	--	K20254	ko03320: PPAR signaling pathway	IPR004279: Perilipin	Mitochondrion	--
A0A571BDM4	AP2 associated kinase 1 (Fragment) OS=Mus musculus OX=10090 GN=Aak1 PE=1 SV=1	Aak1	0.0526747	0.203517	0.224194	0.183384	0.212551	0.177006	0.205755	0.342906	0.275886	0.313223	0.218595	0.311569	1.58349	0.0135985	0.475456	up	--	--	--	T: Signal transduction mechanisms	K08853	--	--	Nucleus	--
P01844	Ig lambda-2 chain C region OS=Mus musculus OX=10090 GN=Iglc2 PE=1 SV=1	Iglc2	0	0.040649	0	0	0	0	0.118375	0.107298	0.13284	0.0515902	0	0.0701575	11.8148	0.0136018	0.475456	up	--	--	--	--	K06554	ko05340: Primary immunodeficiency	IPR003006: Immunoglobulin/major histocompatibility complex, conserved site;IPR003597: Immunoglobulin C1-set;IPR036179: Immunoglobulin-like domain superfamily;IPR013783: Immunoglobulin-like fold;IPR007110: Immunoglobulin-like domain	Extracell	--
P03987	Ig gamma-3 chain C region OS=Mus musculus OX=10090 PE=1 SV=2	Iglc3	1.27036	0.328422	0.218837	0.38716	0	0	0.866366	1.49562	1.23416	0.913031	1.67809	0.601466	3.0791	0.0136937	0.476136	up	GO:0050776 regulation of immune response	GO:0005576 extracellular region;GO:0005783 endoplasmic reticulum;GO:0005886 plasma membrane;GO:0016021 integral component of membrane	GO:0003823 antigen binding;GO:0034987 immunoglobulin receptor binding	--	K06554	ko05340: Primary immunodeficiency	IPR013783: Immunoglobulin-like fold;IPR007110: Immunoglobulin-like domain;IPR036179: Immunoglobulin-like domain superfamily;IPR003597: Immunoglobulin C1-set;IPR003006: Immunoglobulin/major histocompatibility complex, conserved site	Plasma membrane	--
Q9DB26	Phytanoyl-CoA dioxygenase domain-containing protein 1 OS=Mus musculus OX=10090 GN=Phyhd1 PE=1 SV=2	Phyhd1	0.313568	0.541953	0.311828	0.266943	0.252359	0.250794	0.392693	0.515138	0.42291	0.523925	0.757653	0.568186	1.6416	0.0142407	0.488145	up	--	--	GO:0016706 2-oxoglutarate-dependent dioxygenase activity	I: Lipid transport and metabolism	K00477	ko04146: Peroxisome	IPR008775: Phytanoyl-CoA dioxygenase	Cytoplasm	--
Q8CIZ8	von Willebrand factor OS=Mus musculus OX=10090 GN=Vwf PE=1 SV=2	Vwf	0.45091	0.262304	0.542792	0.278199	0.318744	0.320464	0.692277	0.946164	0.437467	0.557659	0.879521	0.487547	1.84072	0.0147415	0.49351	up	GO:0001889 liver development;GO:0001890 placenta development;GO:0007155 cell adhesion;GO:0007596 blood coagulation;GO:0007599 hemostasis;GO:0030168 platelet activation;GO:0031589 cell-substrate adhesion;GO:1902533 positive regulation of intracellular signal transduction	GO:0005576 extracellular region;GO:0005615 extracellular space;GO:0005737 cytoplasm;GO:0005783 endoplasmic reticulum;GO:0009897 external side of plasma membrane;GO:0031012 extracellular matrix;GO:0033093 Weibel-Palade body;GO:0062023 collagen-containing extracellular matrix	GO:0002020 protease binding;GO:0005178 integrin binding;GO:0005518 collagen binding;GO:0019865 immunoglobulin binding;GO:0042802 identical protein binding;GO:0047485 protein N-terminus binding;GO:0051087 chaperone binding	W: Extracellular structures;V: Defense mechanisms	K03900	ko04151: PI3K-Akt signaling pathway;ko04510: Focal adhesion;ko04512: ECM-receptor interaction;ko04610: Complement and coagulation cascades;ko04611: Platelet activation;ko04613: Neutrophil extracellular trap formation;ko05165: Human papillomavirus infection;ko05171: Coronavirus disease - COVID-19	IPR001846: von Willebrand factor, type D domain;IPR001007: VWFC domain;IPR036465: von Willebrand factor A-like domain superfamily;IPR002035: von Willebrand factor, type A;IPR036084: Serine protease inhibitor-like superfamily;IPR014853: Uncharacterised domain, cysteine-rich;IPR037578: Von Willebrand factor;IPR006207: Cystine knot, C-terminal;IPR002919: Trypsin Inhibitor-like, cysteine rich domain;…	Extracell	CS pos: 22-23. TLC-TE. Pr: 0.8736
P20491	High affinity immunoglobulin epsilon receptor subunit gamma OS=Mus musculus OX=10090 GN=Fcer1g PE=1 SV=1	Fcer1g	0.678588	0.478435	0.68371	0.214304	0.45991	0.473344	0.709273	0.968364	0.731966	0.709997	0.865033	0.595709	1.53276	0.0147434	0.49351	up	GO:0045087 innate immune response	GO:0016021 integral component of membrane;GO:0032998 Fc-epsilon receptor I complex	GO:0019767 IgE receptor activity;GO:0019863 IgE binding	--	K07983	ko04071: Sphingolipid signaling pathway;ko04072: Phospholipase D signaling pathway;ko04611: Platelet activation;ko04625: C-type lectin receptor signaling pathway;ko04650: Natural killer cell mediated cytotoxicity;ko04664: Fc epsilon RI signaling pathway;ko05152: Tuberculosis;ko05310: Asthma	IPR042340: High affinity immunoglobulin epsilon receptor subunit gamma;IPR021663: T-cell surface glycoprotein CD3 zeta subunit/High affinity IgE receptor gamma subunit;IPR003110: Phosphorylated immunoreceptor signalling ITAM	Extracell	CS pos: 18-19. AAA-LG. Pr: 0.5216
P05366	Serum amyloid A-1 protein OS=Mus musculus OX=10090 GN=Saa1 PE=1 SV=2	Saa1	0	0	0.44799	0.549751	0	0	1.0394	1.46759	0.055287	1.16247	0.719223	0.752837	5.20858	0.0150084	0.49351	up	GO:0006953 acute-phase response	GO:0034364 high-density lipoprotein particle	--	--	K17310	--	IPR000096: Serum amyloid A protein	Extracell	CS pos: 19-20. CHG-GF. Pr: 0.9670
A0A0G2JDV3	Guanylate-binding protein 6 OS=Mus musculus OX=10090 GN=Gbp6 PE=2 SV=2	Gbp6	0	0	0.0889225	0	0	0.142181	0.245585	0.284969	0.349769	0.203858	0	0.179939	5.46994	0.0151493	0.495901	up	GO:0009617 response to bacterium;GO:0035458 cellular response to interferon-beta;GO:0042832 defense response to protozoan;GO:0044406 adhesion of symbiont to host;GO:0050830 defense response to Gram-positive bacterium;GO:0071222 cellular response to lipopolysaccharide;GO:0071346 cellular response to interferon-gamma	GO:0020005 symbiont-containing vacuole membrane;GO:0031410 cytoplasmic vesicle	GO:0003924 GTPase activity;GO:0005525 GTP binding	R: General function prediction only	K20908	--	IPR015894: Guanylate-binding protein, N-terminal;IPR036543: Guanylate-binding protein, C-terminal domain superfamily;IPR030386: GB1/RHD3-type guanine nucleotide-binding (G) domain;IPR037684: Guanylate-binding protein, C-terminal;IPR027417: P-loop containing nucleoside triphosphate hydrolase;IPR003191: Guanylate-binding protein/Atlastin, C-terminal	Cytoplasm	--
Q9WVJ5	Beta-crystallin B1 OS=Mus musculus OX=10090 GN=Crybb1 PE=1 SV=3	Crybb1	0.172225	0.386609	0.170186	0.411882	0.372275	0.420353	0.522012	0.464802	0.650169	0.422086	0.401696	0.55319	1.55878	0.0157306	0.497235	up	GO:0001654 eye development;GO:0007601 visual perception	--	GO:0005212 structural constituent of eye lens	--	K23482	--	IPR001064: Beta/gamma crystallin;IPR011024: Gamma-crystallin-like	Nucleus	--
Q8K0E8	Fibrinogen beta chain OS=Mus musculus OX=10090 GN=Fgb PE=1 SV=1	Fgb	2.59068	2.78969	4.50072	4.40849	2.84622	2.44448	6.96887	11.0016	1.84637	9.18444	9.63158	8.23072	2.39341	0.0166341	0.505967	up	GO:0007160 cell-matrix adhesion;GO:0031639 plasminogen activation;GO:0034116 positive regulation of heterotypic cell-cell adhesion;GO:0042730 fibrinolysis;GO:0043152 induction of bacterial agglutination;GO:0044320 cellular response to leptin stimulus;GO:0045907 positive regulation of vasoconstriction;GO:0045921 positive regulation of exocytosis;GO:0050714 positive regulation of protein secretion;…	GO:0005577 fibrinogen complex;GO:0005783 endoplasmic reticulum;GO:0009897 external side of plasma membrane;GO:0031091 platelet alpha granule;GO:0072562 blood microparticle	GO:0005102 signaling receptor binding;GO:0005198 structural molecule activity;GO:0050839 cell adhesion molecule binding;GO:0051087 chaperone binding	R: General function prediction only	K03904	ko04610: Complement and coagulation cascades;ko04611: Platelet activation;ko04613: Neutrophil extracellular trap formation;ko05171: Coronavirus disease - COVID-19	IPR002181: Fibrinogen, alpha/beta/gamma chain, C-terminal globular domain;IPR036056: Fibrinogen-like, C-terminal;IPR037579: Fibrinogen;IPR012290: Fibrinogen, alpha/beta/gamma chain, coiled coil domain;IPR020837: Fibrinogen, conserved site;IPR014716: Fibrinogen, alpha/beta/gamma chain, C-terminal globular, subdomain 1	Extracell	CS pos: 19-20. TQA-AD. Pr: 0.9071
P01843	Ig lambda-1 chain C region OS=Mus musculus OX=10090 PE=1 SV=1	Iglc1	0	0.0425263	0.0302023	0	0	0	0.0570945	0.382923	0.197371	0.186302	0.173567	0.0745157	14.7366	0.0166405	0.505967	up	GO:0006910 phagocytosis, recognition;GO:0006911 phagocytosis, engulfment;GO:0006958 complement activation, classical pathway;GO:0042742 defense response to bacterium;GO:0045087 innate immune response;GO:0050853 B cell receptor signaling pathway;GO:0050871 positive regulation of B cell activation	GO:0009897 external side of plasma membrane;GO:0019815 B cell receptor complex;GO:0042571 immunoglobulin complex, circulating	GO:0003823 antigen binding;GO:0034987 immunoglobulin receptor binding	--	K06554	ko05340: Primary immunodeficiency	IPR036179: Immunoglobulin-like domain superfamily;IPR003597: Immunoglobulin C1-set;IPR013783: Immunoglobulin-like fold;IPR007110: Immunoglobulin-like domain;IPR003006: Immunoglobulin/major histocompatibility complex, conserved site	Extracell	--
Q91X43	SH3 domain-containing protein 19 OS=Mus musculus OX=10090 GN=Sh3d19 PE=1 SV=2	Sh3d19	0	0	0.0266541	0.0878744	0.0161189	0	0.0581707	0.202855	0.0717677	0.0717005	0.0995535	0.0855497	4.51288	0.0167632	0.507576	up	--	--	--	T: Signal transduction mechanisms	K23714	--	IPR001452: SH3 domain;IPR036028: SH3-like domain superfamily;IPR035834: SH3 domain-containing protein 19, SH3 domain 1;IPR035835: SH3 domain-containing protein 19, SH3 domain 3	Nucleus	--
Q0KK59	Protein unc-79 homolog OS=Mus musculus OX=10090 GN=Unc79 PE=1 SV=1	Unc79	0.150851	0.0934398	0.0829895	0.0472816	0.0734432	0.0257127	0	0	0	0	0.0602242	0.0892046	0.315439	0.0473689	0.625368	down	GO:0030534 adult behavior;GO:0035264 multicellular organism growth;GO:0048149 behavioral response to ethanol	GO:0005886 plasma membrane;GO:0016021 integral component of membrane	--	S: Function unknown	K24014	--	IPR024855: UNC79;IPR016024: Armadillo-type fold	Plasma membrane	--
Q61838	Pregnancy zone protein OS=Mus musculus OX=10090 GN=Pzp PE=1 SV=3	Pzp	2.18316	2.22028	3.08363	2.48304	2.53467	2.83079	2.92355	6.45881	3.81052	5.03324	3.82822	3.79869	1.68582	0.0171439	0.512695	up	GO:0007566 embryo implantation	GO:0005576 extracellular region;GO:0005615 extracellular space;GO:0062023 collagen-containing extracellular matrix	GO:0002020 protease binding;GO:0004866 endopeptidase inhibitor activity;GO:0004867 serine-type endopeptidase inhibitor activity;GO:0044877 protein-containing complex binding;GO:0048403 brain-derived neurotrophic factor binding;GO:0048406 nerve growth factor binding	O: Posttranslational modification, protein turnover, chaperones	K23589	--	IPR036595: Alpha-macroglobulin, receptor-binding domain superfamily;IPR013783: Immunoglobulin-like fold;IPR008930: Terpenoid cyclases/protein prenyltransferase alpha-alpha toroid;IPR002890: Macroglobulin domain;IPR011625: Alpha-2-macroglobulin, bait region domain;IPR041813: Alpha-2-macroglobulin, TED domain;IPR009048: Alpha-macroglobulin, receptor-binding;IPR040839: Macroglobulin domain MG4;IPR01…	Extracell	CS pos: 24-25. ATT-AT. Pr: 0.3698
Q3TDX8	Cytochrome b5 reductase 4 OS=Mus musculus OX=10090 GN=Cyb5r4 PE=2 SV=3	Cyb5r4	0.134445	0.138744	0.385826	0.297212	0.27181	0.227997	0.152779	0.158455	0	0.145587	0	0	0.313743	0.00996524	0.423494	down	GO:0006091 generation of precursor metabolites and energy;GO:0006739 NADP metabolic process;GO:0006801 superoxide metabolic process;GO:0030073 insulin secretion;GO:0042168 heme metabolic process;GO:0042593 glucose homeostasis;GO:0046677 response to antibiotic;GO:0048468 cell development;GO:0072593 reactive oxygen species metabolic process	GO:0005737 cytoplasm;GO:0005783 endoplasmic reticulum;GO:0048471 perinuclear region of cytoplasm	GO:0003958 NADPH-hemoprotein reductase activity;GO:0004128 cytochrome-b5 reductase activity, acting on NAD(P)H;GO:0016174 NAD(P)H oxidase H2O2-forming activity;GO:0016653 oxidoreductase activity, acting on NAD(P)H, heme protein as acceptor;GO:0020037 heme binding;GO:0046872 metal ion binding;GO:0050660 flavin adenine dinucleotide binding	H: Coenzyme transport and metabolism;C: Energy production and conversion	K00326	ko00520: Amino sugar and nucleotide sugar metabolism	IPR001433: Oxidoreductase FAD/NAD(P)-binding;IPR018506: Cytochrome b5, heme-binding site;IPR007052: CS domain;IPR039261: Ferredoxin-NADP reductase (FNR), nucleotide-binding domain;IPR036400: Cytochrome b5-like heme/steroid binding domain superfamily;IPR001199: Cytochrome b5-like heme/steroid binding domain;IPR008333: Flavoprotein pyridine nucleotide cytochrome reductase-like, FAD-binding domain;I…	Mitochondrion	--
A0A075B677	Immunoglobulin kappa variable 4-53 OS=Mus musculus OX=10090 GN=Igkv4-53 PE=1 SV=1	Igkv4-53	0	0	0.380121	0	0	0	0.39778	0.474378	0.632317	0	0.403813	0.317325	5.85501	0.0177263	0.513216	up	GO:0006955 immune response	GO:0005615 extracellular space	--	--	--	--	IPR013106: Immunoglobulin V-set domain;IPR036179: Immunoglobulin-like domain superfamily;IPR013783: Immunoglobulin-like fold;IPR007110: Immunoglobulin-like domain;IPR003599: Immunoglobulin subtype	Nucleus	--
P97821	Dipeptidyl peptidase 1 OS=Mus musculus OX=10090 GN=Ctsc PE=1 SV=1	Ctsc	0	0	0	0	0.133277	0.147739	0.252595	0.197861	0.1861	0	0.235741	0.30642	4.19448	0.01893	0.514156	up	GO:0006508 proteolysis;GO:0007568 aging;GO:0010033 response to organic substance;GO:1903052 positive regulation of proteolysis involved in cellular protein catabolic process	GO:0005654 nucleoplasm;GO:0005764 lysosome;GO:0005783 endoplasmic reticulum;GO:0005794 Golgi apparatus;GO:0005813 centrosome	GO:0008234 cysteine-type peptidase activity;GO:0008239 dipeptidyl-peptidase activity;GO:0019902 phosphatase binding;GO:0031404 chloride ion binding;GO:0042802 identical protein binding;GO:0043621 protein self-association;GO:0051087 chaperone binding	O: Posttranslational modification, protein turnover, chaperones	K01275	ko04142: Lysosome;ko04210: Apoptosis	IPR038765: Papain-like cysteine peptidase superfamily;IPR036496: Cathepsin C, exclusion domain superfamily;IPR014882: Cathepsin C exclusion;IPR025660: Cysteine peptidase, histidine active site;IPR025661: Cysteine peptidase, asparagine active site;IPR000668: Peptidase C1A, papain C-terminal;IPR039412: Cathepsin C;IPR000169: Cysteine peptidase, cysteine active site	Extracell	CS pos: 24-25. VRS-DT. Pr: 0.9467
Q3U2I3	FHF complex subunit HOOK-interacting protein 1B OS=Mus musculus OX=10090 GN=Fhip1b PE=1 SV=2	Fhip1b	0.136103	0.154172	0.145198	0.120939	0.173841	0.242866	0.0658996	0.130681	0	0.0830251	0.148312	0.122872	0.566004	0.0338296	0.59153	down	GO:0007032 endosome organization;GO:0007040 lysosome organization;GO:0008333 endosome to lysosome transport;GO:0015031 protein transport;GO:0045022 early endosome to late endosome transport;GO:1905719 protein localization to perinuclear region of cytoplasm	GO:0005829 cytosol;GO:0070695 FHF complex	--	S: Function unknown	K26420	--	IPR019384: FHF complex subunit HOOK interacting protein;IPR045668: FHF complex subunit HOOK interacting protein, KELAA motif;IPR045669: FHF complex subunit HOOK interacting protein, C-terminal	Nucleus	--
Q8VCM7	Fibrinogen gamma chain OS=Mus musculus OX=10090 GN=Fgg PE=1 SV=1	Fgg	0.889997	0.85034	1.48459	1.17161	0.847903	0.821097	1.8222	3.43858	0.661952	3.00888	2.8366	2.44269	2.34289	0.0195514	0.514156	up	GO:0030168 platelet activation;GO:0051258 protein polymerization	GO:0005577 fibrinogen complex	GO:0005102 signaling receptor binding;GO:0046872 metal ion binding	R: General function prediction only	K03905	ko04610: Complement and coagulation cascades;ko04611: Platelet activation;ko04613: Neutrophil extracellular trap formation;ko05150: Staphylococcus aureus infection;ko05171: Coronavirus disease - COVID-19	IPR002181: Fibrinogen, alpha/beta/gamma chain, C-terminal globular domain;IPR037579: Fibrinogen;IPR012290: Fibrinogen, alpha/beta/gamma chain, coiled coil domain;IPR020837: Fibrinogen, conserved site;IPR014716: Fibrinogen, alpha/beta/gamma chain, C-terminal globular, subdomain 1;IPR036056: Fibrinogen-like, C-terminal	Extracell	CS pos: 25-26. GLA-YV. Pr: 0.9148
Q4VA61	Cell adhesion molecule DSCAML1 OS=Mus musculus OX=10090 GN=Dscaml1 PE=1 SV=2	Dscaml1	0.215978	0.237403	0.152335	0.165229	0.125427	0.187839	0.132786	0.0798559	0.0912707	0.179307	0.128974	0.10278	0.659441	0.0210786	0.517339	down	GO:0007156 homophilic cell adhesion via plasma membrane adhesion molecules;GO:0007420 brain development;GO:0048704 embryonic skeletal system morphogenesis	GO:0009986 cell surface	GO:0042803 protein homodimerization activity	T: Signal transduction mechanisms	K06768	--	IPR013783: Immunoglobulin-like fold;IPR036179: Immunoglobulin-like domain superfamily;IPR007110: Immunoglobulin-like domain;IPR003961: Fibronectin type III;IPR036116: Fibronectin type III superfamily;IPR013098: Immunoglobulin I-set;IPR003599: Immunoglobulin subtype;IPR003598: Immunoglobulin subtype 2;IPR013106: Immunoglobulin V-set domain;IPR043204: Basigin-like	Cytoplasm	CS pos: 18-19. ARP-ED. Pr: 0.7326
P01592	Immunoglobulin J chain OS=Mus musculus OX=10090 GN=Jchain PE=1 SV=4	Jchain	0	0	0	0	0	0	0.203474	0.516135	0.498919	0.45757	0.124341	0	inf	0.0204185	0.514156	up	GO:0002250 adaptive immune response;GO:0003094 glomerular filtration;GO:0006959 humoral immune response;GO:0019731 antibacterial humoral response;GO:0045087 innate immune response;GO:0060267 positive regulation of respiratory burst;GO:0065003 protein-containing complex assembly	GO:0005615 extracellular space;GO:0071748 monomeric IgA immunoglobulin complex;GO:0071750 dimeric IgA immunoglobulin complex;GO:0071751 secretory IgA immunoglobulin complex;GO:0071752 secretory dimeric IgA immunoglobulin complex;GO:0071756 pentameric IgM immunoglobulin complex	GO:0003697 single-stranded DNA binding;GO:0003823 antigen binding;GO:0019862 IgA binding;GO:0030674 protein-macromolecule adaptor activity;GO:0031210 phosphatidylcholine binding;GO:0034987 immunoglobulin receptor binding;GO:0042803 protein homodimerization activity;GO:0042834 peptidoglycan binding	--	K25567	--	IPR024110: Immunoglobulin J chain	Extracell	CS pos: 22-23. VTG-DD. Pr: 0.5987
Q9Z0E6	Guanylate-binding protein 2 OS=Mus musculus OX=10090 GN=Gbp2 PE=1 SV=1	Gbp2	0.0944127	0.10334	0.195534	0.267452	0.351519	0.293164	0.265599	0.708989	0.681651	0.511631	0.435815	0.267396	2.19935	0.0205697	0.514156	up	GO:0009617 response to bacterium;GO:0035458 cellular response to interferon-beta;GO:0042832 defense response to protozoan;GO:0044406 adhesion of symbiont to host;GO:0050830 defense response to Gram-positive bacterium;GO:0071222 cellular response to lipopolysaccharide;GO:0071346 cellular response to interferon-gamma	GO:0000139 Golgi membrane;GO:0005634 nucleus;GO:0005654 nucleoplasm;GO:0005737 cytoplasm;GO:0005794 Golgi apparatus;GO:0005829 cytosol;GO:0012506 vesicle membrane;GO:0015629 actin cytoskeleton;GO:0020005 symbiont-containing vacuole membrane;GO:0031410 cytoplasmic vesicle;GO:0048471 perinuclear region of cytoplasm	GO:0003779 actin binding;GO:0003924 GTPase activity;GO:0005525 GTP binding;GO:0019003 GDP binding;GO:0019899 enzyme binding;GO:0019955 cytokine binding;GO:0030507 spectrin binding;GO:0042802 identical protein binding;GO:0042803 protein homodimerization activity;GO:0051879 Hsp90 protein binding	R: General function prediction only	K20897	ko04621: NOD-like receptor signaling pathway	IPR003191: Guanylate-binding protein/Atlastin, C-terminal;IPR015894: Guanylate-binding protein, N-terminal;IPR027417: P-loop containing nucleoside triphosphate hydrolase;IPR037684: Guanylate-binding protein, C-terminal;IPR036543: Guanylate-binding protein, C-terminal domain superfamily;IPR030386: GB1/RHD3-type guanine nucleotide-binding (G) domain	Cytoplasm	--
P02798	Metallothionein-2 OS=Mus musculus OX=10090 GN=Mt2 PE=1 SV=2	Mt2	0.28835	0.11696	0.184734	0.0379481	0.214976	0.301778	0.427273	0.270509	0.52285	0.332976	0.229654	0.345654	1.85973	0.0211435	0.517339	up	--	--	GO:0046872 metal ion binding	P: Inorganic ion transport and metabolism	K14739	ko04978: Mineral absorption	IPR018064: Metallothionein, vertebrate, metal binding site;IPR003019: Metallothionein;IPR017854: Metallothionein domain superfamily;IPR023587: Metallothionein domain superfamily, vertebrate;IPR000006: Metallothionein, vertebrate	Extracell	--
Q91VS7	Microsomal glutathione S-transferase 1 OS=Mus musculus OX=10090 GN=Mgst1 PE=1 SV=3	Mgst1	0.206752	0.178058	0	0	0.208425	0.149115	0.299026	0.258228	0.299367	0.249613	0.229614	0.185131	2.04887	0.0215649	0.518033	up	--	GO:0016021 integral component of membrane	GO:0016740 transferase activity	--	K00799	ko00480: Glutathione metabolism;ko00980: Metabolism of xenobiotics by cytochrome P450;ko00982: Drug metabolism - cytochrome P450;ko00983: Drug metabolism - other enzymes;ko01100: Metabolic pathways;ko01524: Platinum drug resistance;ko05200: Pathways in cancer;ko05204: Chemical carcinogenesis - DNA adducts;ko05207: Chemical carcinogenesis - receptor activation;ko05208: Chemical carcinogenesis - re…	IPR023352: Membrane associated eicosanoid/glutathione metabolism-like domain superfamily;IPR040162: Microsomal glutathione S-transferase 1-like;IPR001129: Membrane-associated, eicosanoid/glutathione metabolism (MAPEG) protein	Mitochondrion	--
A0A0A6YWS9	Immunoglobulin heavy variable V6-5 (Fragment) OS=Mus musculus OX=10090 GN=Ighv6-5 PE=4 SV=1	Ighv6-5	0	0	0	0	0	0	0.235446	0	0.456194	0.108109	0.23625	0.193884	inf	0.0217421	0.518033	up	GO:0006910 phagocytosis, recognition;GO:0006911 phagocytosis, engulfment;GO:0006958 complement activation, classical pathway;GO:0042742 defense response to bacterium;GO:0045087 innate immune response;GO:0050853 B cell receptor signaling pathway;GO:0050871 positive regulation of B cell activation	GO:0009897 external side of plasma membrane;GO:0042571 immunoglobulin complex, circulating	GO:0003823 antigen binding;GO:0034987 immunoglobulin receptor binding	--	--	--	IPR013783: Immunoglobulin-like fold;IPR036179: Immunoglobulin-like domain superfamily;IPR013106: Immunoglobulin V-set domain;IPR007110: Immunoglobulin-like domain	Extracell	CS pos: 19-20. VQS-EV. Pr: 0.6580
E9PV24	Fibrinogen alpha chain OS=Mus musculus OX=10090 GN=Fga PE=1 SV=1	Fga	1.21533	1.3182	1.77037	1.50869	1.46385	1.14843	2.74601	5.11669	0.816909	4.26002	3.87299	3.40613	2.39989	0.0222934	0.519272	up	GO:0002250 adaptive immune response;GO:0007160 cell-matrix adhesion;GO:0007596 blood coagulation;GO:0014911 positive regulation of smooth muscle cell migration;GO:0031639 plasminogen activation;GO:0034116 positive regulation of heterotypic cell-cell adhesion;GO:0042730 fibrinolysis;GO:0043152 induction of bacterial agglutination;GO:0045087 innate immune response;GO:0045907 positive regulation of …	GO:0005577 fibrinogen complex;GO:0005615 extracellular space;GO:0005737 cytoplasm;GO:0005783 endoplasmic reticulum;GO:0005791 rough endoplasmic reticulum;GO:0005938 cell cortex;GO:0009897 external side of plasma membrane;GO:0009986 cell surface;GO:0031091 platelet alpha granule;GO:0045202 synapse;GO:0062023 collagen-containing extracellular matrix;GO:0072562 blood microparticle	GO:0005102 signaling receptor binding;GO:0005198 structural molecule activity;GO:0046872 metal ion binding;GO:0050839 cell adhesion molecule binding	--	K03903	ko04610: Complement and coagulation cascades;ko04611: Platelet activation;ko04613: Neutrophil extracellular trap formation;ko05171: Coronavirus disease - COVID-19	IPR036056: Fibrinogen-like, C-terminal;IPR020837: Fibrinogen, conserved site;IPR037579: Fibrinogen;IPR002181: Fibrinogen, alpha/beta/gamma chain, C-terminal globular domain;IPR012290: Fibrinogen, alpha/beta/gamma chain, coiled coil domain;IPR014716: Fibrinogen, alpha/beta/gamma chain, C-terminal globular, subdomain 1;IPR021996: Fibrinogen alpha C domain	Extracell	CS pos: 19-20. VWT-TD. Pr: 0.8473
P01802	Ig heavy chain V-III region W3082 OS=Mus musculus OX=10090 PE=1 SV=1	Vh-III W3082	0	0.072139	0	0	0.119736	0	0	0.377167	0.2434	0.324823	0.323394	0.0896921	7.08002	0.0229629	0.521472	up	GO:0006910 phagocytosis, recognition;GO:0006911 phagocytosis, engulfment;GO:0006958 complement activation, classical pathway;GO:0042742 defense response to bacterium;GO:0045087 innate immune response;GO:0050853 B cell receptor signaling pathway;GO:0050871 positive regulation of B cell activation	GO:0009897 external side of plasma membrane;GO:0042571 immunoglobulin complex, circulating	GO:0003823 antigen binding;GO:0034987 immunoglobulin receptor binding	--	K06553	--	IPR013106: Immunoglobulin V-set domain;IPR036179: Immunoglobulin-like domain superfamily;IPR013783: Immunoglobulin-like fold;IPR003599: Immunoglobulin subtype;IPR007110: Immunoglobulin-like domain	Cytoplasm	--
P01867	Immunoglobulin heavy constant gamma 2B OS=Mus musculus OX=10090 GN=Ighg2b PE=1 SV=3	Ighg2b	0.264022	1.39263	0.295619	0.397676	0.429538	0.319649	2.11912	3.70125	1.6272	1.71937	5.11696	0.97345	4.9231	0.0230559	0.521955	up	GO:0001798 positive regulation of type IIa hypersensitivity;GO:0001812 positive regulation of type I hypersensitivity;GO:0002455 humoral immune response mediated by circulating immunoglobulin;GO:0006910 phagocytosis, recognition;GO:0006911 phagocytosis, engulfment;GO:0006958 complement activation, classical pathway;GO:0016064 immunoglobulin mediated immune response;GO:0042742 defense response to …	GO:0005576 extracellular region;GO:0005615 extracellular space;GO:0009897 external side of plasma membrane;GO:0016021 integral component of membrane;GO:0042571 immunoglobulin complex, circulating;GO:0071735 IgG immunoglobulin complex	GO:0003823 antigen binding;GO:0034987 immunoglobulin receptor binding;GO:0034988 Fc-gamma receptor I complex binding	--	K06752	ko04145: Phagosome;ko04514: Cell adhesion molecules;ko04612: Antigen processing and presentation;ko04640: Hematopoietic cell lineage;ko04658: Th1 and Th2 cell differentiation;ko04659: Th17 cell differentiation;ko04672: Intestinal immune network for IgA production;ko04940: Type I diabetes mellitus;ko05140: Leishmaniasis;ko05145: Toxoplasmosis;ko05150: Staphylococcus aureus infection;ko05152: Tuber…	IPR036179: Immunoglobulin-like domain superfamily;IPR013783: Immunoglobulin-like fold;IPR003006: Immunoglobulin/major histocompatibility complex, conserved site;IPR007110: Immunoglobulin-like domain;IPR003597: Immunoglobulin C1-set	Cytoplasm	--
P40936	Indolethylamine N-methyltransferase OS=Mus musculus OX=10090 GN=Inmt PE=1 SV=1	Inmt	0	0	0	0	0	0	0.217659	0.676289	0	0.801177	0.226743	0.451916	inf	0.0244228	0.536139	up	GO:0009308 amine metabolic process;GO:0009636 response to toxic substance;GO:0032259 methylation	GO:0005829 cytosol	GO:0004790 thioether S-methyltransferase activity;GO:0008170 N-methyltransferase activity;GO:0030748 amine N-methyltransferase activity;GO:0098615 dimethyl selenide methyltransferase activity;GO:0102707 S-adenosyl-L-methionine:beta-alanine N-methyltransferase activity	--	K00562	ko00380: Tryptophan metabolism;ko00450: Selenocompound metabolism;ko01100: Metabolic pathways	IPR000940: Methyltransferase, NNMT/PNMT/TEMT;IPR029063: S-adenosyl-L-methionine-dependent methyltransferase superfamily;IPR025820: Methyltransferase NNMT/PNMT/TEMT, conserved site	Cytoplasm	--
Q9Z280	Phospholipase D1 OS=Mus musculus OX=10090 GN=Pld1 PE=1 SV=1	Pld1	0.202576	0.132695	0.200676	0.249643	0.176637	0.173729	0.281593	0.390391	0.261396	0.369905	0.190332	0.238677	1.52497	0.0246959	0.536139	up	GO:0006654 phosphatidic acid biosynthetic process;GO:0008654 phospholipid biosynthetic process;GO:0009395 phospholipid catabolic process;GO:0030335 positive regulation of cell migration;GO:0032534 regulation of microvillus assembly;GO:0043434 response to peptide hormone;GO:0045727 positive regulation of translation;GO:0048017 inositol lipid-mediated signaling;GO:0050830 defense response to Gram-p…	GO:0000139 Golgi membrane;GO:0005768 endosome;GO:0005789 endoplasmic reticulum membrane;GO:0005794 Golgi apparatus;GO:0016324 apical plasma membrane;GO:0030027 lamellipodium;GO:0030139 endocytic vesicle;GO:0031902 late endosome membrane;GO:0031982 vesicle;GO:0031985 Golgi cisterna;GO:0043231 intracellular membrane-bounded organelle;GO:0045202 synapse;GO:0048471 perinuclear region of cytoplasm;GO:…	GO:0004630 phospholipase D activity;GO:0035091 phosphatidylinositol binding;GO:0070290 N-acylphosphatidylethanolamine-specific phospholipase D activity	I: Lipid transport and metabolism	K01115	ko00564: Glycerophospholipid metabolism;ko00565: Ether lipid metabolism;ko01100: Metabolic pathways;ko04014: Ras signaling pathway;ko04024: cAMP signaling pathway;ko04071: Sphingolipid signaling pathway;ko04072: Phospholipase D signaling pathway;ko04144: Endocytosis;ko04666: Fc gamma R-mediated phagocytosis;ko04724: Glutamatergic synapse;ko04912: GnRH signaling pathway;ko04928: Parathyroid hormon…	IPR011993: PH-like domain superfamily;IPR016555: Phospholipase D, eukaryotic type;IPR001683: Phox homology;IPR036871: PX domain superfamily;IPR001849: Pleckstrin homology domain;IPR015679: Phospholipase D family;IPR001736: Phospholipase D/Transphosphatidylase;IPR025202: Phospholipase D-like domain	Nucleus	--
P05367	Serum amyloid A-2 protein OS=Mus musculus OX=10090 GN=Saa2 PE=1 SV=1	Saa2	0	0	0	0	0	0	0.31897	0.72368	0	0.47336	0.111804	0.367554	inf	0.0252654	0.540011	up	GO:0001819 positive regulation of cytokine production;GO:0006953 acute-phase response;GO:0007204 positive regulation of cytosolic calcium ion concentration;GO:0035634 response to stilbenoid;GO:0045785 positive regulation of cell adhesion;GO:0048246 macrophage chemotaxis;GO:0048247 lymphocyte chemotaxis	GO:0005881 cytoplasmic microtubule;GO:0034364 high-density lipoprotein particle	GO:0001664 G protein-coupled receptor binding	--	K17310	--	IPR000096: Serum amyloid A protein	Extracell	CS pos: 19-20. CHG-GF. Pr: 0.9660
P01680	Ig kappa chain V-IV region S107B OS=Mus musculus OX=10090 PE=4 SV=1	Igkv S107B	0	0	0	0	0.174181	0	0.231732	0.494142	0.436187	0.282649	0.13103	0	9.04656	0.0257214	0.543284	up	GO:0002250 adaptive immune response;GO:0006955 immune response	GO:0005615 extracellular space;GO:0019814 immunoglobulin complex	--	--	K06553	--	IPR013106: Immunoglobulin V-set domain;IPR003599: Immunoglobulin subtype;IPR036179: Immunoglobulin-like domain superfamily;IPR013783: Immunoglobulin-like fold;IPR007110: Immunoglobulin-like domain	Extracell	CS pos: 22-23. SRG-EN. Pr: 0.7730
A2A791	Zinc finger MYM-type protein 4 OS=Mus musculus OX=10090 GN=Zmym4 PE=1 SV=1	Zmym4	0.24463	0.11352	0	0	0	0	0.335278	0.427198	0.200651	0.312898	0.248063	0	4.25545	0.025859	0.543284	up	GO:0007010 cytoskeleton organization;GO:0022604 regulation of cell morphogenesis	--	GO:0008270 zinc ion binding	--	K24675	--	IPR010507: Zinc finger, MYM-type;IPR011017: TRASH domain;IPR021893: Protein of unknown function DUF3504	Cytoplasm	--
Q64318	Zinc finger E-box-binding homeobox 1 OS=Mus musculus OX=10090 GN=Zeb1 PE=1 SV=1	Zeb1	0	0.950543	1.06734	1.09452	1.04246	1.22624	0	0	0	0	0	1.22292	0.227262	0.0301212	0.564152	down	GO:0000122 negative regulation of transcription by RNA polymerase II;GO:0006357 regulation of transcription by RNA polymerase II;GO:0007389 pattern specification process;GO:0007417 central nervous system development;GO:0008283 cell population proliferation;GO:0010464 regulation of mesenchymal cell proliferation;GO:0010839 negative regulation of keratinocyte proliferation;GO:0014823 response to ac…	GO:0005634 nucleus;GO:0005654 nucleoplasm;GO:0005829 cytosol	GO:0000978 RNA polymerase II cis-regulatory region sequence-specific DNA binding;GO:0000981 DNA-binding transcription factor activity, RNA polymerase II-specific;GO:0001227 DNA-binding transcription repressor activity, RNA polymerase II-specific;GO:0003682 chromatin binding;GO:0003690 double-stranded DNA binding;GO:0043565 sequence-specific DNA binding;GO:0046872 metal ion binding;GO:0070888 E-bo…	K: Transcription	K09299	ko05202: Transcriptional misregulation in cancer;ko05206: MicroRNAs in cancer;ko05215: Prostate cancer	IPR013087: Zinc finger C2H2-type;IPR036236: Zinc finger C2H2 superfamily;IPR009057: Homeobox-like domain superfamily;IPR008598: Drought induced 19 protein type, zinc-binding domain;IPR001356: Homeobox domain	Nucleus	--
Q62083	PRKCA-binding protein OS=Mus musculus OX=10090 GN=Pick1 PE=1 SV=2	Pick1	0.585997	0.625	0.873575	0.767508	0.575358	0.242177	1.07628	1.25912	0.930963	1.00958	0.792775	0.602981	1.54558	0.0263043	0.543284	up	GO:0002092 positive regulation of receptor internalization;GO:0006468 protein phosphorylation;GO:0006605 protein targeting;GO:0006886 intracellular protein transport;GO:0007205 protein kinase C-activating G protein-coupled receptor signaling pathway;GO:0010629 negative regulation of gene expression;GO:0015844 monoamine transport;GO:0021782 glial cell development;GO:0034315 regulation of Arp2/3 co…	GO:0005737 cytoplasm;GO:0005739 mitochondrion;GO:0005794 Golgi apparatus;GO:0005829 cytosol;GO:0005856 cytoskeleton;GO:0005886 plasma membrane;GO:0008021 synaptic vesicle;GO:0014069 postsynaptic density;GO:0030425 dendrite;GO:0032588 trans-Golgi network membrane;GO:0032991 protein-containing complex;GO:0042734 presynaptic membrane;GO:0043005 neuron projection;GO:0045202 synapse;GO:0048471 perinuc…	GO:0001664 G protein-coupled receptor binding;GO:0005080 protein kinase C binding;GO:0005102 signaling receptor binding;GO:0005484 SNAP receptor activity;GO:0005543 phospholipid binding;GO:0008022 protein C-terminus binding;GO:0008092 cytoskeletal protein binding;GO:0019899 enzyme binding;GO:0019904 protein domain specific binding;GO:0035255 ionotropic glutamate receptor binding;GO:0042802 identi…	T: Signal transduction mechanisms	K24062	--	IPR001478: PDZ domain;IPR036034: PDZ superfamily;IPR010504: Arfaptin homology (AH) domain;IPR030798: Arfaptin family;IPR027267: AH/BAR domain superfamily;IPR037959: PICK1, BAR domain	Cytoplasm	--
Q6PAM1	Alpha-taxilin OS=Mus musculus OX=10090 GN=Txlna PE=1 SV=1	Txlna	0.413346	0.298021	0.466281	0.496085	0.394887	0.485008	0.343553	0.279625	0.177092	0.316486	0.181684	0.376695	0.655983	0.00953058	0.4189	down	--	GO:0005737 cytoplasm	GO:0019905 syntaxin binding	Z: Cytoskeleton	K26808	--	IPR026183: Taxilin family	Nucleus	--
Q6PGE7	Sodium-dependent proline transporter OS=Mus musculus OX=10090 GN=Slc6a7 PE=1 SV=1	Slc6a7	0.465265	0.413608	0.537565	0.444345	0.445339	0.768961	0.406468	0	0.28059	0.25464	0.399702	0.352258	0.550768	0.0189371	0.514156	down	--	GO:0016021 integral component of membrane	GO:0015293 symporter activity	T: Signal transduction mechanisms	K05040	ko04721: Synaptic vesicle cycle	IPR000175: Sodium:neurotransmitter symporter;IPR037272: Sodium:neurotransmitter symporter superfamily	Plasma membrane	--
Q9DBR0	A-kinase anchor protein 8 OS=Mus musculus OX=10090 GN=Akap8 PE=1 SV=1	Akap8	0.224727	0.387176	0.317538	0.457923	0.293674	0.55259	1.24645	0.807017	0.503287	0.880434	0.67631	0.381667	2.0125	0.0283254	0.560431	up	GO:0016310 phosphorylation;GO:0031065 positive regulation of histone deacetylation;GO:0044839 cell cycle G2/M phase transition	GO:0005654 nucleoplasm;GO:0005730 nucleolus;GO:0005739 mitochondrion;GO:0005794 Golgi apparatus;GO:0016363 nuclear matrix	GO:0003690 double-stranded DNA binding;GO:0008270 zinc ion binding;GO:0016301 kinase activity;GO:0034237 protein kinase A regulatory subunit binding;GO:0042826 histone deacetylase binding	--	K16525	--	IPR007071: A-kinase anchoring protein 95 (AKAP95);IPR034736: Zinc finger C2H2 AKAP95-type	Nucleus	--
Q4VGL6	Roquin-1 OS=Mus musculus OX=10090 GN=Rc3h1 PE=1 SV=1	Rc3h1	0	0	0	0.0895959	0.028763	0.135842	0.226097	0.12799	0.164155	0	0.174692	0.17024	3.39564	0.028925	0.560431	up	GO:0000209 protein polyubiquitination;GO:0000288 nuclear-transcribed mRNA catabolic process, deadenylation-dependent decay;GO:0000956 nuclear-transcribed mRNA catabolic process;GO:0001782 B cell homeostasis;GO:0002634 regulation of germinal center formation;GO:0002635 negative regulation of germinal center formation;GO:0006511 ubiquitin-dependent protein catabolic process;GO:0010468 regulation of…	GO:0000932 P-body;GO:0005737 cytoplasm;GO:0010494 cytoplasmic stress granule	GO:0003725 double-stranded RNA binding;GO:0003729 mRNA binding;GO:0003730 mRNA 3'-UTR binding;GO:0004842 ubiquitin-protein transferase activity;GO:0008270 zinc ion binding;GO:0035198 miRNA binding;GO:0035613 RNA stem-loop binding;GO:0061630 ubiquitin protein ligase activity;GO:1905762 CCR4-NOT complex binding	--	K15690	--	IPR027370: Zinc finger, RING-type, eukaryotic;IPR001841: Zinc finger, RING-type;IPR017907: Zinc finger, RING-type, conserved site;IPR041523: Roquin II;IPR000571: Zinc finger, CCCH-type;IPR013083: Zinc finger, RING/FYVE/PHD-type;IPR036855: Zinc finger, CCCH-type superfamily	Nucleus	--
P28653	Biglycan OS=Mus musculus OX=10090 GN=Bgn PE=1 SV=1	Bgn	0.165745	0.127601	0.465195	0.285846	0.189788	0	0.52215	0.321818	0.403608	0.371492	0.545448	0.280708	1.98126	0.0293255	0.561296	up	--	GO:0005576 extracellular region;GO:0009986 cell surface;GO:0030133 transport vesicle	--	R: General function prediction only	K08118	ko04820: Cytoskeleton in muscle cells	IPR001611: Leucine-rich repeat;IPR003591: Leucine-rich repeat, typical subtype;IPR000372: Leucine-rich repeat N-terminal domain;IPR032675: Leucine-rich repeat domain superfamily;IPR016352: Small leucine-rich proteoglycan, class I, decorin/asporin/byglycan	Extracell	CS pos: 16-17. SQA-LP. Pr: 0.8048
Q6S9I0	Kininogen 2 OS=Mus musculus OX=10090 GN=Kng2 PE=1 SV=1	Kng2	0.570031	0.626468	1.72786	0.957828	0.843216	0.634819	0.926196	3.71982	1.22163	3.14327	3.08983	1.73486	2.58116	0.029428	0.561296	up	GO:0007162 negative regulation of cell adhesion;GO:0007204 positive regulation of cytosolic calcium ion concentration;GO:0010951 negative regulation of endopeptidase activity;GO:0030195 negative regulation of blood coagulation;GO:0031640 killing of cells of another organism;GO:0042311 vasodilation;GO:0045861 negative regulation of proteolysis;GO:0061844 antimicrobial humoral immune response media…	GO:0005576 extracellular region;GO:0005615 extracellular space;GO:0043204 perikaryon;GO:0043231 intracellular membrane-bounded organelle;GO:0062023 collagen-containing extracellular matrix	GO:0002020 protease binding;GO:0004866 endopeptidase inhibitor activity;GO:0004869 cysteine-type endopeptidase inhibitor activity;GO:0005102 signaling receptor binding	--	K03898	ko04022: cGMP-PKG signaling pathway;ko04071: Sphingolipid signaling pathway;ko04080: Neuroactive ligand-receptor interaction;ko04610: Complement and coagulation cascades;ko04750: Inflammatory mediator regulation of TRP channels;ko04810: Regulation of actin cytoskeleton;ko05142: Chagas disease;ko05143: African trypanosomiasis;ko05200: Pathways in cancer	IPR000010: Cystatin domain;IPR027358: Kininogen-type cystatin domain;IPR018073: Proteinase inhibitor I25, cystatin, conserved site;IPR046350: Cystatin superfamily	Extracell	CS pos: 20-21. TQG-EE. Pr: 0.9193
P54310	Hormone-sensitive lipase OS=Mus musculus OX=10090 GN=Lipe PE=1 SV=2	Lipe	0.0799753	0	0	0	0.185091	0.16734	0.212439	0.204418	0.321403	0.0869394	0.11503	0.249869	2.75227	0.029992	0.563183	up	GO:0008203 cholesterol metabolic process;GO:0019433 triglyceride catabolic process	GO:0005811 lipid droplet;GO:0005829 cytosol;GO:0005901 caveola	GO:0004771 sterol esterase activity;GO:0004806 triglyceride lipase activity;GO:0033878 hormone-sensitive lipase activity;GO:0047372 acylglycerol lipase activity;GO:0050253 retinyl-palmitate esterase activity	I: Lipid transport and metabolism	K07188	ko04024: cAMP signaling pathway;ko04152: AMPK signaling pathway;ko04371: Apelin signaling pathway;ko04714: Thermogenesis;ko04910: Insulin signaling pathway;ko04923: Regulation of lipolysis in adipocytes;ko04925: Aldosterone synthesis and secretion	IPR002168: Lipase, GDXG, putative histidine active site;IPR010468: Hormone-sensitive lipase, N-terminal;IPR029058: Alpha/Beta hydrolase fold;IPR013094: Alpha/beta hydrolase fold-3;IPR033140: Lipase, GDXG, putative serine active site	Nucleus	--
A0A2R8VHF9	Myosin-11 OS=Mus musculus OX=10090 GN=Myh11 PE=1 SV=1	Myh11	0.217278	0.108412	0.137308	0.139702	0.243275	0.191335	0.371277	0.313729	0.281478	0.18636	0.330173	0.168569	1.59218	0.0303496	0.565163	up	--	GO:0016459 myosin complex	GO:0003774 cytoskeletal motor activity;GO:0005524 ATP binding;GO:0051015 actin filament binding	Z: Cytoskeleton	K10352	ko04270: Vascular smooth muscle contraction;ko04530: Tight junction;ko04810: Regulation of actin cytoskeleton;ko04814: Motor proteins;ko04820: Cytoskeleton in muscle cells	IPR002928: Myosin tail;IPR008989: Myosin S1 fragment, N-terminal;IPR036961: Kinesin motor domain superfamily;IPR004009: Myosin, N-terminal, SH3-like;IPR001609: Myosin head, motor domain;IPR000048: IQ motif, EF-hand binding site;IPR027417: P-loop containing nucleoside triphosphate hydrolase	Nucleus	--
Q5U4C9	Dual specificity tyrosine-phosphorylation-regulated kinase 2 OS=Mus musculus OX=10090 GN=Dyrk2 PE=2 SV=1	Dyrk2	0.205444	0.0838065	0	0.216093	0.257461	0	0.121984	0.642745	0.314525	0.382094	0.512855	0.215189	2.87018	0.030529	0.565954	up	GO:0006468 protein phosphorylation;GO:0007224 smoothened signaling pathway;GO:0018105 peptidyl-serine phosphorylation;GO:0018107 peptidyl-threonine phosphorylation;GO:0018108 peptidyl-tyrosine phosphorylation;GO:0042771 intrinsic apoptotic signaling pathway in response to DNA damage by p53 class mediator;GO:0045725 positive regulation of glycogen biosynthetic process;GO:0070885 negative regulatio…	GO:0000151 ubiquitin ligase complex;GO:0005634 nucleus;GO:0005654 nucleoplasm;GO:0005737 cytoplasm;GO:0005829 cytosol;GO:0005856 cytoskeleton;GO:1990904 ribonucleoprotein complex	GO:0000287 magnesium ion binding;GO:0004674 protein serine/threonine kinase activity;GO:0004712 protein serine/threonine/tyrosine kinase activity;GO:0004713 protein tyrosine kinase activity;GO:0005524 ATP binding;GO:0030145 manganese ion binding;GO:0106310 protein serine kinase activity	R: General function prediction only	K18669	--	IPR000719: Protein kinase domain;IPR008271: Serine/threonine-protein kinase, active site;IPR011009: Protein kinase-like domain superfamily;IPR017441: Protein kinase, ATP binding site;IPR042521: Dual specificity tyrosine-phosphorylation-regulated kinase	Nucleus	--
A0A0B4J1J7	Immunoglobulin heavy variable 1-82 OS=Mus musculus OX=10090 GN=Ighv1-82 PE=1 SV=1	Ighv1-82	0	0.308162	0	0	0	0	0	0.243478	0.365042	0.258913	0.224006	0.301255	4.51935	0.0312566	0.571089	up	GO:0006910 phagocytosis, recognition;GO:0006911 phagocytosis, engulfment;GO:0006958 complement activation, classical pathway;GO:0042742 defense response to bacterium;GO:0045087 innate immune response;GO:0050853 B cell receptor signaling pathway;GO:0050871 positive regulation of B cell activation	GO:0009897 external side of plasma membrane;GO:0042571 immunoglobulin complex, circulating	GO:0003823 antigen binding;GO:0034987 immunoglobulin receptor binding	--	--	--	IPR013106: Immunoglobulin V-set domain;IPR013783: Immunoglobulin-like fold;IPR036179: Immunoglobulin-like domain superfamily;IPR007110: Immunoglobulin-like domain	Cytoplasm	--
Q9WVL2	Signal transducer and activator of transcription 2 OS=Mus musculus OX=10090 GN=Stat2 PE=1 SV=1	Stat2	0.20902	0	0.23435	0	0	0	0.24641	0	0.297409	0.341334	0.305859	0.290886	3.34235	0.0315411	0.571595	up	GO:0001932 regulation of protein phosphorylation;GO:0006357 regulation of transcription by RNA polymerase II;GO:0006952 defense response;GO:0007259 receptor signaling pathway via JAK-STAT;GO:0019221 cytokine-mediated signaling pathway;GO:0042127 regulation of cell population proliferation;GO:0043434 response to peptide hormone;GO:0045944 positive regulation of transcription by RNA polymerase II;G…	GO:0005634 nucleus;GO:0005737 cytoplasm;GO:0005829 cytosol;GO:0005886 plasma membrane;GO:0070721 ISGF3 complex	GO:0000978 RNA polymerase II cis-regulatory region sequence-specific DNA binding;GO:0000981 DNA-binding transcription factor activity, RNA polymerase II-specific;GO:0042802 identical protein binding;GO:0044389 ubiquitin-like protein ligase binding	K: Transcription;T: Signal transduction mechanisms	K11221	ko04062: Chemokine signaling pathway;ko04217: Necroptosis;ko04380: Osteoclast differentiation;ko04620: Toll-like receptor signaling pathway;ko04621: NOD-like receptor signaling pathway;ko04625: C-type lectin receptor signaling pathway;ko04630: JAK-STAT signaling pathway;ko05160: Hepatitis C;ko05161: Hepatitis B;ko05162: Measles;ko05164: Influenza A;ko05165: Human papillomavirus infection;ko05167:…	IPR036860: SH2 domain superfamily;IPR022756: Signal transducer and activation of transcription 2, C-terminal;IPR001217: Transcription factor STAT;IPR013799: STAT transcription factor, protein interaction;IPR015988: STAT transcription factor, coiled coil;IPR008967: p53-like transcription factor, DNA-binding domain superfamily;IPR013801: STAT transcription factor, DNA-binding;IPR000980: SH2 domain;…	Nucleus	--
Q8C042	Enolase 4 OS=Mus musculus OX=10090 GN=Eno4 PE=1 SV=2	Eno4	0.592223	0.914993	0.702167	0.410391	1.48447	0.573042	0	0.39006	0	0.488679	0.605395	0.37038	0.396493	0.0344152	0.59153	down	GO:0006096 glycolytic process;GO:0030317 flagellated sperm motility;GO:0044782 cilium organization	GO:0000015 phosphopyruvate hydratase complex;GO:0097228 sperm principal piece	GO:0000287 magnesium ion binding;GO:0004634 phosphopyruvate hydratase activity	G: Carbohydrate transport and metabolism	K01689	ko00010: Glycolysis / Gluconeogenesis;ko01100: Metabolic pathways;ko01200: Carbon metabolism;ko01230: Biosynthesis of amino acids;ko03018: RNA degradation;ko04066: HIF-1 signaling pathway;ko04820: Cytoskeleton in muscle cells	IPR020811: Enolase, N-terminal;IPR020810: Enolase, C-terminal TIM barrel domain;IPR029017: Enolase-like, N-terminal;IPR000941: Enolase;IPR036849: Enolase-like, C-terminal domain superfamily	Cytoplasm_Nucleus	--
Q8C3X4	Translation factor Guf1, mitochondrial OS=Mus musculus OX=10090 GN=Guf1 PE=1 SV=1	Guf1	0.188638	0.370953	0.313956	0.219194	0.350723	0.263311	0.0677082	0.0733062	0.291451	0	0.214616	0.241572	0.520663	0.039691	0.612517	down	GO:0006412 translation;GO:0045727 positive regulation of translation	GO:0005739 mitochondrion;GO:0005743 mitochondrial inner membrane;GO:0005759 mitochondrial matrix	GO:0003924 GTPase activity;GO:0005525 GTP binding;GO:0043022 ribosome binding;GO:0097177 mitochondrial ribosome binding	J: Translation, ribosomal structure and biogenesis	K21594	--	IPR000795: Translational (tr)-type GTP-binding domain;IPR035654: Elongation factor 4, domain IV;IPR006297: Elongation factor 4;IPR035647: EF-G domain III/V-like;IPR009000: Translation protein, beta-barrel domain superfamily;IPR031157: Tr-type G domain, conserved site;IPR027417: P-loop containing nucleoside triphosphate hydrolase;IPR000640: Elongation factor EFG, domain V-like;IPR038363: LepA, C-t…	Mitochondrion	--
P01753	Ig heavy chain V region 186-1 OS=Mus musculus OX=10090 PE=4 SV=2	Vh186-1	0	0	0	0	0	0	0.34378	0.484929	0.541328	0.301957	0	0	inf	0.0326865	0.587953	up	GO:0006910 phagocytosis, recognition;GO:0006911 phagocytosis, engulfment;GO:0006958 complement activation, classical pathway;GO:0042742 defense response to bacterium;GO:0045087 innate immune response;GO:0050853 B cell receptor signaling pathway;GO:0050871 positive regulation of B cell activation	GO:0009897 external side of plasma membrane;GO:0042571 immunoglobulin complex, circulating	GO:0003823 antigen binding;GO:0034987 immunoglobulin receptor binding	--	K06553	--	IPR013106: Immunoglobulin V-set domain;IPR036179: Immunoglobulin-like domain superfamily;IPR013783: Immunoglobulin-like fold;IPR007110: Immunoglobulin-like domain	Extracell	CS pos: 19-20. VHS-QV. Pr: 0.9040
O35955	Proteasome subunit beta type-10 OS=Mus musculus OX=10090 GN=Psmb10 PE=1 SV=1	Psmb10	0.10147	0.186582	0.298941	0	0.25002	0.231462	0.262292	0.311845	0.287463	0.275759	0.398433	0.311341	1.72876	0.0335547	0.59153	up	GO:0000902 cell morphogenesis;GO:0010498 proteasomal protein catabolic process;GO:0042098 T cell proliferation	GO:0005634 nucleus;GO:0005654 nucleoplasm;GO:0005829 cytosol;GO:0005839 proteasome core complex;GO:0019774 proteasome core complex, beta-subunit complex;GO:1990111 spermatoproteasome complex	GO:0004175 endopeptidase activity;GO:0004298 threonine-type endopeptidase activity	O: Posttranslational modification, protein turnover, chaperones	K02733	ko03050: Proteasome	IPR016050: Proteasome beta-type subunit, conserved site;IPR000243: Peptidase T1A, proteasome beta-subunit;IPR001353: Proteasome, subunit alpha/beta;IPR029055: Nucleophile aminohydrolases, N-terminal;IPR023333: Proteasome B-type subunit;IPR024689: Proteasome beta subunit, C-terminal	Cytoplasm	--
Q01149	Collagen alpha-2(I) chain OS=Mus musculus OX=10090 GN=Col1a2 PE=1 SV=2	Col1a2	1.27041	1.27587	2.48954	1.05567	1.32377	1.22848	1.75716	2.60129	2.75258	1.94172	3.15908	1.48963	1.58513	0.0337411	0.59153	up	--	--	GO:0005201 extracellular matrix structural constituent	W: Extracellular structures	K06236	ko04151: PI3K-Akt signaling pathway;ko04510: Focal adhesion;ko04512: ECM-receptor interaction;ko04611: Platelet activation;ko04820: Cytoskeleton in muscle cells;ko04926: Relaxin signaling pathway;ko04933: AGE-RAGE signaling pathway in diabetic complications;ko04974: Protein digestion and absorption;ko05146: Amoebiasis;ko05165: Human papillomavirus infection;ko05205: Proteoglycans in cancer;ko0541…	IPR008160: Collagen triple helix repeat;IPR000885: Fibrillar collagen, C-terminal	Extracell	CS pos: 22-23. ATC-QY. Pr: 0.5899
Q9JM93	ADP-ribosylation factor-like protein 6-interacting protein 4 OS=Mus musculus OX=10090 GN=Arl6ip4 PE=1 SV=1	Arl6ip4	0.236573	0.22103	0.0982779	0.297502	0.175101	0	0.251303	0.307125	0.292049	0.287563	0.365587	0.2776	1.7319	0.0340503	0.59153	up	--	GO:0005730 nucleolus;GO:0016607 nuclear speck	--	--	--	--	IPR019532: Nuclear RNA-splicing-associated protein, SR-25	Nucleus	--
Q91VJ2	Caveolae-associated protein 3 OS=Mus musculus OX=10090 GN=Cavin3 PE=1 SV=1	Cavin3	0	0.145353	0.236196	0.172873	0	0	0.477534	0.278769	0.182819	0.111312	0.391899	0.172754	2.9131	0.0359269	0.602472	up	GO:0030866 cortical actin cytoskeleton organization;GO:0032922 circadian regulation of gene expression;GO:0051898 negative regulation of protein kinase B signaling;GO:0070374 positive regulation of ERK1 and ERK2 cascade;GO:1901003 negative regulation of fermentation	GO:0005737 cytoplasm;GO:0005829 cytosol;GO:0005901 caveola;GO:0032991 protein-containing complex	GO:0005080 protein kinase C binding	--	K19387	--	IPR026752: Cavin family	Cytoplasm_Nucleus	--
Q8R429	Sarcoplasmic/endoplasmic reticulum calcium ATPase 1 OS=Mus musculus OX=10090 GN=Atp2a1 PE=1 SV=1	Atp2a1	0.384162	0.497635	0.495983	0.373455	0.524004	0.694263	0.229448	0.251077	0.405385	0.267419	0	0.224819	0.464101	0.00412165	0.312484	down	--	GO:0016021 integral component of membrane;GO:0033017 sarcoplasmic reticulum membrane	GO:0005388 P-type calcium transporter activity;GO:0005524 ATP binding;GO:0016887 ATP hydrolysis activity	P: Inorganic ion transport and metabolism	K05853	ko04020: Calcium signaling pathway;ko04022: cGMP-PKG signaling pathway;ko04024: cAMP signaling pathway;ko04148: Efferocytosis;ko04260: Cardiac muscle contraction;ko04261: Adrenergic signaling in cardiomyocytes;ko04380: Osteoclast differentiation;ko04919: Thyroid hormone signaling pathway;ko04972: Pancreatic secretion;ko05010: Alzheimer disease;ko05017: Spinocerebellar ataxia;ko05022: Pathways of …	IPR004014: Cation-transporting P-type ATPase, N-terminal;IPR036412: HAD-like superfamily;IPR006068: Cation-transporting P-type ATPase, C-terminal;IPR008250: P-type ATPase, A domain superfamily;IPR044492: P-type ATPase, haloacid dehalogenase domain;IPR001757: P-type ATPase;IPR018303: P-type ATPase, phosphorylation site;IPR023299: P-type ATPase, cytoplasmic domain N;IPR005782: P-type ATPase, subfam…	Plasma membrane	--
Q8VC57	BTB/POZ domain-containing protein KCTD5 OS=Mus musculus OX=10090 GN=Kctd5 PE=1 SV=1	Kctd5	0.105054	0.179304	0.234531	0.212027	0.111478	0.196442	0.0401763	0	0.0821329	0	0.0847915	0.0417517	0.239549	0.000813426	0.159761	down	GO:0051260 protein homooligomerization	--	--	R: General function prediction only	K21914	--	IPR011333: SKP1/BTB/POZ domain superfamily;IPR000210: BTB/POZ domain;IPR003131: Potassium channel tetramerisation-type BTB domain	Extracell	--
P08607	C4b-binding protein OS=Mus musculus OX=10090 GN=C4bpa PE=1 SV=3	C4bpa	0	0	0	0.169232	0.147322	0.340427	0.305274	0.50077	0.242173	0.47743	0.184473	0.14897	2.82975	0.0359929	0.602472	up	GO:0006958 complement activation, classical pathway;GO:0009609 response to symbiotic bacterium;GO:0045087 innate immune response;GO:0045732 positive regulation of protein catabolic process;GO:0045959 negative regulation of complement activation, classical pathway;GO:1903027 regulation of opsonization	GO:0005615 extracellular space	--	--	K04002	ko04610: Complement and coagulation cascades;ko05133: Pertussis	IPR000436: Sushi/SCR/CCP domain;IPR035976: Sushi/SCR/CCP superfamily;IPR040514: C4b-binding protein alpha, oligomerization domain	Cytoplasm_Nucleus	--
Q8VCZ6	Small G protein signaling modulator 3 OS=Mus musculus OX=10090 GN=Sgsm3 PE=1 SV=1	Sgsm3	0.275449	0.178287	0.115804	0.229612	0.352129	0.215833	0	0.0594599	0	0.1416	0	0.140242	0.249651	0.0029483	0.278781	down	GO:0007049 cell cycle;GO:0032483 regulation of Rab protein signal transduction;GO:0032486 Rap protein signal transduction;GO:0043547 positive regulation of GTPase activity;GO:0045732 positive regulation of protein catabolic process;GO:0048227 plasma membrane to endosome transport;GO:0090630 activation of GTPase activity	GO:0005829 cytosol;GO:0005921 gap junction	GO:0005096 GTPase activator activity;GO:0030695 GTPase regulator activity;GO:0031267 small GTPase binding	T: Signal transduction mechanisms;R: General function prediction only	K20176	--	IPR001452: SH3 domain;IPR035969: Rab-GTPase-TBC domain superfamily;IPR037213: RUN domain superfamily;IPR004012: RUN domain;IPR000195: Rab-GTPase-TBC domain;IPR036028: SH3-like domain superfamily;IPR035833: SGSM3, SH3 domain	Nucleus	--
Q91YI4	Beta-arrestin-2 OS=Mus musculus OX=10090 GN=Arrb2 PE=1 SV=1	Arrb2	0.247704	0.466606	0.416209	0.485248	0.278034	0.462837	0.362705	0.344153	0.0908517	0.100177	0.264373	0.289735	0.61613	0.0417021	0.620823	down	GO:0007165 signal transduction	--	--	T: Signal transduction mechanisms	K04439	ko04010: MAPK signaling pathway;ko04062: Chemokine signaling pathway;ko04144: Endocytosis;ko04340: Hedgehog signaling pathway;ko04728: Dopaminergic synapse;ko04740: Olfactory transduction;ko04926: Relaxin signaling pathway;ko04928: Parathyroid hormone synthesis, secretion and action;ko04929: GnRH secretion;ko05032: Morphine addiction;ko05207: Chemical carcinogenesis - receptor activation	IPR014752: Arrestin-like, C-terminal;IPR011022: Arrestin C-terminal-like domain;IPR014756: Immunoglobulin E-set;IPR000698: Arrestin;IPR011021: Arrestin-like, N-terminal;IPR017864: Arrestin, conserved site;IPR014753: Arrestin, N-terminal	Cytoplasm	--
O08692	Neutrophilic granule protein OS=Mus musculus OX=10090 GN=Ngp PE=1 SV=1	Ngp	0.0126	0	0	0.0745194	0	0	0	0.308483	0.495985	0.140855	0.249995	0.0923	14.7799	0.0385389	0.611942	up	GO:0006952 defense response;GO:0016525 negative regulation of angiogenesis;GO:1901491 negative regulation of lymphangiogenesis	GO:0005615 extracellular space;GO:0031410 cytoplasmic vesicle	GO:0004869 cysteine-type endopeptidase inhibitor activity	--	K13916	ko04613: Neutrophil extracellular trap formation;ko04621: NOD-like receptor signaling pathway;ko04970: Salivary secretion;ko05150: Staphylococcus aureus infection;ko05152: Tuberculosis	IPR046350: Cystatin superfamily;IPR001894: Cathelicidin-like;IPR000010: Cystatin domain	Extracell	CS pos: 21-22. CEA-LR. Pr: 0.7842
Q78XF5	Oligosaccharyltransferase complex subunit OSTC OS=Mus musculus OX=10090 GN=Ostc PE=1 SV=1	Ostc	0.586498	0.409272	0.291398	0.468081	0	0.456539	0.567813	0.561297	0.894727	0.544294	0.486891	0.637839	1.66963	0.0389746	0.611942	up	GO:0006486 protein glycosylation	GO:0008250 oligosaccharyltransferase complex;GO:0016021 integral component of membrane	--	S: Function unknown	K26501	ko00510: N-Glycan biosynthesis;ko00513: Various types of N-glycan biosynthesis;ko04141: Protein processing in endoplasmic reticulum	IPR021149: Oligosaccharyl transferase complex, subunit OST3/OST6;IPR042416: Oligosaccharyltransferase complex subunit OSTC	Plasma membrane	--
B2RUR8	OTU domain-containing protein 7B OS=Mus musculus OX=10090 GN=Otud7b PE=1 SV=1	Otud7b	0.0517195	0.145031	0	0.112336	0.22016	0.0928524	0.197944	0.234906	0.120901	0.132641	0.227869	0.312924	1.97265	0.0394064	0.611942	up	GO:0000122 negative regulation of transcription by RNA polymerase II;GO:0001701 in utero embryonic development;GO:0002250 adaptive immune response;GO:0002385 mucosal immune response;GO:0016579 protein deubiquitination;GO:0032717 negative regulation of interleukin-8 production;GO:0035871 protein K11-linked deubiquitination;GO:0043124 negative regulation of I-kappaB kinase/NF-kappaB signaling;GO:00…	GO:0005634 nucleus;GO:0005737 cytoplasm	GO:0003677 DNA binding;GO:0004843 cysteine-type deubiquitinase activity;GO:0008234 cysteine-type peptidase activity;GO:0008270 zinc ion binding;GO:0070530 K63-linked polyubiquitin modification-dependent protein binding;GO:1990380 Lys48-specific deubiquitinase activity	T: Signal transduction mechanisms	K11860	--	IPR002653: Zinc finger, A20-type;IPR003323: OTU domain	Nucleus	--
Q9JIY0	Pleckstrin homology domain-containing family O member 1 OS=Mus musculus OX=10090 GN=Plekho1 PE=1 SV=1	Plekho1	1.07142	1.13985	0.980327	0	0	0	1.48617	1.09264	1.41183	1.06442	0.941737	1.14262	2.23694	0.0394611	0.611942	up	GO:0007520 myoblast fusion;GO:0008360 regulation of cell shape;GO:0051451 myoblast migration;GO:0072673 lamellipodium morphogenesis;GO:1901739 regulation of myoblast fusion	GO:0005634 nucleus;GO:0005737 cytoplasm;GO:0032587 ruffle membrane;GO:0036195 muscle cell projection membrane	--	--	K24022	--	IPR001849: Pleckstrin homology domain;IPR011993: PH-like domain superfamily;IPR043448: Pleckstrin homology domain-containing family O member 1/2	Cytoplasm_Nucleus	--
Q811G0	Protein PTHB1 OS=Mus musculus OX=10090 GN=Bbs9 PE=1 SV=2	Bbs9	0.160294	0.188486	0	0.171782	0	0.0867376	0.174529	0.162604	0.168383	0.199089	0.199284	0.297654	1.9785	0.0402482	0.615014	up	GO:0015031 protein transport;GO:0045444 fat cell differentiation;GO:0060271 cilium assembly;GO:0061512 protein localization to cilium	GO:0000242 pericentriolar material;GO:0005737 cytoplasm;GO:0005929 cilium;GO:0016020 membrane;GO:0034451 centriolar satellite;GO:0034464 BBSome;GO:0035869 ciliary transition zone;GO:0036064 ciliary basal body;GO:0060170 ciliary membrane	--	R: General function prediction only	K19398	--	IPR028074: PTHB1, C-terminal domain;IPR028073: PTHB1, N-terminal domain;IPR026511: Parathyroid hormone-responsive B1	Nucleus	--
Q8R3C0	Mini-chromosome maintenance complex-binding protein OS=Mus musculus OX=10090 GN=Mcmbp PE=1 SV=1	Mcmbp	0	0.164334	0.196743	0.327011	0.213457	0.306753	0.338465	0.246951	0.306387	0.429568	0.559564	0.279229	1.78777	0.0403867	0.615014	up	GO:0006261 DNA-templated DNA replication;GO:0007062 sister chromatid cohesion;GO:0051301 cell division	GO:0005634 nucleus;GO:0005654 nucleoplasm;GO:0005829 cytosol;GO:0030054 cell junction;GO:0042555 MCM complex	GO:0003682 chromatin binding	S: Function unknown	--	--	IPR019140: Mini-chromosome maintenance complex-binding protein	Cytoplasm	--
Q6PGH2	Jupiter microtubule associated homolog 2 OS=Mus musculus OX=10090 GN=Jpt2 PE=1 SV=1	Jpt2	0	0.283657	0	0.329562	0	0	0.25373	0.307132	0.18526	0.254168	0.368568	0.312736	2.74224	0.0403964	0.615014	up	GO:0050848 regulation of calcium-mediated signaling;GO:0075509 endocytosis involved in viral entry into host cell	GO:0005634 nucleus;GO:0005829 cytosol;GO:0005886 plasma membrane	--	--	K27587	--	IPR033335: Microtubule-associated protein Jupiter	Cytoplasm	--
Q8JZP9	GAS2-like protein 1 OS=Mus musculus OX=10090 GN=Gas2l1 PE=1 SV=1	Gas2l1	0	0	0	0	0	0	0.0449867	0.121356	0	0	0.135236	0.104293	inf	0.0414347	0.619559	up	GO:0001578 microtubule bundle formation;GO:0007026 negative regulation of microtubule depolymerization;GO:0009267 cellular response to starvation;GO:0010629 negative regulation of gene expression;GO:0030308 negative regulation of cell growth;GO:0031110 regulation of microtubule polymerization or depolymerization;GO:0045647 negative regulation of erythrocyte differentiation;GO:0051726 regulation o…	GO:0001725 stress fiber;GO:0005737 cytoplasm;GO:0005874 microtubule;GO:0005884 actin filament;GO:0035371 microtubule plus-end	GO:0008017 microtubule binding;GO:0008093 cytoskeletal anchor activity;GO:0046966 nuclear thyroid hormone receptor binding;GO:0051015 actin filament binding	Z: Cytoskeleton	K24627	--	IPR036872: CH domain superfamily;IPR001715: Calponin homology domain;IPR036534: GAR domain superfamily;IPR003108: GAR domain	Nucleus	--
Q3ZK22	Vezatin OS=Mus musculus OX=10090 GN=Vezt PE=1 SV=2	Vezt	0.103666	0.133206	0.0986629	0.045338	0.0787468	0	0.178267	0.10393	0.132141	0.136018	0.081792	0.2113	1.8351	0.0419464	0.620823	up	GO:0043009 chordate embryonic development;GO:0098609 cell-cell adhesion	GO:0001669 acrosomal vesicle;GO:0002142 stereocilia ankle link complex;GO:0005634 nucleus;GO:0005654 nucleoplasm;GO:0005829 cytosol;GO:0005886 plasma membrane;GO:0005912 adherens junction;GO:0016021 integral component of membrane;GO:0060171 stereocilium membrane	GO:0017022 myosin binding	--	K25703	--	IPR026858: Vezatin;IPR026859: Myosin-binding domain	Plasma membrane	--
A0A075B5N3	Immunoglobulin kappa variable 8-28 OS=Mus musculus OX=10090 GN=Igkv8-28 PE=1 SV=7	Igkv8-28	0	0	0	0	0	0	0.132099	0.299892	0.306424	0.225203	0.766611	0	inf	0.0424871	0.62152	up	GO:0006955 immune response	GO:0005615 extracellular space	--	--	K06553	--	IPR007110: Immunoglobulin-like domain;IPR013783: Immunoglobulin-like fold;IPR013106: Immunoglobulin V-set domain;IPR003599: Immunoglobulin subtype;IPR036179: Immunoglobulin-like domain superfamily	Nucleus	--
Q99NF7	protein-serine/threonine phosphatase OS=Mus musculus OX=10090 GN=Ppm1b PE=1 SV=1	Ppm1b	0.167543	0.111865	0.31767	0.175353	0.142384	0.343523	0	0.106259	0.0860401	0.0272021	0.224397	0.125223	0.45228	0.0490358	0.631913	down	--	GO:0005829 cytosol;GO:0016020 membrane	GO:0000287 magnesium ion binding;GO:0004722 protein serine/threonine phosphatase activity;GO:0030145 manganese ion binding	T: Signal transduction mechanisms	K04461	ko04010: MAPK signaling pathway	IPR036580: Phosphatase 2C, C-terminal domain superfamily;IPR001932: PPM-type phosphatase-like domain;IPR000222: PPM-type phosphatase, divalent cation binding;IPR012911: Protein serine/threonine phosphatase 2C, C-terminal;IPR036457: PPM-type phosphatase-like domain superfamily	Nucleus	--
Q9CPV9	P2Y purinoceptor 12 OS=Mus musculus OX=10090 GN=P2ry12 PE=1 SV=1	P2ry12	0.66681	0.436422	0.578406	0.426179	0.48802	0.580098	0.279623	0.349101	0.271023	0.274951	0.280871	0.446732	0.598973	0.00159236	0.218333	down	GO:0007193 adenylate cyclase-inhibiting G protein-coupled receptor signaling pathway;GO:0070527 platelet aggregation	GO:0016021 integral component of membrane	GO:0001621 G protein-coupled ADP receptor activity	--	K04298	ko04148: Efferocytosis;ko04611: Platelet activation	IPR000276: G protein-coupled receptor, rhodopsin-like;IPR017452: GPCR, rhodopsin-like, 7TM;IPR005394: P2Y12 purinoceptor	Plasma membrane	--
Q9CQY9	NADH dehydrogenase [ubiquinone] 1 subunit C1, mitochondrial OS=Mus musculus OX=10090 GN=Ndufc1 PE=1 SV=1	Ndufc1	2.09822	1.76655	1.4969	1.55304	1.9533	1.16024	0.805217	0.749924	1.26996	1.35871	0.987875	1.48501	0.663794	0.0131612	0.472398	down	GO:0009060 aerobic respiration;GO:0032981 mitochondrial respiratory chain complex I assembly;GO:0042776 proton motive force-driven mitochondrial ATP synthesis	GO:0005739 mitochondrion;GO:0005743 mitochondrial inner membrane;GO:0005747 mitochondrial respiratory chain complex I	--	--	K03967	ko00190: Oxidative phosphorylation;ko01100: Metabolic pathways;ko04714: Thermogenesis;ko04723: Retrograde endocannabinoid signaling;ko04932: Non-alcoholic fatty liver disease;ko05010: Alzheimer disease;ko05012: Parkinson disease;ko05014: Amyotrophic lateral sclerosis;ko05016: Huntington disease;ko05020: Prion disease;ko05022: Pathways of neurodegeneration - multiple diseases;ko05208: Chemical car…	IPR026192: NADH-ubiquinone oxidoreductase 1 subunit C1	Mitochondrion	--
Q9QZ85	Interferon-inducible GTPase 1 OS=Mus musculus OX=10090 GN=Iigp1 PE=1 SV=2	Iigp1	0.392264	0	0.402873	0.403102	0	0.400129	0.52855	0.534428	0.539134	0.560847	0.300917	0.509611	1.86033	0.0428314	0.62152	up	--	GO:0016020 membrane	GO:0005525 GTP binding	--	K17072	ko04668: TNF signaling pathway	IPR027417: P-loop containing nucleoside triphosphate hydrolase;IPR030385: IRG-type guanine nucleotide-binding (G) domain;IPR007743: Immunity-related GTPases-like	Cytoplasm_Nucleus	--
E9Q394	A-kinase anchor protein 13 OS=Mus musculus OX=10090 GN=Akap13 PE=1 SV=1	Akap13	0.0261919	0	0	0	0	0	0.0542868	0	0.0827385	0.106377	0.067424	0	11.8673	0.0443683	0.625014	up	GO:0007186 G protein-coupled receptor signaling pathway;GO:0007507 heart development;GO:0035023 regulation of Rho protein signal transduction;GO:0035025 positive regulation of Rho protein signal transduction;GO:0043123 positive regulation of I-kappaB kinase/NF-kappaB signaling;GO:0043406 positive regulation of MAP kinase activity;GO:0051168 nuclear export;GO:0055007 cardiac muscle cell differenti…	GO:0005634 nucleus;GO:0005829 cytosol;GO:0005938 cell cortex;GO:0016020 membrane;GO:0030864 cortical actin cytoskeleton;GO:0048471 perinuclear region of cytoplasm	GO:0004691 cAMP-dependent protein kinase activity;GO:0005078 MAP-kinase scaffold activity;GO:0005085 guanyl-nucleotide exchange factor activity;GO:0031267 small GTPase binding;GO:0046872 metal ion binding;GO:0051018 protein kinase A binding;GO:0060090 molecular adaptor activity	T: Signal transduction mechanisms	K16529	ko04928: Parathyroid hormone synthesis, secretion and action;ko05163: Human cytomegalovirus infection	IPR001849: Pleckstrin homology domain;IPR000219: Dbl homology (DH) domain;IPR002219: Protein kinase C-like, phorbol ester/diacylglycerol-binding domain;IPR011993: PH-like domain superfamily;IPR046349: C1-like domain superfamily;IPR035899: Dbl homology (DH) domain superfamily;IPR041020: ARHGEF1-like, PH domain	Nucleus	--
Q5RKZ7	Molybdenum cofactor biosynthesis protein 1 OS=Mus musculus OX=10090 GN=Mocs1 PE=1 SV=2	Mocs1	0	0	0	0.106326	0	0	0.363477	0	0.200528	0.111612	0.108995	0.118842	8.49701	0.0445148	0.625014	up	GO:0006777 Mo-molybdopterin cofactor biosynthetic process;GO:0032324 molybdopterin cofactor biosynthetic process	GO:0005829 cytosol;GO:0019008 molybdopterin synthase complex	GO:0005525 GTP binding;GO:0046872 metal ion binding;GO:0051539 4 iron, 4 sulfur cluster binding;GO:0061798 GTP 3',8'-cyclase activity;GO:0061799 cyclic pyranopterin monophosphate synthase activity	H: Coenzyme transport and metabolism	K20967	ko00790: Folate biosynthesis;ko01100: Metabolic pathways;ko01240: Biosynthesis of cofactors	IPR023045: Molybdenum cofactor biosynthesis C;IPR036522: Molybdopterin cofactor biosynthesis C (MoaC) domain superfamily;IPR000385: MoaA/NifB/PqqE, iron-sulphur binding, conserved site;IPR013483: Molybdenum cofactor biosynthesis protein A;IPR007197: Radical SAM;IPR010505: Molybdenum cofactor synthesis C-terminal;IPR002820: Molybdopterin cofactor biosynthesis C (MoaC) domain;IPR006638: Elp3/MiaA/N…	Mitochondrion	--
P61407	Tudor domain-containing protein 6 OS=Mus musculus OX=10090 GN=Tdrd6 PE=1 SV=1	Tdrd6	0.190902	0.297951	0.178928	0.219985	0.256834	0.191036	0.169353	0.462983	0.337508	0.274372	0.39443	0.367382	1.50193	0.0447643	0.625014	up	GO:0000387 spliceosomal snRNP assembly;GO:0007281 germ cell development;GO:0007283 spermatogenesis;GO:0030719 P granule organization;GO:0034587 piRNA metabolic process	GO:0005737 cytoplasm;GO:0005783 endoplasmic reticulum;GO:0005829 cytosol;GO:0033391 chromatoid body;GO:0043186 P granule;GO:1990904 ribonucleoprotein complex	--	K: Transcription	K18405	--	IPR002999: Tudor domain;IPR035437: SNase-like, OB-fold superfamily	Plasma membrane	--
Q9D903	Probable rRNA-processing protein EBP2 OS=Mus musculus OX=10090 GN=Ebna1bp2 PE=2 SV=1	Ebna1bp2	0	0	0.072267	0	0.0748022	0.0470671	0.101936	0.0800436	0.044983	0.0538361	0.079777	0.079487	2.26677	0.0448797	0.625014	up	GO:0006364 rRNA processing;GO:0042273 ribosomal large subunit biogenesis	GO:0005694 chromosome;GO:0005730 nucleolus;GO:0030687 preribosome, large subunit precursor;GO:0034399 nuclear periphery	--	A: RNA processing and modification	K14823	--	IPR008610: Eukaryotic rRNA processing	Nucleus	--
Q9EQS9	Immunoglobulin superfamily DCC subclass member 4 OS=Mus musculus OX=10090 GN=Igdcc4 PE=2 SV=1	Igdcc4	0.178667	0.273926	0.256346	0.142304	0.282431	0.27082	0.174317	0.135596	0.119211	0.0890179	0.125025	0.200292	0.600543	0.0107908	0.438082	down	GO:0098609 cell-cell adhesion	GO:0005887 integral component of plasma membrane	--	T: Signal transduction mechanisms	K22657	--	IPR013783: Immunoglobulin-like fold;IPR003961: Fibronectin type III;IPR036116: Fibronectin type III superfamily;IPR007110: Immunoglobulin-like domain;IPR036179: Immunoglobulin-like domain superfamily;IPR003599: Immunoglobulin subtype;IPR003598: Immunoglobulin subtype 2;IPR013098: Immunoglobulin I-set	Extracell	CS pos: 22-23. ARG-EL. Pr: 0.8994
Q9EST3	Eukaryotic translation initiation factor 4E transporter OS=Mus musculus OX=10090 GN=Eif4enif1 PE=1 SV=2	Eif4enif1	0.0569334	0.0803487	0.0728649	0.0767991	0	0	0	0	0	0	0	0.0258418	0.0900579	0.0365271	0.604653	down	GO:0006412 translation;GO:0006606 protein import into nucleus;GO:0017148 negative regulation of translation;GO:0019827 stem cell population maintenance;GO:0030182 neuron differentiation;GO:0033962 P-body assembly;GO:0035278 miRNA-mediated gene silencing by inhibition of translation;GO:0045665 negative regulation of neuron differentiation;GO:0048255 mRNA stabilization;GO:0060213 positive regulatio…	GO:0000932 P-body;GO:0005634 nucleus;GO:0005737 cytoplasm;GO:0005829 cytosol;GO:0016605 PML body;GO:0016607 nuclear speck;GO:0043231 intracellular membrane-bounded organelle	GO:0003729 mRNA binding;GO:0005049 nuclear export signal receptor activity;GO:0019900 kinase binding	--	K18728	--	IPR018862: Eukaryotic translation initiation factor 4E binding protein	Nucleus	--
P03977	Ig kappa chain V-III region 50S10.1 OS=Mus musculus OX=10090 PE=1 SV=1	Igkv 50S10.1	0	0.101352	0	0	0.0737933	0	0.106733	0.548103	0.233436	0	0.366092	0.183562	8.20991	0.0449279	0.625014	up	GO:0002250 adaptive immune response;GO:0006955 immune response	GO:0005615 extracellular space;GO:0019814 immunoglobulin complex	--	--	K06553	--	IPR003599: Immunoglobulin subtype;IPR013106: Immunoglobulin V-set domain;IPR036179: Immunoglobulin-like domain superfamily;IPR007110: Immunoglobulin-like domain;IPR013783: Immunoglobulin-like fold	Mitochondrion	--
Q8BWP8	Beta-1,4-glucuronyltransferase 1 OS=Mus musculus OX=10090 GN=B4gat1 PE=1 SV=1	B4gat1	0.166102	0.308925	0.187094	0	0.180751	0.145622	0.518235	0.123934	0.280716	0.385405	0.346452	0.264415	1.9415	0.0461726	0.625368	up	GO:0006486 protein glycosylation	GO:0000139 Golgi membrane;GO:0016021 integral component of membrane	GO:0015020 glucuronosyltransferase activity;GO:0046872 metal ion binding	G: Carbohydrate transport and metabolism	K21032	ko00515: Mannose type O-glycan biosynthesis;ko01100: Metabolic pathways	IPR043189: Beta-1,4-glucuronyltransferase 1	Extracell	--
Q3THJ3	Probable RNA-binding protein EIF1AD OS=Mus musculus OX=10090 GN=Eif1ad PE=1 SV=2	Eif1ad	0.4123	0.170179	0.357162	0.421488	0.311858	0	0.858714	0.328637	0.514261	0.497835	0.296523	0.846945	1.99817	0.0470349	0.625368	up	--	--	GO:0003723 RNA binding;GO:0003743 translation initiation factor activity	J: Translation, ribosomal structure and biogenesis	K15025	--	IPR006196: RNA-binding domain, S1, IF1 type;IPR012340: Nucleic acid-binding, OB-fold;IPR001253: Translation initiation factor 1A (eIF-1A);IPR039294: Probable RNA-binding protein EIF1AD	Nucleus	--
P49935	Pro-cathepsin H OS=Mus musculus OX=10090 GN=Ctsh PE=1 SV=2	Ctsh	0.165318	0.469369	0	0.2509	0.164766	0	0.330516	0.431832	0.265588	0.22373	0.52658	0.470628	2.14107	0.047389	0.625368	up	GO:0001656 metanephros development;GO:0001913 T cell mediated cytotoxicity;GO:0002764 immune response-regulating signaling pathway;GO:0006508 proteolysis;GO:0008284 positive regulation of cell population proliferation;GO:0010628 positive regulation of gene expression;GO:0010634 positive regulation of epithelial cell migration;GO:0010813 neuropeptide catabolic process;GO:0010815 bradykinin catabol…	GO:0001520 outer dense fiber;GO:0001669 acrosomal vesicle;GO:0005615 extracellular space;GO:0005764 lysosome;GO:0005829 cytosol;GO:0005930 axoneme;GO:0036464 cytoplasmic ribonucleoprotein granule;GO:0043231 intracellular membrane-bounded organelle;GO:0097208 alveolar lamellar body	GO:0004175 endopeptidase activity;GO:0004177 aminopeptidase activity;GO:0004197 cysteine-type endopeptidase activity;GO:0004252 serine-type endopeptidase activity;GO:0008233 peptidase activity;GO:0008234 cysteine-type peptidase activity;GO:0008656 cysteine-type endopeptidase activator activity involved in apoptotic process;GO:0016505 peptidase activator activity involved in apoptotic process;GO:0…	O: Posttranslational modification, protein turnover, chaperones	K01366	ko04142: Lysosome;ko04210: Apoptosis	IPR039417: Papain-like cysteine endopeptidase;IPR000668: Peptidase C1A, papain C-terminal;IPR038765: Papain-like cysteine peptidase superfamily;IPR013201: Cathepsin propeptide inhibitor domain (I29);IPR025660: Cysteine peptidase, histidine active site;IPR000169: Cysteine peptidase, cysteine active site;IPR025661: Cysteine peptidase, asparagine active site	Extracell	CS pos: 21-22. ATA-EL. Pr: 0.8040
Q9D939	Sulfotransferase 1C2 OS=Mus musculus OX=10090 GN=Sult1c2 PE=1 SV=1	Sult1c2	0	0	0	0	0	0	0.210778	0.548103	0	0.266546	0.543098	0	inf	0.0476281	0.625368	up	GO:0051923 sulfation	GO:0005737 cytoplasm;GO:0005764 lysosome	GO:0004062 aryl sulfotransferase activity;GO:0008146 sulfotransferase activity	R: General function prediction only	K01025	--	IPR000863: Sulfotransferase domain;IPR027417: P-loop containing nucleoside triphosphate hydrolase	Cytoplasm	--
Q64345	Interferon-induced protein with tetratricopeptide repeats 3 OS=Mus musculus OX=10090 GN=Ifit3 PE=1 SV=1	Ifit3	0	0.414402	0	0.272011	0	0	0.311547	0.327216	0.372933	0.319384	0.306859	0.214247	2.69835	0.0476452	0.625368	up	GO:0035457 cellular response to interferon-alpha	--	--	R: General function prediction only	K24849	--	IPR019734: Tetratricopeptide repeat;IPR011990: Tetratricopeptide-like helical domain superfamily	Cytoplasm	--
Q91XI1	tRNA-dihydrouridine(47) synthase [NAD(P)(+)]-like OS=Mus musculus OX=10090 GN=Dus3l PE=1 SV=1	Dus3l	0.386187	0.341783	0	0.338292	0.367647	0	0.285118	0.469698	0.41103	0.508779	0.498139	0.459479	1.83571	0.0476749	0.625368	up	GO:0002943 tRNA dihydrouridine synthesis;GO:0006397 mRNA processing;GO:0006417 regulation of translation	--	GO:0017150 tRNA dihydrouridine synthase activity;GO:0046872 metal ion binding;GO:0050660 flavin adenine dinucleotide binding;GO:0106414 mRNA dihydrouridine synthase activity	R: General function prediction only	K05544	--	IPR041367: E3 ligase, CCCH-type zinc finger;IPR013785: Aldolase-type TIM barrel;IPR000571: Zinc finger, CCCH-type;IPR035587: DUS-like, FMN-binding domain;IPR018517: tRNA-dihydrouridine synthase, conserved site	Cytoplasm	--
Q91VH2	Sorting nexin-9 OS=Mus musculus OX=10090 GN=Snx9 PE=1 SV=1	Snx9	0.435914	0.62522	0.318508	0.442243	0.302637	0	0.61468	0.614808	0.407066	0.602838	0.779266	0.4929	1.65287	0.0478253	0.62621	up	GO:0000281 mitotic cytokinesis;GO:0006886 intracellular protein transport;GO:0006898 receptor-mediated endocytosis;GO:0016197 endosomal transport;GO:0036089 cleavage furrow formation;GO:0043547 positive regulation of GTPase activity;GO:0045860 positive regulation of protein kinase activity;GO:0051044 positive regulation of membrane protein ectodomain proteolysis;GO:0060988 lipid tube assembly;GO:…	GO:0005802 trans-Golgi network;GO:0005829 cytosol;GO:0030136 clathrin-coated vesicle;GO:0030659 cytoplasmic vesicle membrane;GO:0031234 extrinsic component of cytoplasmic side of plasma membrane	GO:0005545 1-phosphatidylinositol binding;GO:0031625 ubiquitin protein ligase binding;GO:0042803 protein homodimerization activity;GO:0071933 Arp2/3 complex binding	U: Intracellular trafficking, secretion, and vesicular transport	K17923	ko05132: Salmonella infection	IPR027267: AH/BAR domain superfamily;IPR037426: Sorting nexin-9, PX domain;IPR001452: SH3 domain;IPR036871: PX domain superfamily;IPR037425: Sorting nexin-9, BAR domain;IPR036028: SH3-like domain superfamily;IPR001683: Phox homology;IPR014536: Sorting nexin 9 family;IPR019497: Sorting nexin protein, WASP-binding domain;IPR035558: SNX9, SH3 domain	Cytoplasm	--
A0A0B4J1J2	Immunoglobulin kappa chain variable 5-43 (Fragment) OS=Mus musculus OX=10090 GN=Igkv5-43 PE=1 SV=1	Igkv5-43	0	0	0	0.340141	0	0	0.306988	0.613651	0.462749	0.224178	0.184158	0	5.2676	0.0481637	0.628159	up	GO:0006955 immune response	GO:0005615 extracellular space	--	--	--	--	IPR013106: Immunoglobulin V-set domain;IPR013783: Immunoglobulin-like fold;IPR003598: Immunoglobulin subtype 2;IPR007110: Immunoglobulin-like domain;IPR003599: Immunoglobulin subtype;IPR036179: Immunoglobulin-like domain superfamily	Extracell	CS pos: 20-21. SRG-DI. Pr: 0.8537
Q61738	Integrin alpha-7 OS=Mus musculus OX=10090 GN=Itga7 PE=1 SV=3	Itga7	0.218162	0.185908	0.151455	0.261858	0.140765	0.13569	0.352224	0.221244	0.462776	0.318356	0.387456	0.125318	1.70718	0.0483534	0.628159	up	GO:0007155 cell adhesion;GO:0007160 cell-matrix adhesion;GO:0007229 integrin-mediated signaling pathway;GO:0008360 regulation of cell shape;GO:0016477 cell migration;GO:0033627 cell adhesion mediated by integrin;GO:0034113 heterotypic cell-cell adhesion;GO:0048514 blood vessel morphogenesis;GO:0050900 leukocyte migration;GO:0098609 cell-cell adhesion	GO:0005737 cytoplasm;GO:0005927 muscle tendon junction;GO:0008305 integrin complex;GO:0009897 external side of plasma membrane;GO:0009986 cell surface;GO:0031594 neuromuscular junction;GO:0034677 integrin alpha7-beta1 complex;GO:0042383 sarcolemma	GO:0005178 integrin binding;GO:0043236 laminin binding;GO:0044877 protein-containing complex binding;GO:0046872 metal ion binding;GO:0050839 cell adhesion molecule binding	W: Extracellular structures	K06583	ko04151: PI3K-Akt signaling pathway;ko04510: Focal adhesion;ko04512: ECM-receptor interaction;ko04810: Regulation of actin cytoskeleton;ko04820: Cytoskeleton in muscle cells;ko05165: Human papillomavirus infection;ko05410: Hypertrophic cardiomyopathy;ko05412: Arrhythmogenic right ventricular cardiomyopathy;ko05414: Dilated cardiomyopathy	IPR032695: Integrin domain superfamily;IPR000413: Integrin alpha chain;IPR013517: FG-GAP repeat;IPR013649: Integrin alpha-2;IPR018184: Integrin alpha chain, C-terminal cytoplasmic region, conserved site;IPR013519: Integrin alpha beta-propellor;IPR028994: Integrin alpha, N-terminal	Extracell_Plasma membrane	CS pos: 33-34. AIA-FN. Pr: 0.7065
A0A075B5R0	Immunoglobulin heavy variable 5-16 OS=Mus musculus OX=10090 GN=Ighv5-16 PE=1 SV=1	Ighv5-16	0	0	0	0	0	0	0.118501	0.0784833	0.209005	0	0	0.0944832	inf	0.0487166	0.631059	up	GO:0006910 phagocytosis, recognition;GO:0006911 phagocytosis, engulfment;GO:0006958 complement activation, classical pathway;GO:0042742 defense response to bacterium;GO:0045087 innate immune response;GO:0050853 B cell receptor signaling pathway;GO:0050871 positive regulation of B cell activation	GO:0009897 external side of plasma membrane;GO:0042571 immunoglobulin complex, circulating	GO:0003823 antigen binding;GO:0034987 immunoglobulin receptor binding	--	K06553	--	IPR013783: Immunoglobulin-like fold;IPR013106: Immunoglobulin V-set domain;IPR036179: Immunoglobulin-like domain superfamily;IPR007110: Immunoglobulin-like domain	Extracell	CS pos: 18-19. VQC-EV. Pr: 0.8377
Q3T9E4	T-cell-specific guanine nucleotide triphosphate-binding protein 2 OS=Mus musculus OX=10090 GN=Tgtp2 PE=1 SV=2	Tgtp2	0.414047	0	0	0	0	0	0	0.552072	0.310422	0.250322	0.276019	0.380751	4.27388	0.0493435	0.631913	up	--	GO:0016020 membrane	GO:0005525 GTP binding	--	K17072	ko04668: TNF signaling pathway	IPR027417: P-loop containing nucleoside triphosphate hydrolase;IPR030385: IRG-type guanine nucleotide-binding (G) domain;IPR007743: Immunity-related GTPases-like	Cytoplasm	--
Q9JK45	Potassium voltage-gated channel subfamily KQT member 5 OS=Mus musculus OX=10090 GN=Kcnq5 PE=1 SV=2	Kcnq5	0.0603633	0.110631	0	0.107674	0.188079	0.1561	0.202263	0.144324	0.282114	0.151222	0.13395	0.185555	1.76517	0.0498795	0.631913	up	GO:0006813 potassium ion transport;GO:0034765 regulation of ion transmembrane transport;GO:0071805 potassium ion transmembrane transport	GO:0005887 integral component of plasma membrane;GO:0008076 voltage-gated potassium channel complex;GO:0016021 integral component of membrane;GO:0030118 clathrin coat	GO:0005249 voltage-gated potassium channel activity;GO:0005251 delayed rectifier potassium channel activity;GO:0005516 calmodulin binding	P: Inorganic ion transport and metabolism	K04930	ko04725: Cholinergic synapse	IPR013821: Potassium channel, voltage dependent, KCNQ, C-terminal;IPR003937: Potassium channel, voltage dependent, KCNQ;IPR005821: Ion transport domain	Plasma membrane	--
