# Supplementary material for: Glutathione metabolism as a key regulator of oxidative hippocampal injury in sepsis-associated encephalopathy: an integrated proteomics and metabolomics study
Source: Front Neurosci. 2026 Jan 13;19:1671955. doi: 10.3389/fnins.2025.1671955 (PMC12835233; doi:10.3389/fnins.2025.1671955)
Supplement: Supplementary file 3 [file Table_3.xlsx]

## Sheet: Sheet1
Index	Compounds	物质	Class I	物质一级分类	Class II	物质二级分类	Formula	Level	CAS	CLP1	CLP2	CLP3	CLP4	CLP5	CLP6	Sham1	Sham2	Sham3	Sham4	Sham5	Sham6	VIP	P-value	FDR	Fold_Change	Log2FC	Type
MEDN1533*012	Dimethylmalonic acid	二甲基丙二酸	Organic acid and Its derivatives	有机酸及其衍生物	Organic acid and Its derivatives	有机酸及其衍生物	C5H8O4	1a	595-46-0	1.39884e+06	979193	1.10133e+06	961418	904344	863422	197845	237942	181317	263524	186065	258730	2.09359	0.000114863	0.0118506	4.6842	2.2278	up
MEDN0210*027	1,5-Anhydro-D-Glucitol	1,5-脱水-D-葡萄糖醇	Carbohydrates and Its metabolites	碳水化合物及其代谢物	Sugar alcohols	糖醇	C6H12O5	1a	154-58-5	828175	1.12813e+06	1.15743e+06	1.23827e+06	1.18314e+06	950761	1.68918e+06	1.22614e+06	1.42659e+06	1.31082e+06	1.16741e+06	1.77118e+06	1.50014	0.018082	0.135645	0.754937	-0.405571	down
MEDN0232*027	Rhamnose	鼠李糖	Carbohydrates and Its metabolites	碳水化合物及其代谢物	Sugars	糖类	C6H12O5	1a	3615-41-6	828175	1.12813e+06	1.15743e+06	1.23827e+06	1.18314e+06	950761	1.68918e+06	1.22614e+06	1.42659e+06	1.31082e+06	1.16741e+06	1.77118e+06	1.50014	0.018082	0.135645	0.754937	-0.405571	down
MEDN1761*032	Talose	吡喃糖	Carbohydrates and Its metabolites	碳水化合物及其代谢物	Sugars	糖类	C6H12O6	1a	2595-98-4	1.75933e+06	1.23845e+06	1.05746e+06	1.46347e+06	1.2859e+06	979277	1.13665e+06	1.04044e+06	775273	695650	1.15416e+06	673115	1.2772	0.02713	0.158202	1.42164	0.507557	up
MEDN1897*032	L-Gulose	L-古洛糖	Carbohydrates and Its metabolites	碳水化合物及其代谢物	Carbohydrates and Its metabolites	碳水化合物及其代谢物	C6H12O6	1a	6027-89-0	1.75933e+06	1.23845e+06	1.05746e+06	1.46347e+06	1.2859e+06	979277	1.13665e+06	1.04044e+06	775273	695650	1.15416e+06	673115	1.2772	0.02713	0.158202	1.42164	0.507557	up
MEDN0220*032	Glucose	葡萄糖	Carbohydrates and Its metabolites	碳水化合物及其代谢物	Sugars	糖类	C6H12O6	1a	50-99-7	1.75933e+06	1.23845e+06	1.05746e+06	1.46347e+06	1.2859e+06	979277	1.13665e+06	1.04044e+06	775273	695650	1.15416e+06	673115	1.2772	0.02713	0.158202	1.42164	0.507557	up
MEDN1762*032	Allose	阿洛糖	Carbohydrates and Its metabolites	碳水化合物及其代谢物	Sugars	糖类	C6H12O6	1a	2595-97-3	1.75933e+06	1.23845e+06	1.05746e+06	1.46347e+06	1.2859e+06	979277	1.13665e+06	1.04044e+06	775273	695650	1.15416e+06	673115	1.2772	0.02713	0.158202	1.42164	0.507557	up
MEDN3694*032	Aldehydo-D-Galactose	无水D-(+)-半乳糖	Carbohydrates and Its metabolites	碳水化合物及其代谢物	Sugars	糖类	C6H12O6	1a	59-23-4	1.75933e+06	1.23845e+06	1.05746e+06	1.46347e+06	1.2859e+06	979277	1.13665e+06	1.04044e+06	775273	695650	1.15416e+06	673115	1.2772	0.02713	0.158202	1.42164	0.507557	up
MEDN1949*045	Asn-Val	L-天冬酰胺-L-缬氨酸	Amino acid and Its metabolites	氨基酸及其代谢物	Small Peptide	小肽	C9H17N3O4	1b	145314-87-0	94746.1	87953	109738	97940.2	125486	84056.3	105485	113467	153132	171416	108311	157693	1.41231	0.0327863	0.177226	0.741094	-0.432271	down
MEDN1932*045	Val-Asn	L-缬氨酸-L-天冬酰胺	Amino acid and Its metabolites	氨基酸及其代谢物	Small Peptide	小肽	C9H17N3O4	1b	66170-00-1	94746.1	87953	109738	97940.2	125486	84056.3	105485	113467	153132	171416	108311	157693	1.41231	0.0327863	0.177226	0.741094	-0.432271	down
MEDN1900*074	Isolithocholic acid	异石胆酸	Bile acids	胆汁酸	Bile acids	胆汁酸	C24H40O3	1a	1534-35-6	169175	172425	166727	283745	170448	151085	289249	249984	248385	301858	289526	195414	1.57809	0.0140095	0.118322	0.707314	-0.499578	down
MEDN0108*074	Lithocholic acid	石胆酸	Bile acids	胆汁酸	Bile acids	胆汁酸	C24H40O3	1a	434-13-9	169175	172425	166727	283745	170448	151085	289249	249984	248385	301858	289526	195414	1.57809	0.0140095	0.118322	0.707314	-0.499578	down
MEDP4154*089	Diaveridine	二维啶	Benzene and substituted derivatives	苯及其衍生物	Benzene and substituted derivatives	苯及其衍生物	C13H16N4O2	2	-	2.19962e+06	2.71952e+06	2.67386e+06	3.68881e+06	3.66022e+06	3.02946e+06	4.27611e+06	3.7819e+06	3.96178e+06	3.97162e+06	3.74526e+06	5.92297e+06	1.58962	0.0129262	0.112898	0.70038	-0.51379	down
MEDP1860*089	Glu-Leu	γ-谷氨酸-亮氨酸	Amino acid and Its metabolites	氨基酸及其代谢物	Small Peptide	小肽	C11H20N2O5	2	2566-39-4	2.19962e+06	2.71952e+06	2.67386e+06	3.68881e+06	3.66022e+06	3.02946e+06	4.27611e+06	3.7819e+06	3.96178e+06	3.97162e+06	3.74526e+06	5.92297e+06	1.58962	0.0129262	0.112898	0.70038	-0.51379	down
MEDP0146*119	1-Methyladenine	1-甲基腺嘌呤	Nucleotide and Its metabolites	核苷酸及其代谢物	Nucleotide and Its metabolites	核苷酸及其代谢物	C6H7N5	1a	5142-22-3	404391	401149	477866	456177	457760	385441	602351	473835	559872	459545	433926	647604	1.42952	0.0375562	0.190794	0.812929	-0.298799	down
MEDP0899*119	3-Methyladenine	3-甲基腺嘌呤	Nucleotide and Its metabolites	核苷酸及其代谢物	Nucleotide and Its metabolites	核苷酸及其代谢物	C6H7N5	1a	5142-23-4	404391	401149	477866	456177	457760	385441	602351	473835	559872	459545	433926	647604	1.42952	0.0375562	0.190794	0.812929	-0.298799	down
MEDN3611*122	2,3-Dihydroxy-2-methylbutanoic acid	2,3-二羟基-2-甲基丁酸	Organic acid and Its derivatives	有机酸及其衍生物	Organic acid and Its derivatives	有机酸及其衍生物	C5H10O4	3	14868-24-7	73494.1	179778	149176	187461	155584	104436	197164	190505	207105	221171	177441	187345	1.33863	0.0272146	0.158202	0.719833	-0.474266	down
MEDN3612*122	2-Deoxy-D-ribose	2-脱氧-D-核糖	Nucleotide and Its metabolites	核苷酸及其代谢物	Nucleotide and Its metabolites	核苷酸及其代谢物	C5H10O4	3	533-67-5 | 1724-14-7	73494.1	179778	149176	187461	155584	104436	197164	190505	207105	221171	177441	187345	1.33863	0.0272146	0.158202	0.719833	-0.474266	down
MEDP2312*134	Gly-Lys	甘氨酸-赖氨酸	Amino acid and Its metabolites	氨基酸及其代谢物	Small Peptide	小肽	C8H17N3O3	1b	997-62-6	2.34428e+07	3.06971e+07	2.80467e+07	2.86335e+07	2.95337e+07	3.42156e+07	3.40219e+07	3.48677e+07	3.34e+07	3.30561e+07	2.93163e+07	3.40641e+07	1.21578	0.0410729	0.197262	0.878442	-0.18698	down
MEDP2545*134	Lys-Gly	L-赖氨酸-L-甘氨酸	Amino acid and Its metabolites	氨基酸及其代谢物	Small Peptide	小肽	C8H17N3O3	1b	7563/3/3	2.34428e+07	3.06971e+07	2.80467e+07	2.86335e+07	2.95337e+07	3.42156e+07	3.40219e+07	3.48677e+07	3.34e+07	3.30561e+07	2.93163e+07	3.40641e+07	1.21578	0.0410729	0.197262	0.878442	-0.18698	down
MEDP2433*138	Val-Ile	缬氨酸-异亮氨酸	Amino acid and Its metabolites	氨基酸及其代谢物	Small Peptide	小肽	C11H22N2O3	1b	20556-14-3	23843.9	28938.1	3837.07	22375.2	19185.3	35925.7	56944.6	30098	42426.5	53557.4	20472.2	45838.4	1.19729	0.0249273	0.156724	0.537847	-0.894731	down
MEDP2434*138	Val-Leu	缬氨酸-亮氨酸	Amino acid and Its metabolites	氨基酸及其代谢物	Small Peptide	小肽	C11H22N2O3	1b	3989-97-7	23843.9	28938.1	3837.07	22375.2	19185.3	35925.7	56944.6	30098	42426.5	53557.4	20472.2	45838.4	1.19729	0.0249273	0.156724	0.537847	-0.894731	down
MEDP2504*145	Leu-Asn	亮氨酸-天冬酰胺	Amino acid and Its metabolites	氨基酸及其代谢物	Small Peptide	小肽	C10H19N3O4	1b	14608-81-2	50192.4	79734.3	80237.6	37341.1	52765.3	50123.2	5832.26	5832.26	5832.26	5832.26	5832.26	5832.26	2.1332	0.000741331	0.0231728	10.0131	3.32382	up
MEDP2570*145	Ile-Asn	L-异亮氨酸-L-天冬酰胺	Amino acid and Its metabolites	氨基酸及其代谢物	Small Peptide	小肽	C10H19N3O4	1b	59652-59-4	50192.4	79734.3	80237.6	37341.1	52765.3	50123.2	5832.26	5832.26	5832.26	5832.26	5832.26	5832.26	2.1332	0.000741331	0.0231728	10.0131	3.32382	up
MEDP1018*148	5'-Deoxyadenosine	5'-脱氧腺苷	Nucleotide and Its metabolites	核苷酸及其代谢物	Nucleotide and Its metabolites	核苷酸及其代谢物	C10H13N5O3	1a	4754-39-6	208040	165016	167442	210328	115849	173604	23169.8	23169.8	23169.8	23169.8	23169.8	23169.8	2.12675	0.000126995	0.0118506	7.48302	2.90362	up
MEDP2418*148	2'-Deoxyadenosine	2-脱氧腺苷	Nucleotide and Its metabolites	核苷酸及其代谢物	Nucleotide and Its metabolites	核苷酸及其代谢物	C10H13N5O3	1a	958-09-8	208040	165016	167442	210328	115849	173604	23169.8	23169.8	23169.8	23169.8	23169.8	23169.8	2.12675	0.000126995	0.0118506	7.48302	2.90362	up
MEDN1510*179	4-Ethyloctanoic acid	4-乙基辛酸	Organic acid and Its derivatives	有机酸及其衍生物	Organic acid and Its derivatives	有机酸及其衍生物	C10H20O2	1a	16493-80-4	429516	2.68687e+06	429516	2.91525e+06	429516	429516	3.29561e+06	2.97498e+06	2.5114e+06	3.70088e+06	2.74896e+06	2.35368e+06	1.56146	0.0170807	0.13341	0.416262	-1.26444	down
MEDN3071*179	8-Methylnonanoic acid	异癸酸	FA	脂肪酰类	FFA	游离脂肪酸	C10H20O2	1a	5963-14-4	429516	2.68687e+06	429516	2.91525e+06	429516	429516	3.29561e+06	2.97498e+06	2.5114e+06	3.70088e+06	2.74896e+06	2.35368e+06	1.56146	0.0170807	0.13341	0.416262	-1.26444	down
MEDN1235*200	L-2-amino-6-oximelic acid	L-2-氨基-6-氧庚二酸	Organic acid and Its derivatives	有机酸及其衍生物	Organic acid and Its derivatives	有机酸及其衍生物	C7H11NO5	1b	75650-93-0	924499	1.30984e+06	1.61715e+06	1.5502e+06	1.4508e+06	1.20867e+06	1.81961e+06	1.56994e+06	1.88272e+06	1.59949e+06	1.47524e+06	2.0915e+06	1.39071	0.0183614	0.135645	0.772252	-0.372857	down
MEDN2002*200	N-Acetyl-L-Glutamic Acid	N-乙酰-L-谷氨酸	Amino acid and Its metabolites	氨基酸及其代谢物	Amino acid derivatives	氨基酸衍生物	C7H11NO5	1b	1188-37-0	924499	1.30984e+06	1.61715e+06	1.5502e+06	1.4508e+06	1.20867e+06	1.81961e+06	1.56994e+06	1.88272e+06	1.59949e+06	1.47524e+06	2.0915e+06	1.39071	0.0183614	0.135645	0.772252	-0.372857	down
MEDN1156*204	FFA(20:4)	8,11-二十碳二烯酸	FA	脂肪酰类	FFA	游离脂肪酸	C20H32O2	1a	82073-91-4	2.41143e+07	1.55714e+07	2.79646e+07	7.30113e+06	2.57908e+07	2.43513e+07	3.56912e+07	3.0625e+07	2.51116e+07	3.16827e+07	2.77595e+07	2.90707e+07	1.1189	0.036035	0.185727	0.695193	-0.524515	down
MEDN0398*204	AA	花生四烯酸	FA	脂肪酰类	Oxidized lipids	氧化脂质	C20H32O2	1a	506-32-1	2.41143e+07	1.55714e+07	2.79646e+07	7.30113e+06	2.57908e+07	2.43513e+07	3.56912e+07	3.0625e+07	2.51116e+07	3.16827e+07	2.77595e+07	2.90707e+07	1.1189	0.036035	0.185727	0.695193	-0.524515	down
MEDN1287*214	LPE(0:0/16:1)	LPE(0:0/16:1)	GP	甘油磷脂类	LPE	溶血磷脂酰乙醇胺	C21H42NO7P	2	-	1.032e+06	1.90007e+06	1.20215e+06	1.67282e+06	2.06264e+06	1.37503e+06	2.53551e+06	2.2852e+06	2.3475e+06	2.07758e+06	1.85753e+06	1.67046e+06	1.44163	0.0203271	0.14189	0.723727	-0.466483	down
MEDN2364*214	LPE(16:1/0:0)	LPE(16:1/0:0)	GP	甘油磷脂类	LPE	溶血磷脂酰乙醇胺	C21H42NO7P	2	-	1.032e+06	1.90007e+06	1.20215e+06	1.67282e+06	2.06264e+06	1.37503e+06	2.53551e+06	2.2852e+06	2.3475e+06	2.07758e+06	1.85753e+06	1.67046e+06	1.44163	0.0203271	0.14189	0.723727	-0.466483	down
MEDN0366*215	LPE(16:0/0:0)	LPE(16:0/0:0)	GP	甘油磷脂类	LPE	溶血磷脂酰乙醇胺	C21H44NO7P	2	-	3.4191e+06	5.84638e+06	6.4192e+06	6.93985e+06	6.00512e+06	5.64885e+06	1.10705e+07	8.20307e+06	8.59725e+06	8.46705e+06	5.45699e+06	7.09503e+06	1.3433	0.0257001	0.157931	0.701137	-0.512233	down
MEDN1285*215	LPE(0:0/16:0)	LPE(0:0/16:0)	GP	甘油磷脂类	LPE	溶血磷脂酰乙醇胺	C21H44NO7P	2	-	3.4191e+06	5.84638e+06	6.4192e+06	6.93985e+06	6.00512e+06	5.64885e+06	1.10705e+07	8.20307e+06	8.59725e+06	8.46705e+06	5.45699e+06	7.09503e+06	1.3433	0.0257001	0.157931	0.701137	-0.512233	down
MEDP2389*231	5-Hydroxypyridin-2(1H)-one	5-羟基吡啶-2(1H)-酮	Heterocyclic compounds	杂环化合物	Pyridine and pyridine derivatives	吡啶及其衍生物	C5H5NO2	1b	5154/1/8	450841	900454	773774	1.24333e+06	769680	495020	1.90739e+06	1.6131e+06	1.29556e+06	1.49929e+06	877882	1.52796e+06	1.65782	0.00428038	0.0715955	0.531247	-0.912545	down
MEDP1999*231	2,4-Dihydroxypyridine	2,4-二羟基吡啶	Heterocyclic compounds	杂环化合物	Pteridines and derivatives	蝶啶及其衍生物	C5H5NO2	1b	626-03-9	450841	900454	773774	1.24333e+06	769680	495020	1.90739e+06	1.6131e+06	1.29556e+06	1.49929e+06	877882	1.52796e+06	1.65782	0.00428038	0.0715955	0.531247	-0.912545	down
MEDP2585*251	Ile-His	L-异亮氨酸-L-组氨酸	Amino acid and Its metabolites	氨基酸及其代谢物	Small Peptide	小肽	C12H20N4O3	1b	97284-12-3	133537	334975	294844	215698	317627	244351	265360	497817	449012	358436	338130	410888	1.32125	0.017963	0.135645	0.66434	-0.590007	down
MEDP1869*251	His-Leu	组氨酸-亮氨酸	Amino acid and Its metabolites	氨基酸及其代谢物	Small Peptide	小肽	C12H20N4O3	1b	7763-65-7	133537	334975	294844	215698	317627	244351	265360	497817	449012	358436	338130	410888	1.32125	0.017963	0.135645	0.66434	-0.590007	down
MEDP0167*253	Guanosine	鸟苷	Nucleotide and Its metabolites	核苷酸及其代谢物	Nucleotide and Its metabolites	核苷酸及其代谢物	C10H13N5O5	1b	118-00-3	4.80765e+06	6.06451e+06	5.30235e+06	8.14167e+06	5.75033e+06	5.87179e+06	7.95002e+06	1.12358e+07	9.2088e+06	8.21854e+06	9.45662e+06	9.00418e+06	1.83694	0.000744979	0.0231728	0.652546	-0.615848	down
MEDP0382*253	8-Hydroxy-2-Deoxyguanosine	8-羟基-2-脱氧鸟苷	Nucleotide and Its metabolites	核苷酸及其代谢物	Nucleotide and Its metabolites	核苷酸及其代谢物	C10H13N5O5	1b	88847-89-6	4.80765e+06	6.06451e+06	5.30235e+06	8.14167e+06	5.75033e+06	5.87179e+06	7.95002e+06	1.12358e+07	9.2088e+06	8.21854e+06	9.45662e+06	9.00418e+06	1.83694	0.000744979	0.0231728	0.652546	-0.615848	down
MEDP2466*258	Leu-Trp	亮氨酸-色氨酸	Amino acid and Its metabolites	氨基酸及其代谢物	Small Peptide	小肽	C17H23N3O3	1a	5156-22-9	17508	24229.7	26165	22594.2	42386.6	17189.5	41057	37966.2	35063.6	40040.9	39790.5	51516.5	1.68193	0.00663619	0.0828868	0.611458	-0.709675	down
MEDP2467*258	Ile-Trp	异亮氨酸-色氨酸	Amino acid and Its metabolites	氨基酸及其代谢物	Small Peptide	小肽	C17H23N3O3	1a	13589-06-5	17508	24229.7	26165	22594.2	42386.6	17189.5	41057	37966.2	35063.6	40040.9	39790.5	51516.5	1.68193	0.00663619	0.0828868	0.611458	-0.709675	down
MEDP2722*266	2,22-Dideoxy-3-dehydroecdysone	2,22-二脱氧-3-脱氢酮	Hormones and hormone related compounds	激素及激素相关物质	Hormones and hormone related compounds	激素及激素相关物质	C27H42O4	3	-	2.00995e+06	1.78459e+06	2.56101e+06	2.17496e+06	2.98948e+06	1.32622e+06	3.10699e+06	3.33718e+06	2.53712e+06	2.89809e+06	2.43735e+06	3.27786e+06	1.49322	0.0222096	0.148036	0.730123	-0.453789	down
MEDP1382*266	Carnitine ph-C14	肉碱 ph-C14	FA	脂肪酰类	CAR	酰基肉碱	C27H45NO4	3	-	2.00995e+06	1.78459e+06	2.56101e+06	2.17496e+06	2.98948e+06	1.32622e+06	3.10699e+06	3.33718e+06	2.53712e+06	2.89809e+06	2.43735e+06	3.27786e+06	1.49322	0.0222096	0.148036	0.730123	-0.453789	down
MEDP1699*271	LPC(0:0/16:1)	LPC(0:0/16:1)	GP	甘油磷脂类	LPC	溶血磷脂酰胆碱	C24H48NO7P	2	-	2.26304e+07	2.87428e+07	3.44286e+07	4.1034e+07	4.11898e+07	2.77949e+07	5.10988e+07	5.14858e+07	4.67031e+07	4.58981e+07	3.55116e+07	4.17238e+07	1.55702	0.00955904	0.0979664	0.718815	-0.476307	down
MEDP1348*271	LPC(16:1/0:0)	LPC(16:1/0:0)	GP	甘油磷脂类	LPC	溶血磷脂酰胆碱	C24H48NO7P	2	76790-27-7	2.26304e+07	2.87428e+07	3.44286e+07	4.1034e+07	4.11898e+07	2.77949e+07	5.10988e+07	5.14858e+07	4.67031e+07	4.58981e+07	3.55116e+07	4.17238e+07	1.55702	0.00955904	0.0979664	0.718815	-0.476307	down
MADN2015*310	Pimelic acid	庚二酸	Organic acid and Its derivatives	有机酸及其衍生物	Organic acid and Its derivatives	有机酸及其衍生物	C7H12O4	1b	111-16-0	3.26578e+06	3.57645e+06	3.3677e+06	4.09715e+06	3.01209e+06	3.78873e+06	2.95542e+06	2.67734e+06	1.82435e+06	2.1887e+06	2.83331e+06	3.19654e+06	1.52134	0.00691196	0.0841044	1.34654	0.429257	up
MADN0582*310	2,2-Dimethylglutaric acid	2,2-二甲基戊二酸	Organic acid and Its derivatives	有机酸及其衍生物	Organic acid and Its derivatives	有机酸及其衍生物	C7H12O4	1b	681-57-2	3.26578e+06	3.57645e+06	3.3677e+06	4.09715e+06	3.01209e+06	3.78873e+06	2.95542e+06	2.67734e+06	1.82435e+06	2.1887e+06	2.83331e+06	3.19654e+06	1.52134	0.00691196	0.0841044	1.34654	0.429257	up
MADN0598*322	Leu-Gly	L-亮氨酰-L-甘氨酸	Amino acid and Its metabolites	氨基酸及其代谢物	Small Peptide	小肽	C8H16N2O3	1b	686-50-0	17035.1	12371.6	15434.4	11654.7	17894.6	22042.5	13971	26408.5	28618.9	21752.9	28491.8	22039.7	1.28789	0.0245136	0.155224	0.682552	-0.550989	down
MADN0391*322	Val-Ala	L-缬氨酸-L-丙氨酸	Amino acid and Its metabolites	氨基酸及其代谢物	Small Peptide	小肽	C8H16N2O3	1b	27493-61-4	17035.1	12371.6	15434.4	11654.7	17894.6	22042.5	13971	26408.5	28618.9	21752.9	28491.8	22039.7	1.28789	0.0245136	0.155224	0.682552	-0.550989	down
FDATP00882P	Pilocarpine hydrochloride	-	Others	其他	Medicine	药物	C11H17ClN2O2	3	54-71-7	1.20542e+06	396305	518592	134094	258082	746036	78494.2	198789	78397.6	53863	189128	185082	1.59769	0.0474271	0.218174	4.1576	2.05575	up
MADN0016	N-Acetylneuraminic Acid(SA)	N-乙酰神经氨酸	Amino acid and Its metabolites	氨基酸及其代谢物	Amino acid derivatives	氨基酸衍生物	C11H19NO9	1a	131-48-6	9.00771e+06	1.07576e+07	1.10503e+07	9.57325e+06	1.32947e+07	1.24023e+07	1.27773e+07	1.31647e+07	1.2548e+07	1.09517e+07	1.40957e+07	1.56025e+07	1.25181	0.0400993	0.195319	0.835049	-0.260066	down
MADN0021	Sarcosine	肌氨酸	Amino acid and Its metabolites	氨基酸及其代谢物	Amino acids	氨基酸	C3H7NO2	1a	107-97-1	3.77219e+06	5.07844e+06	5.57125e+06	7.38539e+06	5.38682e+06	4.48791e+06	5.92083e+06	7.85635e+06	6.99756e+06	6.96224e+06	5.7064e+06	7.4216e+06	1.39422	0.0327642	0.177226	0.775285	-0.367202	down
MADN0031	Adenine	腺嘌呤	Nucleotide and Its metabolites	核苷酸及其代谢物	Nucleotide and Its metabolites	核苷酸及其代谢物	C5H5N5	1b	73-24-5	4.48138e+06	1.55111e+06	1.54207e+06	3.95301e+06	1.56121e+06	1.60374e+06	4.36502e+06	5.31718e+06	3.0632e+06	4.35895e+06	6.01525e+06	1.12785e+07	1.60126	0.0397388	0.194824	0.427132	-1.22725	down
MADN0034	Hypoxanthine	次黄嘌呤	Nucleotide and Its metabolites	核苷酸及其代谢物	Nucleotide and Its metabolites	核苷酸及其代谢物	C5H4N4O	1a	68-94-0	6.14069e+06	6.92706e+06	7.38759e+06	7.10214e+06	7.5792e+06	6.54784e+06	8.53477e+06	7.10493e+06	8.46256e+06	7.48206e+06	7.48089e+06	9.40882e+06	1.42764	0.025603	0.157931	0.859935	-0.2177	down
MADN0072	2-Aminoethanesulfinic Acid	2-氨基乙烷亚磺酸	Organic acid and Its derivatives	有机酸及其衍生物	Sulfonic acids	磺酸类化合物	C2H7NO2S	1b	300-84-5	55993.4	44201.8	156959	61321.1	113052	72367.6	247972	440008	320076	251095	253580	234992	1.89859	0.000539352	0.0212505	0.288315	-1.79428	down
MADN0073	Taurine	牛磺酸	Organic acid and Its derivatives	有机酸及其衍生物	Sulfonic acids	磺酸类化合物	C2H7NO3S	1a	107-35-7	2.52133e+06	2.93007e+06	3.14612e+06	2.87779e+06	2.72836e+06	2.91428e+06	3.6703e+06	2.97378e+06	3.89873e+06	3.51366e+06	2.8847e+06	4.35318e+06	1.4195	0.0268949	0.158202	0.803873	-0.314961	down
MADN0095	Lactic acid	乳酸	Organic acid and Its derivatives	有机酸及其衍生物	Organic acid and Its derivatives	有机酸及其衍生物	C3H6O3	1a	79-33-4	570592	839660	548586	734754	774780	739845	1.0651e+06	1.05171e+06	983591	949515	968700	1.02201e+06	1.84265	0.000705994	0.0231728	0.696653	-0.521489	down
MADN0124	Β-Pseudouridine	假尿苷	Nucleotide and Its metabolites	核苷酸及其代谢物	Nucleotide and Its metabolites	核苷酸及其代谢物	C9H12N2O6	1a	1445-07-4	690060	1.16349e+06	1.44644e+06	934106	1.7263e+06	988048	1.33836e+06	1.26149e+06	1.65397e+06	1.58838e+06	2.09834e+06	1.81358e+06	1.25254	0.041009	0.197262	0.71236	-0.489322	down
MADN0125	Inosine	肌苷	Nucleotide and Its metabolites	核苷酸及其代谢物	Nucleotide and Its metabolites	核苷酸及其代谢物	C10H12N4O5	1a	58-63-9	8.9419e+06	9.10245e+06	7.02986e+06	1.18331e+07	7.57493e+06	6.59724e+06	9.87198e+06	1.51951e+07	9.9494e+06	1.18335e+07	1.34348e+07	1.43635e+07	1.63933	0.00897734	0.094743	0.684269	-0.547366	down
MADN0140	3-Methyl-2-Oxobutanoic Acid	2-氧代-3-甲基-丁酸	Organic acid and Its derivatives	有机酸及其衍生物	Organic acid and Its derivatives	有机酸及其衍生物	C5H8O3	1a	759-05-7	78360.5	115231	45898.3	130881	77922.4	168990	188635	183175	174471	167842	184356	184706	1.55224	0.00718143	0.0854542	0.569879	-0.811273	down
MADN0141	Fumaric Acid	富马酸	Organic acid and Its derivatives	有机酸及其衍生物	Organic acid and Its derivatives	有机酸及其衍生物	C4H4O4	1b	110-17-8	1.26622e+06	1.52548e+06	1.8457e+06	1.93178e+06	1.39071e+06	1.35296e+06	2.43891e+06	1.53403e+06	2.42786e+06	2.1977e+06	1.80861e+06	2.48626e+06	1.47035	0.0139366	0.118322	0.722299	-0.469332	down
MADN0189	5'-Deoxy-5'-(Methylthio) Adenosine	5-脱氧-5-甲硫腺苷	Nucleotide and Its metabolites	核苷酸及其代谢物	Nucleotide and Its metabolites	核苷酸及其代谢物	C11H15N5O3S	1b	2457-80-9	80387.6	72985.1	36884.1	84362	37286.8	31559.6	73156.8	123830	72421.2	129334	108139	169748	1.57464	0.0140973	0.118383	0.507613	-0.9782	down
MADN0200	Ala-gln	L-丙氨酰-L-谷氨酰胺	Amino acid and Its metabolites	氨基酸及其代谢物	Small Peptide	小肽	C8H15N3O4	1b	39537-23-0	103194	126705	130513	146553	152109	149284	198074	182951	163762	155504	204914	174761	1.67033	0.00199949	0.0437667	0.748503	-0.417919	down
MADN0261	Tyramine	酪胺	Benzene and substituted derivatives	苯及其衍生物	Benzene and substituted derivatives	苯及其衍生物	C8H11NO	1b	51-67-2	129006	141368	166196	153723	128237	150198	180602	189694	193555	176497	151380	197641	1.63715	0.00250398	0.0522301	0.79746	-0.326515	down
MADN0266HN	Vanillin	4-羟基-3-甲氧基苯甲醛	Benzene and substituted derivatives	苯及其衍生物	Phenolics	苯酚类	C8H8O3	1b	121-33-5	4.99513e+06	5.36008e+06	5.23955e+06	5.17506e+06	5.37407e+06	5.01299e+06	5.46641e+06	5.4642e+06	5.60589e+06	5.37074e+06	5.40511e+06	5.78535e+06	1.63112	0.005607	0.0791297	0.94136	-0.087181	down
MADN0272	4-Pyridoxic Acid	4-吡哆酸	Heterocyclic compounds	杂环化合物	Pteridines and derivatives	蝶啶及其衍生物	C8H9NO4	1a	82-82-6	111222	454668	567000	408482	956484	387517	1.08721e+06	1.19077e+06	1.14183e+06	978968	323991	1.0796e+06	1.24454	0.0192741	0.137241	0.497275	-1.00788	down
MADN0278	4-Nitrophenol	4-硝基苯酚	Benzene and substituted derivatives	苯及其衍生物	Phenolics	苯酚类	C6H5NO3	1b	100-02-7	41982.1	303967	294769	209911	404999	322663	647771	432022	542479	514010	344259	577495	1.23284	0.00454787	0.0726239	0.516113	-0.954241	down
MADN0307HN	3-Hydroxybenzoic acid	间羟基苯甲酸	Benzene and substituted derivatives	苯及其衍生物	Benzene and substituted derivatives	苯及其衍生物	C7H6O3	1b	-	83675	86282.8	95822.4	84872.5	89267.3	77144.2	138117	104013	115049	106529	92295.4	117095	1.73908	0.00740385	0.086362	0.768184	-0.380476	down
MADN0355	Tiglic acid	虎杖酸	Organic acid and Its derivatives	有机酸及其衍生物	Organic acid and Its derivatives	有机酸及其衍生物	C5H8O2	1b	80-59-1	2.98193e+06	1.81669e+06	2.00381e+06	1.49814e+06	997550	2.49001e+06	756892	711959	842587	1.05783e+06	1.00079e+06	1.84495e+06	1.54566	0.0237644	0.15266	1.89672	0.923508	up
MADN0361	2-Hydroxyethanesulfonate	乙磺酸	Organic acid and Its derivatives	有机酸及其衍生物	Sulfonic acids	磺酸类化合物	C2H6O4S	1a	1562-00-1	4.99502e+06	6.10539e+06	4.7523e+06	7.0658e+06	7.43715e+06	5.50644e+06	1.18832e+07	1.0373e+07	1.10333e+07	9.82701e+06	9.42675e+06	1.17923e+07	2.0125	1.58044e-05	0.00704032	0.557422	-0.843157	down
MADN0403	2'-O-methylcytidine	2'-O-甲基胞苷	Nucleotide and Its metabolites	核苷酸及其代谢物	Nucleotide and Its metabolites	核苷酸及其代谢物	C10H15N3O5	1b	2140-72-9	8861.11	6487.24	8068.07	8361.95	11946	7774.78	19056.3	6300.87	15122.5	19337.1	15339.1	16661.7	1.43458	0.0162452	0.130056	0.560886	-0.834221	down
MADN0427	Malic acid	苹果酸	Organic acid and Its derivatives	有机酸及其衍生物	Organic acid and Its derivatives	有机酸及其衍生物	C4H6O5	1a	636-61-3	6.90248e+06	1.00801e+07	8.90954e+06	1.12618e+07	1.23516e+07	9.1989e+06	1.1776e+07	1.5941e+07	1.1668e+07	1.14757e+07	1.41343e+07	1.19506e+07	1.47043	0.0180242	0.135645	0.762935	-0.390367	down
MADN0437	His-Ala	组氨酸-丙氨酸	Amino acid and Its metabolites	氨基酸及其代谢物	Small Peptide	小肽	C9H14N4O3	1b	16874-75-2	10529.8	4811.96	9624.04	8642.01	9623.26	5793.28	8623.28	13388.1	17327.9	11117.3	13468.6	18760.9	1.54137	0.0140144	0.118322	0.592896	-0.754149	down
MADN0515	Asp-Leu	天冬氨酸-亮氨酸	Amino acid and Its metabolites	氨基酸及其代谢物	Small Peptide	小肽	C10H18N2O5	1b	3062-14-4	69861.6	55403	64762.2	90172.5	78984.6	68684.4	97784.8	75705.9	92306.1	88203.9	92414.8	144752	1.47764	0.0394097	0.194633	0.723769	-0.466399	down
MADN0527	L-Iditol	L-艾杜糖醇	Carbohydrates and Its metabolites	碳水化合物及其代谢物	Carbohydrates and Its metabolites	碳水化合物及其代谢物	C6H14O6	1a	488-45-9	57926.4	57926.4	57926.4	57926.4	57926.4	57926.4	578354	401656	418458	320877	562984	539126	2.12762	0.00020241	0.0129082	0.123184	-3.02111	down
MADN0565HN	O-Phospho-DL-threonine	O-磷酸-DL-苏氨酸	Organic acid and Its derivatives	有机酸及其衍生物	Phosphoric acids	磷酸类化合物	C4H10NO6P	1a	27530-80-9	265666	271793	217011	394704	264367	179989	467507	340822	421418	463962	406495	536677	1.79818	0.00151793	0.0354116	0.604324	-0.726606	down
MADN0584	Homocitric acid	(±)-高柠檬酸	Organic acid and Its derivatives	有机酸及其衍生物	Organic acid and Its derivatives	有机酸及其衍生物	C7H10O7	1a	3562-74-1	82021.8	71208.6	78599.7	71418.7	77207.2	88726.3	123629	127326	120615	105573	94848.7	97095.5	1.86428	0.00116681	0.0308078	0.701227	-0.512046	down
MADN0624	Cytidine-5-Monophosphate	胞苷-5-单磷酸	Nucleotide and Its metabolites	核苷酸及其代谢物	Nucleotide and Its metabolites	核苷酸及其代谢物	C9H14N3O8P	1b	63-37-6	84131.3	91981.9	86407.6	131994	111911	62030.2	120414	175642	156229	160990	133830	181086	1.79097	0.00147291	0.0354116	0.612434	-0.707373	down
MADN0793	Prostaglandin E2	前列腺素E2	FA	脂肪酰类	Oxidized lipids	氧化脂质	C20H32O5	1a	363-24-6	120572	196386	209746	259069	316323	213796	473194	299583	387388	276341	209613	399342	1.36559	0.0310854	0.171711	0.643323	-0.636385	down
MADN0803HN	Galactaric acid	半乳糖酸	Carbohydrates and Its metabolites	碳水化合物及其代谢物	Sugar acids	糖酸	C6H10O8	1b	526-99-8	103107	143293	98412.2	118998	128091	104566	179786	141593	157754	170647	119450	189566	1.62588	0.0078533	0.087776	0.726398	-0.461167	down
MADN0852	S-(5-Adenosy)-L-Homocysteine	S-（5-腺苷）-L-同型半胱氨酸	Amino acid and Its metabolites	氨基酸及其代谢物	Amino acid derivatives	氨基酸衍生物	C14H20N6O5S	1b	979-92-0	1.45299e+06	1.20772e+06	942410	968654	977265	1.29755e+06	2.18811e+06	2.11076e+06	2.08386e+06	1.60948e+06	2.14032e+06	2.97301e+06	1.89679	0.00111694	0.0306064	0.52242	-0.936717	down
MADN1004	Cytidine	胞苷	Nucleotide and Its metabolites	核苷酸及其代谢物	Nucleotide and Its metabolites	核苷酸及其代谢物	C9H13N3O5	1b	65-46-3	71834.2	79708.9	61086.6	131852	72264.1	51137.6	163488	158060	159095	128117	79568.7	85092.6	1.49921	0.0271172	0.158202	0.604954	-0.725103	down
MADN1017	Uridine	尿嘧啶核苷	Nucleotide and Its metabolites	核苷酸及其代谢物	Nucleotide and Its metabolites	核苷酸及其代谢物	C9H12N2O6	1a	58-96-8	1.86343e+07	2.43815e+07	2.15922e+07	3.08952e+07	2.30237e+07	2.2377e+07	2.28504e+07	4.18433e+07	2.51801e+07	3.35915e+07	4.09508e+07	4.53235e+07	1.43472	0.0287158	0.163708	0.671804	-0.573888	down
MADN1149	2,3-dimethylmaleic-anhydride	2,3-二甲基马来酸酐	Organic acid and Its derivatives	有机酸及其衍生物	Organic acid and Its derivatives	有机酸及其衍生物	C6H6O3	1b	766-39-2	584395	634195	525260	725475	852503	646645	1.24488e+06	1.14887e+06	1.11219e+06	1.03417e+06	1.02922e+06	1.34313e+06	2.00545	3.22736e-05	0.00704032	0.574105	-0.800613	down
MADN1493	Cytidine 5'-monophosphate-N-acetylneuraminic acid（CMP-NANA）	胞苷5'-单磷酸-N-乙酰基神经氨酸（CMP-NNA）	Nucleotide and Its metabolites	核苷酸及其代谢物	Nucleotide and Its metabolites	核苷酸及其代谢物	C20H31N4O16P	1b	3063-71-6	1.5053e+06	1.95539e+06	1.39949e+06	1.70324e+06	2.32327e+06	2.08328e+06	1.74374e+06	3.34585e+06	2.05808e+06	2.15461e+06	3.11313e+06	2.67856e+06	1.28695	0.0496639	0.224056	0.726778	-0.460414	down
MADN1506	3-Indolepropionic Acid	吲哚-3-丙酸	Heterocyclic compounds	杂环化合物	Indole and Its derivatives	吲哚及其衍生物	C11H11NO2	1a	830-96-6	123603	189843	158687	200564	205247	171101	196057	214520	185292	242266	215395	306789	1.31621	0.0415944	0.197713	0.771175	-0.37487	down
MADN1567	Creatinine	肌酸酐	Organic acid and Its derivatives	有机酸及其衍生物	Organic acid and Its derivatives	有机酸及其衍生物	C4H7N3O	1a	60-27-5	118004	116339	155933	158122	146766	118713	169221	156505	178879	159402	167592	196979	1.62115	0.00633033	0.0828868	0.791262	-0.337773	down
MADN1590	Hydrocinnamic Acid	氢化肉桂酸	Organic acid and Its derivatives	有机酸及其衍生物	Organic acid and Its derivatives	有机酸及其衍生物	C9H10O2	1a	501-52-0	63869.4	99827.5	177560	113845	138886	104717	180583	175364	185785	197067	145682	198310	1.50468	0.00761411	0.0870293	0.645281	-0.632001	down
MADN1653	Glu-Glu	L-谷氨酰-L-谷氨酸	Amino acid and Its metabolites	氨基酸及其代谢物	Small Peptide	小肽	C10H16N2O7	1b	1116-22-9	1.1208e+06	783918	507561	1.43865e+06	837945	465430	1.18366e+06	1.81728e+06	1.1853e+06	1.72755e+06	1.79899e+06	1.96513e+06	1.68641	0.0044078	0.0716976	0.532584	-0.908918	down
MADN1691	His-Ser	组氨酸-丝氨酸	Amino acid and Its metabolites	氨基酸及其代谢物	Small Peptide	小肽	C9H14N4O4	1b	21438-60-8	67281	53256.7	49595.6	46285.8	99473.3	46561.3	104099	65212.4	66301.9	100746	95936.9	110300	1.46489	0.0275591	0.15968	0.668	-0.58208	down
MADN1719	2'-O-Methylguanosine	2'-O-甲基鸟苷	Nucleotide and Its metabolites	核苷酸及其代谢物	Nucleotide and Its metabolites	核苷酸及其代谢物	C11H15N5O5	1a	2140-71-8	38248.7	49511.5	33868.3	49900.3	58962.9	48208.7	77789.1	90333.5	71929.6	87533.4	66418.9	138308	1.81712	0.00874663	0.0939865	0.523566	-0.933558	down
MADN1723	3-Amino-2-piperidinone	3-氨基哌啶-2-酮	Heterocyclic compounds	杂环化合物	Heterocyclic compounds	杂环化合物	C5H10N2O	1b	1892-22-4	227801	318593	153108	369039	759314	511516	582045	933626	755461	797615	1.28123e+06	902868	1.6228	0.00408863	0.07038	0.445353	-1.16698	down
MADN1782	O-Phosphorylethanolamine	磷酸乙醇胺	Alcohol and amines	醇、胺类	Amines	胺类	C2H8NO4P	1a	1071-23-4	1.81385e+07	2.31542e+07	2.44725e+07	2.23643e+07	2.1317e+07	2.21717e+07	2.73751e+07	2.9038e+07	3.03028e+07	2.59922e+07	2.72658e+07	3.10044e+07	1.802	0.000251112	0.0139132	0.769795	-0.377454	down
MADN1820	Apraclonidine	安普乐定	Benzene and substituted derivatives	苯及其衍生物	Benzene and substituted derivatives	苯及其衍生物	C9H10Cl2N4	1b	73218-79-8	223120	275313	222221	393023	274889	267524	274541	504762	328309	394439	497379	507590	1.50617	0.018312	0.135645	0.660581	-0.598194	down
MADN1826	Urocanic Acid	尿刊酸	Organic acid and Its derivatives	有机酸及其衍生物	Organic acid and Its derivatives	有机酸及其衍生物	C6H6N2O2	1a	104-98-3	227923	109898	72324.3	22853	182187	218621	4349.59	4349.59	4349.59	4349.59	4349.59	142155	1.67146	0.0243563	0.155224	5.08719	2.34687	up
MADN1997	Cys-Gly	半胱氨酰甘氨酸	Amino acid and Its metabolites	氨基酸及其代谢物	Small Peptide	小肽	C5H10N2O3S	1b	19246-18-5	962.526	962.526	11054	962.526	962.526	962.526	14957.9	8162.14	4812.63	12451.2	5758.67	7694.63	1.6311	0.0216928	0.147361	0.294715	-1.76261	down
MADN2008	Imidazoleacetic acid	咪唑乙酸	Heterocyclic compounds	杂环化合物	Indole and Its derivatives	吲哚及其衍生物	C5H6N2O2	1b	645-65-8	3.10612e+06	3.47323e+06	4.01548e+06	3.91954e+06	4.17747e+06	3.73243e+06	5.39893e+06	5.47942e+06	4.88329e+06	4.43007e+06	5.10178e+06	5.131e+06	1.88945	0.00013841	0.0120148	0.737046	-0.440173	down
MADN2024	Dehydroascorbic acid	L-脱氢抗坏血酸	Organic acid and Its derivatives	有机酸及其衍生物	Organic acid and Its derivatives	有机酸及其衍生物	C6H6O6	1b	490-83-5	115221	165923	100259	197309	129822	166385	152953	244076	189769	208682	186189	249327	1.41852	0.0190272	0.13687	0.710741	-0.492605	down
MADN2281	gamma-CEHC	γ-CEHC	Organic acid and Its derivatives	有机酸及其衍生物	Organic acid and Its derivatives	有机酸及其衍生物	C15H20O4	1b	178167-75-4	20689.4	21853.2	24854.5	17353.4	21710.3	18895.7	18263.3	38454.1	44637.5	32480.1	26105.7	42069	1.45485	0.0257429	0.157931	0.620547	-0.688388	down
MADN2357	Argininosuccinic acid	精氨基琥珀酸	Organic acid and Its derivatives	有机酸及其衍生物	Organic acid and Its derivatives	有机酸及其衍生物	C10H18N4O6	1a	2387-71-5	119573	138740	96972.5	191523	164986	88868.5	211428	195817	158971	212105	181351	314035	1.61218	0.01747	0.135259	0.628608	-0.669767	down
MADN2389	5-Hydroxypyridine-2(1H)-one	5-羟基吡啶-2(1H)-酮	Heterocyclic compounds	杂环化合物	Pyridine and pyridine derivatives	吡啶及其衍生物	C5H5NO2	1b	59273-17-5	134895	148429	134531	199710	155994	123668	163497	232397	162392	225106	282450	289781	1.57284	0.0179278	0.135645	0.661857	-0.595409	down
MADN2496	Thr-His	L-苏氨酸-L-组氨酸	Amino acid and Its metabolites	氨基酸及其代谢物	Small Peptide	小肽	C10H16N4O4	1b	-	13975.7	10197.4	3860.37	1922.96	7712.96	2916.5	19743	12407.6	14437.7	15518.6	7710.57	8647.68	1.35455	0.0391849	0.19411	0.517247	-0.951073	down
MADN2511	6-Thio-dG	2'-脱氧硫鸟苷	Nucleotide and Its metabolites	核苷酸及其代谢物	Nucleotide and Its metabolites	核苷酸及其代谢物	C10H13N5O3S	1b	789-61-7	74441.6	100855	133884	118684	139643	93794.2	152690	122582	163375	140699	138189	175740	1.44657	0.0141552	0.118383	0.740311	-0.433796	down
MADN2579	Asp-Lys	L-天冬氨酸-L-赖氨酸	Amino acid and Its metabolites	氨基酸及其代谢物	Small Peptide	小肽	C10H19N3O5	1b	5891-51-0	19182.4	20507.3	21884.8	15945.9	23754.6	17904.1	30183	42272	36264	27004.8	31800.9	30276.2	1.903	0.000996108	0.0284855	0.60252	-0.730918	down
MADN2911	3,4-Dimethylbenzoic acid	3,4-二甲基苯甲酸	Benzene and substituted derivatives	苯及其衍生物	Benzene and substituted derivatives	苯及其衍生物	C9H10O2	1b	619-04-5	64619.4	60745.1	195007	123842	141257	114841	187614	154740	153080	181981	135071	216424	1.23548	0.0499759	0.224624	0.680634	-0.555049	down
MADN3743HN	N-Acetylproline	N-乙酰脯氨酸	Amino acid and Its metabolites	氨基酸及其代谢物	Amino acid derivatives	氨基酸衍生物	C7H11NO3	1b	68-95-1	40645.7	65439.5	112978	132188	84968.9	67965.9	105176	245193	169915	150022	126969	166870	1.55495	0.0109704	0.105138	0.522936	-0.935295	down
MADN3870	Spongouridine	阿糖尿苷	Nucleotide and Its metabolites	核苷酸及其代谢物	Nucleotide and Its metabolites	核苷酸及其代谢物	C9H12N2O6	1a	3083-77-0	806795	1.05913e+06	904263	1.37467e+06	1.05087e+06	1.04292e+06	979683	1.6665e+06	1.04583e+06	1.39769e+06	1.88378e+06	1.84408e+06	1.29927	0.0460896	0.212804	0.707526	-0.499145	down
MADN3875HN	2'-Deoxyuridine 5'-monophosphate	2-脱氧尿苷-5'-单磷酸	Nucleotide and Its metabolites	核苷酸及其代谢物	Nucleotide and Its metabolites	核苷酸及其代谢物	C9H13N2O8P	1b	964-26-1	509114	1.10415e+06	517369	1.03447e+06	1.12808e+06	915423	1.45979e+06	2.51676e+06	2.03968e+06	1.67913e+06	1.03636e+06	2.24519e+06	1.67681	0.00553854	0.0791297	0.474506	-1.0755	down
MADN4012	Uridine-5'-diphospho-N-acetylgalactosamine?disodium?salt	尿苷二磷酸-N-乙酰氨基葡萄糖(UDP-GlcNAc )	Nucleotide and Its metabolites	核苷酸及其代谢物	Nucleotide and Its metabolites	核苷酸及其代谢物	C17H27N3O17P2	1b	528-04-1	228305	347677	245676	338160	245662	173271	285458	342622	377763	425240	326150	440251	1.46182	0.0187817	0.13687	0.718437	-0.477067	down
MEDL01927HN	Benzoylmalic acid	苯甲酰苹果酸	Phenolic acids	酚酸类	Phenolic acids	酚酸类	C11H10O6	3	22138-51-8	5100.46	10159.1	5087.8	5973.74	6474.75	6920.51	17709	17884.8	8162.39	12852.1	10595.2	10125.9	1.68273	0.0111472	0.106041	0.513599	-0.961286	down
MEDL02284HN	1,3,5-Trihydroxybenzene	间苯三酚	Benzene and substituted derivatives	苯及其衍生物	Phenolics	苯酚类	C6H6O3	1b	108-73-6	36405.3	47979.6	40563.2	44006.7	65414.3	60495.7	68577.8	96905.4	81277.3	80278.8	67218.6	71231.7	1.72225	0.00143928	0.0354116	0.633451	-0.658696	down
MEDN0045	L-Cysteine	L-半胱氨酸	Amino acid and Its metabolites	氨基酸及其代谢物	Amino acids	氨基酸	C3H7NO2S	1b	52-90-4	2751.24	2751.24	2751.24	2751.24	2751.24	2751.24	36004.6	17519.5	28309.9	23217.4	40465.6	2751.24	1.77839	0.0107961	0.10403	0.111335	-3.16702	down
MEDN0049	L-Saccharopine	L-酵母氨酸	Amino acid and Its metabolites	氨基酸及其代谢物	Amino acids	氨基酸	C11H20N2O6	1b	997-68-2	445529	411884	406452	433343	327003	388967	557278	582829	578427	891968	670859	534630	1.78271	0.00650436	0.0828868	0.632386	-0.661123	down
MEDN0071	S-Sulfo-L-Cysteine	S-磺基-L-半胱氨酸	Amino acid and Its metabolites	氨基酸及其代谢物	Amino acid derivatives	氨基酸衍生物	C3H7NO5S2	1b	1637-71-4	4554.06	31486.6	41376.9	57036.5	48746.9	33224.1	59870.9	46625.6	56343.2	55556	46832.6	77346.7	1.00803	0.0413725	0.197713	0.63176	-0.662552	down
MEDN0084	Benzoic Acid	苯甲酸	Benzene and substituted derivatives	苯及其衍生物	Benzene and substituted derivatives	苯及其衍生物	C7H6O2	1a	65-85-0	631813	759743	702616	712625	680471	685958	845629	818743	756397	719301	785867	721540	1.46093	0.016263	0.130056	0.897955	-0.155285	down
MEDN0107	Glycolithocholic acid	甘氨石胆酸	Bile acids	胆汁酸	Bile acids	胆汁酸	C26H43NO4	1a	474-74-8	14578.4	14549.7	12827.5	13647.2	13649.8	10260	19729.8	17068.7	16228	21403.6	29042.8	15410.6	1.6205	0.0229933	0.150989	0.668828	-0.580293	down
MEDN0169	Uracil	尿嘧啶	Nucleotide and Its metabolites	核苷酸及其代谢物	Nucleotide and Its metabolites	核苷酸及其代谢物	C4H4N2O2	1a	66-22-8	160535	244743	196727	267228	184303	242239	216149	381685	205519	286991	382271	380831	1.2567	0.0447159	0.207543	0.699117	-0.516394	down
MEDN0231	L-Fucose	L-岩藻糖	Carbohydrates and Its metabolites	碳水化合物及其代谢物	Sugars	糖类	C6H12O5	1a	2438-80-4	13736	19549.4	34444	35263.8	46855.6	43701.8	33083.3	82780.3	69233	60108.7	48174.1	104581	1.41755	0.0206296	0.14232	0.486357	-1.03991	down
MEDN0235	N-Acetyl-D-Glucosamine	N-乙酰氨基葡萄糖	Carbohydrates and Its metabolites	碳水化合物及其代谢物	Sugar derivatives	糖衍生物	C8H15NO6	1b	7512-17-6	86795.1	83086.2	101402	68486.8	51689	55926.1	45241.5	44635.2	57518.6	28338.5	48935.7	28831.6	1.61089	0.00746842	0.0865458	1.76483	0.819527	up
MEDN0299	Adipic Acid	己二酸	Organic acid and Its derivatives	有机酸及其衍生物	Organic acid and Its derivatives	有机酸及其衍生物	C6H10O4	1a	124-04-9	49709.7	54093	127466	121839	59941	79992.5	31849.4	32774.5	33928.4	20353.4	51246.7	63695	1.54047	0.0270154	0.158202	2.10839	1.07614	up
MEDN0321	Quinic acid	奎宁酸	Organic acid and Its derivatives	有机酸及其衍生物	Organic acid and Its derivatives	有机酸及其衍生物	C7H12O6	1a	77-95-2	1.48856e+07	2.00415e+07	2.36011e+07	2.03274e+07	2.17468e+07	2.22078e+07	2.64245e+07	2.25098e+07	2.80336e+07	2.90665e+07	2.13082e+07	2.61605e+07	1.32809	0.0155824	0.128501	0.80005	-0.321837	down
MEDN0348	TXB2	血栓素B2	FA	脂肪酰类	Oxidized lipids	氧化脂质	C20H34O6	1a	54397-85-2	125180	110916	96721.9	176961	133509	179267	195836	148854	213132	213007	163822	284895	1.44421	0.0220674	0.148036	0.674476	-0.56816	down
MEDN0421	Cyclic Amp	腺苷-3'-5'-环单磷酸水合物	Nucleotide and Its metabolites	核苷酸及其代谢物	Nucleotide and Its metabolites	核苷酸及其代谢物	C10H12N5O6P	1b	60-92-4	152591	203893	181366	188442	176726	149415	222343	316929	230716	251320	199620	276871	1.74888	0.00565534	0.0791297	0.702653	-0.509116	down
MEDN0428	N6-Succinyl Adenosine	N6-琥珀酰腺苷	Nucleotide and Its metabolites	核苷酸及其代谢物	Nucleotide and Its metabolites	核苷酸及其代谢物	C14H17N5O8	1a	4542-23-8	782149	1.16139e+06	828024	1.66586e+06	1.26211e+06	1.03827e+06	2.22313e+06	2.38774e+06	1.82898e+06	2.24913e+06	1.91713e+06	3.15647e+06	1.88371	0.000775223	0.0234317	0.489575	-1.0304	down
MEDN0506	N-Acetylglucosamine 1-Phosphate	N-乙酰葡萄糖胺 1-磷酸	Carbohydrates and Its metabolites	碳水化合物及其代谢物	Phosphate sugars	磷酸糖	C8H16NO9P	1a	6866-69-9	5.63251e+06	4.93184e+06	4.32503e+06	5.29969e+06	4.37932e+06	3.43103e+06	6.89191e+06	5.87815e+06	5.71608e+06	6.3407e+06	5.90432e+06	7.02977e+06	1.75218	0.00262308	0.0540781	0.741492	-0.431497	down
MEDN0589	Cyclamic acid	甜蜜素	Organic acid and Its derivatives	有机酸及其衍生物	Organic acid and Its derivatives	有机酸及其衍生物	C6H13NO3S	1a	100-88-9	46732.4	58436.7	50504.9	26505.4	62583.8	91468.5	16198.5	13367.7	11529.7	19428.9	11074.8	23259.9	1.95025	0.0051287	0.0769428	3.54452	1.82559	up
MEDN0602	Deoxyguanosine 5'-monophosphate(dGMP)	2'-脱氧鸟苷5'-一磷酸(dGMP)	Nucleotide and Its metabolites	核苷酸及其代谢物	Nucleotide and Its metabolites	核苷酸及其代谢物	C10H14N5O7P	3	902-04-5	2.83537e+06	2.95688e+06	3.00824e+06	3.17676e+06	2.75127e+06	2.94929e+06	3.67037e+06	4.21808e+06	4.12617e+06	3.84682e+06	3.14434e+06	4.93341e+06	1.77479	0.00706616	0.0847582	0.738446	-0.437436	down
MEDN0651	Succinic anhydride	琥珀酸酐	Organic acid and Its derivatives	有机酸及其衍生物	Organic acid and Its derivatives	有机酸及其衍生物	C4H4O3	1a	108-30-5	1.06689e+07	7.16099e+06	1.0538e+07	6.00706e+06	6.51731e+06	1.35327e+07	3.39725e+06	2.54988e+06	3.99735e+06	4.76767e+06	4.53239e+06	4.5728e+06	1.89239	0.00723878	0.0855623	2.2851	1.19226	up
MEDN0741	Methanesulfonic acid	甲磺酸	Organic acid and Its derivatives	有机酸及其衍生物	Sulfonic acids	磺酸类化合物	CH4O3S	1a	75-75-2	1.1374e+06	1.18789e+06	1.17003e+06	1.46722e+06	1.51011e+06	1.32241e+06	1.51024e+06	1.61478e+06	1.59392e+06	1.84097e+06	1.4937e+06	1.94186e+06	1.67602	0.00433447	0.071607	0.77986	-0.358712	down
MEDN0769	14(S)-HDHA	14S-羟基-4Z,7Z,10Z,12E,16Z,19Z-二十二碳六烯酸	FA	脂肪酰类	Oxidized lipids	氧化脂质	C22H32O3	1b	119433-37-3	31225.9	72670.9	20317.4	46753.2	108865	78818.7	180820	127186	137344	98069.1	81912.3	194385	1.55547	0.00759177	0.0870293	0.437531	-1.19254	down
MEDN0794	PGF1α	前列腺素F1α	FA	脂肪酰类	Oxidized lipids	氧化脂质	C20H36O5	1b	745-62-0	15020.5	17165.8	10163.8	22159.6	21393.2	14443.3	32071.6	20023.8	25671.4	15545.2	25920.3	29141.9	1.42508	0.0281676	0.162164	0.676304	-0.564256	down
MEDN0797	PGJ2	前列腺素J2	FA	脂肪酰类	Oxidized lipids	氧化脂质	C20H30O4	1a	60203-57-8	34269	66202.5	76004.6	71654.1	79894	72121.3	133026	77653.5	118027	98491	81713.2	95570.3	1.38112	0.0121758	0.109582	0.661966	-0.595172	down
MEDN0807	FFA(14:0)	十四烷酸	FA	脂肪酰类	FFA	游离脂肪酸	C14H28O2	1a	544-63-8	21180.3	11097.4	11809.2	3298.86	13787.5	15584.1	19874.1	24050.2	15883	21723	17103.6	18693.6	1.12125	0.0386671	0.193663	0.654214	-0.612165	down
MEDN0822	Cysteine-glutathione disulfide	半胱氨酸二硫化谷胱甘肽	Amino acid and Its metabolites	氨基酸及其代谢物	Small Peptide	小肽	C13H22N4O8S2	1b	13081-14-6	558981	5.50858e+06	5.13345e+06	9.69201e+06	7.67518e+06	3.37807e+06	1.08501e+07	1.61333e+07	1.31923e+07	1.29164e+07	1.36658e+07	1.33099e+07	1.43366	0.000744726	0.0231728	0.39899	-1.32558	down
MEDN1235N	(S)-2-amino-6-oxopimelic acid	L-2-氨基-6-氧庚二酸	Organic acid and Its derivatives	有机酸及其衍生物	Organic acid and Its derivatives	有机酸及其衍生物	C7H11NO5	2	75650-93-0	1.18991e+06	1.45452e+06	1.93212e+06	1.85565e+06	1.6398e+06	1.41794e+06	1.96849e+06	1.90853e+06	2.35055e+06	1.85191e+06	1.78019e+06	2.10173e+06	1.43577	0.0176325	0.135645	0.793379	-0.333917	down
MEDN1239	5-O-(1-carboxyvinyl)-3-phosphate	5-O-(1-羧基乙烯基)-3-磷酸酯	Organic acid and Its derivatives	有机酸及其衍生物	Phosphoric acids	磷酸类化合物	C10H13O10P	3	89771-75-5	278146	385807	529519	320105	400966	392256	427119	620656	571356	577296	486543	606988	1.5032	0.00576656	0.0791297	0.701163	-0.512178	down
MEDN1264	LPE(0:0/22:4)	LPE(0:0/22:4)	GP	甘油磷脂类	LPE	溶血磷脂酰乙醇胺	C27H48NO7P	2	-	697932	987077	978614	1.76764e+06	1.44629e+06	1.06379e+06	2.55027e+06	2.84999e+06	2.18247e+06	2.28483e+06	1.31991e+06	1.82468e+06	1.68815	0.00462859	0.0726239	0.533451	-0.906574	down
MEDN1490	FFA(16:2)	十六碳二烯酸	FA	脂肪酰类	FFA	游离脂肪酸	C16H28O2	2	28290-73-5	3.36345e+06	2.63087e+06	3.21707e+06	2.16104e+06	3.50062e+06	4.64607e+06	5.55132e+06	5.11685e+06	3.7958e+06	4.37089e+06	4.47788e+06	3.81314e+06	1.36944	0.0187356	0.13687	0.719576	-0.474782	down
MEDN1608	FFA(22:4)	十二碳四烯酸	FA	脂肪酰类	FFA	游离脂肪酸	C22H36O2	1a	28874-58-0	1.77749e+06	1.72481e+06	2.48948e+06	2.32187e+06	2.55273e+06	2.17938e+06	3.22743e+06	2.90979e+06	1.91387e+06	2.81215e+06	2.4318e+06	3.14105e+06	1.23785	0.0479044	0.218341	0.793726	-0.333286	down
MEDN1640	Glu-Tyr	谷氨酸-酪氨酸	Amino acid and Its metabolites	氨基酸及其代谢物	Small Peptide	小肽	C14H18N2O6	2	3422-39-7	173026	291721	379297	286548	290084	252147	310633	426345	365013	507017	458722	693369	1.4811	0.0194915	0.138233	0.605854	-0.722957	down
MEDN1743	3-Hydroxy-4-methoxybenzoic acid	3-羟基-4-甲氧基苯甲酸	Benzene and substituted derivatives	苯及其衍生物	Benzene and substituted derivatives	苯及其衍生物	C8H8O4	1a	645-08-9	12139.6	42535.6	41734.1	48161.3	33757	30800.6	12008.4	19263.9	9309.32	11215.1	12714.8	24760.2	1.54663	0.0102403	0.102017	2.3426	1.22811	up
MEDN1805	FFA(16:1)	棕榈油酸	FA	脂肪酰类	FFA	游离脂肪酸	C16H30O2	1a	373-49-9	1.45798e+07	1.09554e+07	1.77058e+07	5.39701e+06	2.00666e+07	1.45871e+07	2.40279e+07	2.22151e+07	1.70327e+07	2.0846e+07	18961205	2.17235e+07	1.26319	0.0208576	0.143336	0.667369	-0.583444	down
MEDN1836	delta-12-Prostaglandin J2	Δ12-前列腺素 J2	FA	脂肪酰类	Oxidized lipids	氧化脂质	C20H30O4	1a	87893-54-7	45118	77438.5	96267.5	151568	147971	108449	147597	159546	136373	164607	144534	143890	1.27618	0.0432186	0.203837	0.699139	-0.516348	down
MEDN1861	N-Myristoylglycine	N-肉豆蔻酰甘氨酸	Amino acid and Its metabolites	氨基酸及其代谢物	Amino acid derivatives	氨基酸衍生物	C16H31NO3	1b	14246-55-0	7209.51	4325.97	5966.2	5723.38	2206.2	5773.48	10811.4	6921.63	8517.03	7570.28	13076.5	14829.1	1.50938	0.00927261	0.0972801	0.505537	-0.984111	down
MEDN1901	Dehydrolithocholic acid	脱氢石胆酸	Bile acids	胆汁酸	Bile acids	胆汁酸	C24H38O3	1b	1553-56-6	294402	266238	250764	138830	246941	252434	414388	297209	314743	413890	295718	304420	1.37408	0.0119464	0.109183	0.710464	-0.493166	down
MEDN2282	p-Cresol glucuronide	对甲酚葡糖苷酸	Benzene and substituted derivatives	苯及其衍生物	Benzene and substituted derivatives	苯及其衍生物	C13H16O7	3	17680-99-8	11755.9	29190	37937	7051.57	15836.3	14657.9	360.739	360.739	360.739	360.739	360.739	360.739	2.12596	0.0104913	0.103547	53.7917	5.74931	up
MEDN2284	LPE(O-18:2)	LPE(O-18:2)	GP	甘油磷脂类	LPE	溶血磷脂酰乙醇胺	C23H46NO6P	3	-	21770.8	43193.8	40768.8	25760.7	50318.8	61273.4	83325.3	76578.6	60133.4	70115.3	61887.2	55193	1.46281	0.00516424	0.0769428	0.596922	-0.744385	down
MEDN2339	3beta-Hydroxy-5-cholestenoate	3-β-羟基-5-胆甾醇酸酯	Hormones and hormone related compounds	激素及激素相关物质	Hormones and hormone related compounds	激素及激素相关物质	C27H44O3	1b	6561-58-6	1184.49	1184.49	1184.49	1184.49	1184.49	1184.49	58336.4	85641.6	54921	47988.1	74170.8	78609.5	2.14438	0.00012177	0.0118506	0.0177821	-5.81343	down
MEDN2351	2-Phospho-D-glyceric acid	2-磷酸-D-甘油酸	Organic acid and Its derivatives	有机酸及其衍生物	Phosphoric acids	磷酸类化合物	C3H7O7P	1a	3443-57-0	1.01105e+06	1.25443e+06	1.7278e+06	973098	1.18115e+06	1.3849e+06	769266	1.03613e+06	782991	779699	978863	686294	1.70491	0.012393	0.110416	1.49653	0.581624	up
MEDN2366	LPE(0:0/18:1)	LPE(0:0/18:1)	GP	甘油磷脂类	LPE	溶血磷脂酰乙醇胺	C23H46NO7P	3	-	3.14228e+06	4.9771e+06	5.06784e+06	6.88904e+06	4.83745e+06	4.97298e+06	1.0663e+07	8.88479e+06	8.05307e+06	8.71747e+06	6.41136e+06	6.54633e+06	1.68047	0.00306028	0.0598265	0.606516	-0.721384	down
MEDN2371	LPE(22:3/0:0)	LPE(22:3/0:0)	GP	甘油磷脂类	LPE	溶血磷脂酰乙醇胺	C27H50NO7P	3	-	41627.2	52400	41155.5	76917	53466.6	58219.5	138386	122204	115691	94005.4	56499.3	86947.7	1.70556	0.00787162	0.087776	0.527569	-0.92257	down
MEDN2395	LPA(22:6)	溶血磷脂酸_LPA(22:6)	GP	甘油磷脂类	LPA	溶血磷脂酸	C25H39O7P	3	-	205828	182135	204664	243048	260156	250215	199007	191530	170417	163132	170706	219603	1.28611	0.0339509	0.18131	1.20787	0.272467	up
MEDN3090	2'-O-methylinosine	2''-甲氧基肌苷	Nucleotide and Its metabolites	核苷酸及其代谢物	Nucleotide and Its metabolites	核苷酸及其代谢物	C11H14N4O5	1a	3881-21-8	34576.8	22497.3	17528.2	20303.4	17529	27706.9	42175.4	31591.3	37846.7	40013.3	42233.7	48427.7	1.7509	0.000795483	0.0235065	0.578408	-0.789839	down
MEDN3401	Lithocholenic acid	石胆烯酸	Bile acids	胆汁酸	Bile acids	胆汁酸	C24H38O3	1b	1053-37-8	11954.1	9914.53	33265.1	7144.5	38482.6	12992.7	1428.9	1428.9	1428.9	1428.9	1428.9	1428.9	2.02069	0.0235953	0.15266	13.2682	3.7299	up
MEDN3592	Erythronic acid	D-赤藓酸钾盐	Organic acid and Its derivatives	有机酸及其衍生物	Organic acid and Its derivatives	有机酸及其衍生物	C4H8O5	1b	-	197184	39436.8	362956	493332	352111	381673	39436.8	39436.8	39436.8	39436.8	39436.8	39436.8	1.77748	0.00992014	0.100505	7.71992	2.94859	up
MEDN3691	Galactose	半乳糖	Carbohydrates and Its metabolites	碳水化合物及其代谢物	Sugars	糖类	C6H12O6	2	41414-75-9	317378	550037	343688	480441	562636	511602	930204	736452	686312	857683	645858	762236	1.77299	0.000505193	0.020357	0.598817	-0.739813	down
MEDN4125	Glyceraldehyde	甘油醛	Aldehyde,Ketones,Esters	醛、酮、酯类	Aldehydes	醛类	C3H6O3	2	56-82-6	83702	92297.2	93823	94800.7	109392	96640.6	197997	178047	149231	122361	141633	166962	1.96194	0.0015118	0.0354116	0.596776	-0.744739	down
MEDN4172	6-Methylthioinosine	6-甲基硫代肌苷	Nucleotide and Its metabolites	核苷酸及其代谢物	Nucleotide and Its metabolites	核苷酸及其代谢物	C11H14N4O4S	3	-	35634.1	58282.4	71948.5	90718.5	73527.2	71391.8	92397.5	120746	94492.1	91473	72571.4	139084	1.39779	0.0189415	0.13687	0.657378	-0.605206	down
MEDP0047	Histamine	组胺	Alcohol and amines	醇、胺类	Polyamines	多胺	C5H9N3	1a	51-45-6	2.36388e+06	4.645e+06	4.55438e+06	3.42053e+06	2.46157e+06	2.06348e+06	6.82113e+06	6.75394e+06	8.7033e+06	6.54009e+06	3.47746e+06	4.68809e+06	1.55863	0.0100781	0.101526	0.527494	-0.922774	down
MEDP0053	L-Dopa	L-多巴	Amino acid and Its metabolites	氨基酸及其代谢物	Amino acid derivatives	氨基酸衍生物	C9H11NO4	1b	59-92-7	91298.8	129848	101838	50828	43882.3	48949.5	8776.45	8776.45	8776.45	8776.45	8776.45	8776.45	2.07809	0.00485124	0.0745109	8.86169	3.14758	up
MEDP0175	Pyrimidine	嘧啶	Nucleotide and Its metabolites	核苷酸及其代谢物	Nucleotide and Its metabolites	核苷酸及其代谢物	C4H4N2	1a	289-95-2	165250	182448	198489	196677	200375	176029	243006	240129	216858	226226	224526	236217	1.92353	0.000149084	0.0120148	0.806993	-0.309373	down
MEDP0244	All-Trans-13,14-Dihydroretinol	反式-13,14-二羟视黄醇	CoEnzyme and vitamins	辅酶和维生素	CoEnzyme and vitamins	辅酶和维生素	C20H32O	1b	115797-14-3	1718.22	1718.22	18923.1	1718.22	1718.22	1718.22	8591.08	31899.4	11324.2	16174.1	22571.9	23500.3	1.68216	0.0105124	0.103547	0.241224	-2.05156	down
MEDP0245	Nicotinamide-N-Oxide	N-氧代烟酰胺	CoEnzyme and vitamins	辅酶和维生素	CoEnzyme and vitamins	辅酶和维生素	C6H6N2O2	1b	1986-81-8	18896.8	39341.1	25791.4	21669.8	23016.2	15579.4	100228	101177	49172.1	76527.6	74473	72880	1.9848	0.000439249	0.0189948	0.304126	-1.71726	down
MEDP0250	Riboflavin	核黄素	CoEnzyme and vitamins	辅酶和维生素	CoEnzyme and vitamins	辅酶和维生素	C17H20N4O6	1a	83-88-5	9.33771e+06	9.25213e+06	1.07063e+07	1.03583e+07	1.17826e+07	9.31327e+06	1.55518e+07	1.17037e+07	1.26046e+07	1.37094e+07	1.16102e+07	1.69979e+07	1.71127	0.00824961	0.0902874	0.739255	-0.435855	down
MEDP0251	Trigonelline	葫芦巴碱	CoEnzyme and vitamins	辅酶和维生素	CoEnzyme and vitamins	辅酶和维生素	C7H7NO2	1a	535-83-1	2.94282e+06	4.35626e+06	3.64197e+06	2.93775e+06	2.70754e+06	2.61053e+06	4.11442e+06	4.38434e+06	4.84745e+06	3.93544e+06	3.07016e+06	4.10527e+06	1.3126	0.0373083	0.190627	0.78492	-0.349382	down
MEDP0364	Trans-3-Hydroxycotinine	反式-3-羟基可替宁	Heterocyclic compounds	杂环化合物	Heterocyclic compounds	杂环化合物	C10H12N2O2	1a	34834-67-8	15184.2	17886.5	15156	12464	8711.03	12733.7	19156.9	29691.8	26462.5	26530.9	9039.87	21852.7	1.19617	0.0386575	0.193663	0.618794	-0.692469	down
MEDP0510	Carnitine C2:0	乙酰肉碱	FA	脂肪酰类	CAR	酰基肉碱	C9H17NO4	1a	14992-62-2	691951	1.41685e+06	614007	1.28037e+06	1.60777e+06	925423	2.0119e+06	1.89346e+06	1.00154e+06	2.07847e+06	2.05374e+06	1.8741e+06	1.46554	0.0112252	0.106041	0.598941	-0.739514	down
MEDP0535	Triethyl-phosphate	磷酸三乙酯	Organic acid and Its derivatives	有机酸及其衍生物	Phosphoric acids	磷酸类化合物	C6H15O4P	1b	78-40-0	38353.4	24828	9989.19	40506.1	30496.5	26018.8	49823.5	54054.2	49965.6	45620.5	66934.7	39940.8	1.57371	0.00324332	0.0625043	0.555567	-0.847968	down
MEDP0537	LPC(O-16:0/2:0)	LPC(O-16:0/2:0)	GP	甘油磷脂类	LPC	溶血磷脂酰胆碱	C26H54NO7P	3	74389-68-7	1.87103e+07	1.49189e+07	1.87275e+07	1.70359e+07	1.96095e+07	1.78883e+07	3.32055e+07	2.52272e+07	2.54903e+07	2.29853e+07	2.31764e+07	2.12851e+07	1.79898	0.00589121	0.0791297	0.706155	-0.501943	down
MEDP0652	Methyl-cinnamate	肉桂酸甲酯	Benzene and substituted derivatives	苯及其衍生物	Benzene and substituted derivatives	苯及其衍生物	C10H10O2	1b	103-26-4	612602	578188	482936	536265	468167	613470	880513	770749	755959	791417	672053	532104	1.53908	0.010718	0.103841	0.747623	-0.419618	down
MEDP0658	Ethyl-dodecanoate	月桂酸乙酯	Alcohol and amines	醇、胺类	Amines	胺类	C14H28O2	1b	106-33-2	1.32291e+06	1.27602e+06	1.19798e+06	1.34956e+06	1.2437e+06	1.19638e+06	2.10191e+06	1.8036e+06	1.6411e+06	2.57149e+06	2.1736e+06	1.14636e+06	1.54094	0.0237336	0.15266	0.663272	-0.592326	down
MEDP0707	2-Pentadecanone	2-十五烷酮	Aldehyde,Ketones,Esters	醛、酮、酯类	Ketones	酮类	C15H30O	1b	2345-28-0	319017	320171	256280	349562	329654	250303	630398	479928	518056	641503	508802	332867	1.81671	0.00419306	0.0714836	0.586519	-0.76975	down
MEDP0821	6-Methylnicotinamide	6-甲基烟酰胺	Heterocyclic compounds	杂环化合物	Pteridines and derivatives	蝶啶及其衍生物	C7H8N2O	1a	6960-22-1	8.19495e+06	8.18999e+06	7.16469e+06	1.00967e+07	7.05916e+06	6.96358e+06	8.67251e+06	1.18766e+07	8.68945e+06	1.0191e+07	1.02886e+07	1.12434e+07	1.58563	0.0119467	0.109183	0.781953	-0.354846	down
MEDP0823	(R)-2-Hydroxy-3-phenylpropionic acid	(R)-2-羟基-3-苯基丙酸	Organic acid and Its derivatives	有机酸及其衍生物	Organic acid and Its derivatives	有机酸及其衍生物	C9H10O3	1b	7326-19-4	1.44638e+06	1.44801e+06	1.87686e+06	1.80752e+06	1.64916e+06	1.24283e+06	2.92299e+06	2.59961e+06	2.10854e+06	2.26583e+06	1.7828e+06	1.82869e+06	1.64586	0.0122416	0.109618	0.701097	-0.512313	down
MEDP0827	Isophorone	异佛尔酮	Aldehyde,Ketones,Esters	醛、酮、酯类	Ketones	酮类	C9H14O	1a	78-59-1	51598.7	36443	65830.7	48809.2	56927.1	51329.5	73630	59152.9	79612.7	57477.5	52214.1	77690	1.28652	0.0390773	0.19411	0.777778	-0.362569	down
MEDP0846	4-Methylbenzoic acid	对甲基苯甲酸	Benzene and substituted derivatives	苯及其衍生物	Phenolic acids	酚酸类	C8H8O2	1a	99-94-5	138901	169748	176983	196326	140103	111909	221696	195450	232819	173865	192062	153493	1.29424	0.0476559	0.218174	0.798686	-0.3243	down
MEDP0877	Cytidine 5'-Diphosphocholine	胞苷5'-二磷酸胆碱	Nucleotide and Its metabolites	核苷酸及其代谢物	Nucleotide and Its metabolites	核苷酸及其代谢物	C14H26N4O11P2	1a	987-78-0	2.38496e+06	3.05749e+06	1.24049e+06	2.33164e+06	2.76132e+06	1.82669e+06	4.05288e+06	5.95127e+06	5.20749e+06	4.32054e+06	4.90276e+06	4.87375e+06	1.92759	4.50149e-05	0.00792295	0.464115	-1.10745	down
MEDP0885	Mesoxalic acid	中草酸	Organic acid and Its derivatives	有机酸及其衍生物	Organic acid and Its derivatives	有机酸及其衍生物	C3H2O5	1b	473-90-5	6725.08	6725.08	6725.08	6725.08	6725.08	6725.08	186495	158277	156360	109264	158007	110771	2.14159	9.68322e-05	0.0118506	0.0458958	-4.44549	down
MEDP1045	Biliverdin	去氢胆红素	Tryptamines,Cholines,Pigments	色胺、胆碱、色素	Pigments	色素	C33H34N4O6	1a	114-25-0	70002.4	37450.9	68321.6	49983.9	56004.8	36067.7	70191.5	78132.7	123281	90193	109345	182977	1.67735	0.0190483	0.13687	0.485891	-1.04129	down
MEDP1084HN	Carnitine C12:0	肉碱 C12:0	FA	脂肪酰类	CAR	酰基肉碱	C19H37NO4	1b	25518-54-1	69936.8	64159.2	30714.6	70898.7	27706.1	31058.3	80750.7	115237	66003.9	113468	105492	152899	1.6802	0.00460285	0.0726239	0.464579	-1.106	down
MEDP1090P	Firefly luciferin	萤火虫萤光素	Heterocyclic compounds	杂环化合物	Heterocyclic compounds	杂环化合物	C11H8N2O3S2	2	2591-17-5	3.35373e+07	3.00555e+07	3.38613e+07	3.86678e+07	3.59558e+07	2.85401e+07	4.52386e+07	4.60264e+07	4.43127e+07	4.21386e+07	4.23483e+07	3.48605e+07	1.75551	0.00241775	0.0516466	0.786968	-0.345623	down
MEDP1093P	Allopurinol	别嘌醇	Nucleotide and Its metabolites	核苷酸及其代谢物	Nucleotide and Its metabolites	核苷酸及其代谢物	C5H4N4O	1a	315-30-0 | 180749-08-0 | 180749-06-8 | 73334-58-4 | 180749-09-1 | 180749-07-9 | 184789-03-5 | 291279-53-3	1.56568e+06	3.11559e+06	3.06992e+06	2.04975e+06	1.93472e+06	2.26009e+06	3.79886e+06	3.27981e+06	3.84855e+06	3.45443e+06	2.49448e+06	3.66992e+06	1.44574	0.00834537	0.0907751	0.68119	-0.553872	down
MEDP1171	Butenoyl-PAF	丁烯酰基PAF	Others	其他	Others	其他	C28H56NO7P	2	474944-25-7	79436.7	7276.05	72240.3	112019	81397.7	125991	164705	149185	147257	130727	134602	127170	1.15164	0.0120386	0.109422	0.560374	-0.835539	down
MEDP1196	Biotinamide	生物素酰胺	Alcohol and amines	醇、胺类	Polyamines	多胺	C10H17N3O2S	3	6929-42-6	138889	112145	165000	126470	170536	181551	240539	220825	132825	213858	176588	265859	1.33197	0.0290901	0.164782	0.715389	-0.483199	down
MEDP1197	Hypotaurocyamine	亚牛磺酸胺	Alcohol and amines	醇、胺类	Polyamines	多胺	C3H9N3O2S	2	1119-54-6	5.55344e+07	7.59535e+07	6.56493e+07	9.26431e+07	6.18857e+07	6.81018e+07	9.09699e+07	1.27264e+08	1.03488e+08	9.82656e+07	1.06128e+08	1.00724e+08	1.80081	0.000823012	0.0239213	0.669657	-0.578506	down
MEDP1272	20,26-dihydroxyecdysone	20,26-二羟基蜕皮激素	Hormones and hormone related compounds	激素及激素相关物质	Hormones and hormone related compounds	激素及激素相关物质	C27H44O8	2	19458-46-9	1.36989e+07	1.61489e+07	1.47409e+07	2.0908e+07	1.82512e+07	1.59526e+07	2.26609e+07	2.19035e+07	1.8785e+07	2.01079e+07	1.61965e+07	2.00335e+07	1.37236	0.0411657	0.197262	0.833008	-0.263598	down
MEDP1280	S-Adenosyl-L-Methionine	S-腺苷-L-蛋氨酸	Amino acid and Its metabolites	氨基酸及其代谢物	Amino acid derivatives	氨基酸衍生物	C15H22N6O5S	1a	17176-17-9	4.31424e+06	4.00636e+06	4.27077e+06	5.67064e+06	3.74266e+06	2.75208e+06	4.51619e+06	9.52659e+06	5.10099e+06	6.16156e+06	9.14119e+06	1.16396e+07	1.58304	0.0263535	0.158202	0.537185	-0.896509	down
MEDP1289	Carnitine C6:0	肉碱 C6:0	FA	脂肪酰类	CAR	酰基肉碱	C13H25NO4	1a	6418-78-6	10658.7	13024.1	15322.3	33590.7	20344.9	32815.4	46637.3	57872.1	40189.2	41453.5	52286.8	42274.1	1.72361	0.000592865	0.0224549	0.447988	-1.15847	down
MEDP1295	Cytarabine	阿糖胞苷	Nucleotide and Its metabolites	核苷酸及其代谢物	Nucleotide and Its metabolites	核苷酸及其代谢物	C9H13N3O5	2	147-94-4	4.9125e+06	8.72049e+06	5.84086e+06	1.11697e+07	6.83094e+06	3.95717e+06	1.91036e+07	1.477e+07	1.26942e+07	1.3117e+07	6.70357e+06	1.4078e+07	1.62148	0.00947373	0.0979664	0.514895	-0.95765	down
MEDP1375	Carnitine C20-OH	肉碱 C20-OH	FA	脂肪酰类	CAR	酰基肉碱	C27H53NO5	3	-	9232.57	33350.4	24747.2	24212.1	34874.4	24764.2	53611	53860.4	24216.3	50572.6	31110.8	63516.2	1.33257	0.0191776	0.137104	0.546002	-0.873023	down
MEDP1385	Carnitine C17:1:DC	肉碱 C17:1:DC	FA	脂肪酰类	CAR	酰基肉碱	C24H43NO6	3	-	643443	649780	469363	970908	921787	789926	1.49242e+06	1.44048e+06	798793	1.11257e+06	1.06756e+06	1.24231e+06	1.64029	0.00692568	0.0841044	0.621347	-0.686528	down
MEDP1386	Carnitine C18:2-OH	肉碱 C18:2-OH	FA	脂肪酰类	CAR	酰基肉碱	C25H45NO5	2	-	79946.3	167514	146251	170595	177651	158370	319823	238772	313573	266457	161929	268576	1.59411	0.00350343	0.0660806	0.573775	-0.801444	down
MEDP1388	Carnitine C18:3-OH	肉碱 C18:3-OH	FA	脂肪酰类	CAR	酰基肉碱	C25H43NO5	3	-	13260.3	14796.9	11901	22372.6	22381.9	9390.51	28930.6	30814.4	30425.8	42660.4	28915.5	27032.4	1.86168	0.00061372	0.0224549	0.498483	-1.00438	down
MEDP1390	Carnitine C18:1	肉碱 C18:1	FA	脂肪酰类	CAR	酰基肉碱	C25H47NO4	1a	-	4.41143e+06	7.09809e+06	7.74396e+06	7.34146e+06	9.61241e+06	5.45657e+06	1.08933e+07	9.07904e+06	1.00126e+07	9.9872e+06	9.43982e+06	1.05182e+07	1.59734	0.00768998	0.0870293	0.695207	-0.524484	down
MEDP1391	Carnitine C18:2	肉碱 C18:2	FA	脂肪酰类	CAR	酰基肉碱	C25H45NO4	2	36816-10-1	684456	582580	938954	574582	773081	591273	1.06996e+06	994085	811808	948927	680769	874528	1.37831	0.0303713	0.169915	0.770421	-0.376282	down
MEDP1395	Carnitine C17:0	肉碱 C17:0	FA	脂肪酰类	CAR	酰基肉碱	C24H47NO4	2	-	122832	148752	206680	152397	131749	118900	223645	224510	191944	161549	177107	196351	1.50177	0.0157865	0.129543	0.749984	-0.415069	down
MEDP1398	Carnitine C16:1	肉碱 C16:1	FA	脂肪酰类	CAR	酰基肉碱	C23H43NO4	2	-	1.66185e+06	2.01673e+06	1.89728e+06	2.14886e+06	2.34855e+06	1.67827e+06	3.0203e+06	3.06506e+06	3.0249e+06	3.47081e+06	2.93071e+06	3.30721e+06	2.02122	1.04413e-05	0.00704032	0.624451	-0.67934	down
MEDP1401	Carnitine C14-OH	肉碱 C14-OH	FA	脂肪酰类	CAR	酰基肉碱	C21H41NO5	2	-	493605	593127	571835	806319	791790	805673	1.08923e+06	1.02393e+06	972743	980137	806345	1.12361e+06	1.70452	0.00148993	0.0354116	0.677511	-0.561685	down
MEDP1402	Carnitine C14:1-OH	肉碱 C14:1-OH	FA	脂肪酰类	CAR	酰基肉碱	C21H39NO5	2	-	104256	121575	110422	148915	150307	75443.7	278945	267209	197560	222436	198764	278362	1.97212	0.000145077	0.0120148	0.492572	-1.02159	down
MEDP1404	Carnitine C14:2-OH	肉碱 C14:2-OH	FA	脂肪酰类	CAR	酰基肉碱	C21H37NO5	3	-	8061.72	7597.24	5722.81	20004.1	13847.7	4275.5	20377.9	26395.7	15399.3	28629.7	14004.1	12991.5	1.56959	0.0236365	0.15266	0.505178	-0.985136	down
MEDP1405	Carnitine C14:0	肉碱 C14:0	FA	脂肪酰类	CAR	酰基肉碱	C21H41NO4	1a	-	6.57711e+06	7.31775e+06	9.98661e+06	8.63972e+06	8.21016e+06	6.71319e+06	1.09716e+07	1.10034e+07	1.1851e+07	9.6348e+06	1.06372e+07	1.07451e+07	1.77335	0.0015176	0.0354116	0.731683	-0.450709	down
MEDP1409	Carnitine C12-OH	肉碱 C12-OH	FA	脂肪酰类	CAR	酰基肉碱	C19H37NO5	2	-	265506	280261	289484	432816	443104	292533	691992	684433	590231	633141	543155	614390	1.98666	5.09087e-05	0.00792295	0.533277	-0.907043	down
MEDP1410	Carnitine C11:DC	肉碱 C11:DC	FA	脂肪酰类	CAR	酰基肉碱	C18H33NO6	2	-	225608	278395	241615	377642	394208	244206	664635	674270	576488	585610	523338	562032	2.01202	1.77637e-05	0.00704032	0.491213	-1.02558	down
MEDP1422	Carnitine C8-OH	肉碱 C8-OH	FA	脂肪酰类	CAR	酰基肉碱	C15H29NO5	2	-	274583	321056	163779	262709	299520	258200	524437	434828	360054	423406	302870	397168	1.68402	0.0040374	0.0701795	0.646746	-0.62873	down
MEDP1496	L-2-Aminobutyric acid	L-2-氨基丁酸	Organic acid and Its derivatives	有机酸及其衍生物	Organic acid and Its derivatives	有机酸及其衍生物	C4H9NO2	1a	1492-24-6	1.77842e+06	1.4275e+06	1.35691e+06	2.03874e+06	2.15746e+06	1.75109e+06	2.36936e+06	2.23862e+06	1.9208e+06	2.19634e+06	1.94278e+06	2.06192e+06	1.42687	0.0385398	0.193663	0.82563	-0.276433	down
MEDP1507	Phe-Asn	L-苯丙氨酰-L-天冬酰胺	Amino acid and Its metabolites	氨基酸及其代谢物	Small Peptide	小肽	C13H17N3O4	1b	-	21648.4	23049.7	6940.38	17195.9	27621.4	8426.95	26494.5	27441.4	23412.7	23155	23113.5	35491.5	1.35795	0.049581	0.224056	0.659189	-0.601235	down
MEDP1511	Met-Glu	L-蛋氨酸-L-谷氨酸	Amino acid and Its metabolites	氨基酸及其代谢物	Small Peptide	小肽	C10H18N2O5S	1a	14517-44-3	1068.8	22792.1	11580.7	6148.85	14956	16119.7	1068.8	1068.8	5344	10293.5	1068.8	1068.8	1.36989	0.0391372	0.19411	3.64923	1.86759	up
MEDP1526	Carnitine C15	肉碱 C15	FA	脂肪酰类	CAR	酰基肉碱	C22H43NO4	2	-	216134	330524	217678	233487	315046	188839	403424	473711	285919	434639	330278	455764	1.71463	0.00375432	0.0687586	0.629981	-0.66662	down
MEDP1528	Carnitine C18:1-OH	肉碱 C18:1-OH	FA	脂肪酰类	CAR	酰基肉碱	C25H47NO5	2	-	524746	481218	676436	701491	722687	680938	832390	890699	861170	835439	828182	829487	1.73032	0.00289951	0.0584185	0.74596	-0.422829	down
MEDP1529	Carnitine C14:2:DC	肉碱 C14:2:DC	FA	脂肪酰类	CAR	酰基肉碱	C21H35NO6	2	-	1.82328e+06	1.9635e+06	1.60635e+06	2.34132e+06	2.64545e+06	1.64838e+06	3.64234e+06	3.35314e+06	2.53226e+06	3.4066e+06	3.01814e+06	3.42308e+06	1.90228	0.000372722	0.0169445	0.620796	-0.687808	down
MEDP1530	Carnitine C18-OH	肉碱 C18-OH	FA	脂肪酰类	CAR	酰基肉碱	C25H49NO5	2	-	82915.1	82673.5	143178	80591.2	137361	135308	169612	209234	128588	141790	124986	135256	1.2429	0.0482518	0.21936	0.727928	-0.458132	down
MEDP1533	Carnitine C22:6	肉碱 C22:6	FA	脂肪酰类	CAR	酰基肉碱	C29H45NO4	3	-	79378.2	242538	220700	256358	292104	139189	359949	360358	339468	413795	272171	399641	1.50141	0.00380053	0.0687586	0.573449	-0.802263	down
MEDP1593P	S-Lactoylglutathione	脂酰谷胱甘肽	Organic acid and Its derivatives	有机酸及其衍生物	Organic acid and Its derivatives	有机酸及其衍生物	C13H21N3O8S	2	25138-66-3	1.14499e+07	1.13413e+07	1.65455e+07	3.23512e+07	1.80907e+07	8.41797e+06	3.26026e+07	4.22586e+07	4.33745e+07	3.6695e+07	4.17244e+07	3.59051e+07	1.86289	0.00062058	0.0224549	0.422242	-1.24386	down
MEDP1644	Aniline	苯胺	Alcohol and amines	醇、胺类	Amines	胺类	C6H7N	1a	62-53-3	159791	170988	244773	184319	145987	137311	105687	110525	124744	141363	120725	160292	1.47784	0.0322834	0.176756	1.36659	0.450581	up
MEDP1673	Ile-Ile-Thr	异亮氨酸-异亮氨酸-苏氨酸	Amino acid and Its metabolites	氨基酸及其代谢物	Small Peptide	小肽	C16H31N3O5	3	-	24834.8	18482.7	2637.72	23631.7	39816	28095.1	47589.7	32480	30595.6	47064.7	43584	35259.8	1.1899	0.021815	0.147626	0.581205	-0.78288	down
MEDP1735	2,6-Diamino-5-hydroxyhexanoic acid	2,6-二氨基-5-羟基己酸	Amino acid and Its metabolites	氨基酸及其代谢物	Amino acid derivatives	氨基酸衍生物	C6H14N2O3	1b	13204-98-3	52726.9	51464.3	59601.9	43738.1	60610	44014.2	48260.4	74553.3	53725.2	71145.5	69116.6	69919.2	1.25969	0.0440785	0.205121	0.807187	-0.309025	down
MEDP1736	5-Methylcytidine	5-甲基胞苷	Nucleotide and Its metabolites	核苷酸及其代谢物	Nucleotide and Its metabolites	核苷酸及其代谢物	C10H15N3O5	1a	2140-61-6	370743	785422	820893	526261	588170	522626	926398	833951	783719	847432	631585	808011	1.25987	0.0363102	0.186064	0.748094	-0.418708	down
MEDP1742	Ala-Phe	L-丙氨酰-L-苯丙氨酸	Amino acid and Its metabolites	氨基酸及其代谢物	Small Peptide	小肽	C12H16N2O3	1b	3061-90-3	76444.2	85016.4	73979.5	65456.8	69434.6	36063	114438	124379	101034	96165.4	95275.6	110274	1.72203	0.00118157	0.0308078	0.63344	-0.65872	down
MEDP1791	nicotinamide riboside	烟酰胺核苷	Nucleotide and Its metabolites	核苷酸及其代谢物	Nucleotide and Its metabolites	核苷酸及其代谢物	C11H15N2O5+	1b	1341-23-7	116606	116391	170176	228658	146892	118740	136950	250659	157287	247845	324946	264464	1.31401	0.043436	0.203837	0.649322	-0.622993	down
MEDP1825	Dihydrokavain	二氢醉椒素	Benzene and substituted derivatives	苯及其衍生物	Benzene and substituted derivatives	苯及其衍生物	C14H16O3	1a	587-63-3	29776.4	45290.3	61790.1	41580.2	52457.5	69200.1	131679	100208	84490.9	88950.5	64932.8	57196.2	1.47909	0.0161843	0.130056	0.568946	-0.813636	down
MEDP1863	Gly-His	甘氨酸-组氨酸	Amino acid and Its metabolites	氨基酸及其代谢物	Small Peptide	小肽	C8H12N4O3	3	-	6770.76	60016.7	6770.76	6770.76	6770.76	6770.76	76832.2	50915.7	48772.8	63755.5	44459	42081.1	1.74655	0.00542602	0.0791297	0.287227	-1.79974	down
MEDP1889	Ser-Phe	丝氨酸-苯丙氨酸	Amino acid and Its metabolites	氨基酸及其代谢物	Small Peptide	小肽	C12H16N2O4	3	16875-28-8	107057	168250	103989	127797	153552	125339	224096	137545	203613	274520	178774	227346	1.61175	0.008152	0.0897733	0.630859	-0.66461	down
MEDP1912	Thr-Leu	L-苏氨酸-L-亮氨酸	Amino acid and Its metabolites	氨基酸及其代谢物	Small Peptide	小肽	C10H20N2O4	1a	50299-12-2	59186.3	43513.2	60956.6	52458.2	68393.7	40784.8	86351.4	84762.8	77867.2	87090.4	89941.7	94028.3	1.93083	0.0002271	0.0134216	0.625513	-0.676888	down
MEDP1924	Cyclo(Pro-Glu)	环(脯氨酸-谷氨酸)	Amino acid and Its metabolites	氨基酸及其代谢物	Small Peptide	小肽	C10H14N2O4	3	-	97674.3	131716	140134	127494	96582.8	146788	176097	185271	161746	136793	126799	220819	1.35189	0.0259394	0.158202	0.734859	-0.444461	down
MEDP1954	N6-(2-Hydroxyethyl)adenosine	N6-(2-羟乙基)腺苷	Nucleotide and Its metabolites	核苷酸及其代谢物	Nucleotide and Its metabolites	核苷酸及其代谢物	C12H17N5O5	2	4338-48-1	1.5663e+06	2.13641e+06	3.03345e+06	2.48995e+06	2.657e+06	1.9194e+06	3.07307e+06	2.70097e+06	2.80959e+06	2.85525e+06	2.47386e+06	3.45634e+06	1.26441	0.0477447	0.218174	0.79466	-0.33159	down
MEDP1958	2-Hydroxyadenosine	2-羟基腺苷	Nucleotide and Its metabolites	核苷酸及其代谢物	Nucleotide and Its metabolites	核苷酸及其代谢物	C10H13N5O5	2	1818-71-9	6.7497e+07	9.08957e+07	7.80923e+07	1.09688e+08	7.9618e+07	8.28657e+07	1.13332e+08	1.42779e+08	1.237e+08	1.15949e+08	1.29125e+08	1.2308e+08	1.85719	0.000363083	0.0169407	0.680054	-0.556278	down
MEDP1961	Ribosyladenosine	核糖腺苷	Nucleotide and Its metabolites	核苷酸及其代谢物	Nucleotide and Its metabolites	核苷酸及其代谢物	C15H21N5O8	3	-	116001	100829	125009	154739	107860	144243	138065	152265	155948	184771	178177	211543	1.52177	0.00896479	0.094743	0.733448	-0.447233	down
MEDP2097	4-Methyl-3-nitroaniline	4-甲基-3-硝基苯胺	Benzene and substituted derivatives	苯及其衍生物	Benzene and substituted derivatives	苯及其衍生物	C7H8N2O2	1b	119-32-4	316312	217325	236341	232794	287583	223176	443147	312222	360436	377505	331589	262631	1.61543	0.0116387	0.108039	0.725035	-0.463878	down
MEDP2121	1-Aminopentadecane	1-氨基十五烷	Organic acid and Its derivatives	有机酸及其衍生物	Organic acid and Its derivatives	有机酸及其衍生物	C15H33N	1b	2570-26-5	178794	219400	279398	266532	270720	276065	402975	327405	283923	530911	406868	273575	1.43684	0.0255776	0.157931	0.669874	-0.578039	down
MEDP2144	Tropine	托品醇	Others	其他	Others	其他	C8H15NO	1b	120-29-6	10200.4	13317.4	13407.7	10975.5	13193.4	1798.89	29887.5	17682.1	8994.43	21445.2	14897.7	18006.8	1.21132	0.0434577	0.203837	0.567047	-0.818461	down
MEDP2302	N-Acetyl-L-methionine	N-乙酰基蛋氨酸	Amino acid and Its metabolites	氨基酸及其代谢物	Amino acid derivatives	氨基酸衍生物	C7H13NO3S	1a	65-82-7	236246	319884	353482	350033	365110	281607	849396	561021	674039	551770	502682	553540	1.93844	0.00140952	0.0354116	0.516287	-0.953755	down
MEDP2318	Lys-Ser	赖氨酸-丝氨酸	Amino acid and Its metabolites	氨基酸及其代谢物	Small Peptide	小肽	C9H19N3O4	1a	6665-19-6	409500	605862	535216	574086	519631	586835	585598	749593	686151	601439	620546	705407	1.40614	0.0125485	0.111243	0.81827	-0.289352	down
MEDP2322	L-NIO-hydrochloride	L-NIO-氯化氢	Amino acid and Its metabolites	氨基酸及其代谢物	Amino acid derivatives	氨基酸衍生物	C7H15N3O2	1a	36889-13-1	272615	206227	193622	258202	237540	278127	174708	213096	174927	228615	190476	198051	1.35928	0.0284312	0.162608	1.22584	0.293768	up
MEDP2358	Pro-Glu	脯氨酸-谷氨酸	Amino acid and Its metabolites	氨基酸及其代谢物	Small Peptide	小肽	C10H16N2O5	1b	67644-00-2	1.21842e+06	1.35498e+06	1.61888e+06	1.26475e+06	1.10383e+06	1.18383e+06	1.91357e+06	1.66798e+06	1.77376e+06	2.44961e+06	1.70455e+06	3.55974e+06	1.60418	0.0306259	0.170754	0.59259	-0.754894	down
MEDP2371	Lys-Ile	赖氨酸-异亮氨酸	Amino acid and Its metabolites	氨基酸及其代谢物	Small Peptide	小肽	C12H25N3O3	1b	20556-13-2	62534.6	118177	133888	154018	129285	134912	223841	139298	212569	180141	175630	200225	1.45838	0.00395391	0.0701027	0.647532	-0.626977	down
MEDP2373	Met-Gln	甲硫氨酸-谷氨酰胺	Amino acid and Its metabolites	氨基酸及其代谢物	Small Peptide	小肽	C10H19N3O4S	1a	36261-62-8	338136	517430	394119	612234	429436	376828	579947	1.14246e+06	598404	983202	1.01103e+06	1.00547e+06	1.77649	0.00436184	0.071607	0.501489	-0.99571	down
MEDP2380	Lys-Met	赖氨酸-甲硫氨酸	Amino acid and Its metabolites	氨基酸及其代谢物	Small Peptide	小肽	C11H23N3O3S	1b	97729-52-7	766246	1.30604e+06	882274	915448	713730	520071	1.08886e+06	2.07559e+06	1.48421e+06	1.81944e+06	1.75477e+06	1.70465e+06	1.76903	0.00112206	0.0306064	0.514107	-0.95986	down
MEDP2383	Tyr-Ser	L-酪氨酸-L-丝氨酸	Amino acid and Its metabolites	氨基酸及其代谢物	Small Peptide	小肽	C12H16N2O5	1b	13588-99-3	253346	298654	272036	303619	349716	271146	521597	377184	404868	522474	418890	667381	1.83701	0.00576376	0.0791297	0.600371	-0.736074	down
MEDP2387	Ile-Ser	异亮氨酸-丝氨酸	Amino acid and Its metabolites	氨基酸及其代谢物	Small Peptide	小肽	C9H18N2O4	1b	6403-14-1	122854	111095	118774	176312	167500	150677	234476	165087	145767	197766	168323	182786	1.38763	0.0352527	0.185727	0.774272	-0.369087	down
MEDP2391	Tyr-Glu	L-酪氨酸-L-谷氨酸	Amino acid and Its metabolites	氨基酸及其代谢物	Small Peptide	小肽	C14H18N2O6	1a	2545-89-3	743277	633376	601598	887098	744041	826107	1.29634e+06	686957	1.34025e+06	1.04485e+06	962122	1.5358e+06	1.51231	0.0211424	0.144731	0.645979	-0.63044	down
MEDP2425	Pro-Leu	脯氨酸-亮氨酸	Amino acid and Its metabolites	氨基酸及其代谢物	Small Peptide	小肽	C11H20N2O3	1a	52899-07-7	314340	195475	227590	201066	190910	192558	871292	288874	588195	622519	315503	726217	1.75822	0.0127395	0.112373	0.38737	-1.36822	down
MEDP2426	Proline-Hydroxyproline	脯氨酸羟脯氨酸	Amino acid and Its metabolites	氨基酸及其代谢物	Small Peptide	小肽	C10H16N2O4	1b	18684-24-7	888684	1.36908e+06	1.28599e+06	1.3628e+06	1.37307e+06	1.13835e+06	1.63418e+06	1.82383e+06	1.93587e+06	1.72555e+06	1.6437e+06	1.98759e+06	1.80397	0.000288763	0.0151444	0.689997	-0.535337	down
MEDP2452	Ile-Ile	异亮氨酸-异亮氨酸	Amino acid and Its metabolites	氨基酸及其代谢物	Small Peptide	小肽	C12H24N2O3	1a	42537-99-5	38501.9	52792.9	58092.4	50524.6	68337	52683.3	97561.9	69935.4	63614.8	60410.3	56290.7	76164.1	1.34718	0.0439763	0.205121	0.756956	-0.401719	down
MEDP2468	Trp-Ile	色氨酸-异亮氨酸	Amino acid and Its metabolites	氨基酸及其代谢物	Small Peptide	小肽	C17H23N3O3	1a	64339-42-0	1977.17	1977.17	1977.17	1977.17	15266	1977.17	9885.83	11920.5	15894.7	20984.4	16583.3	16434.7	1.81662	0.00276949	0.0564402	0.274273	-1.86631	down
MEDP2550	Hyp-Ser	L-羟脯氨酸-L-丝氨酸	Amino acid and Its metabolites	氨基酸及其代谢物	Small Peptide	小肽	C8H14N2O5	1b	-	59693.1	81531.1	79568.9	95245.6	113543	61878.7	109066	95767.6	104052	103014	108199	124768	1.48159	0.0269663	0.158202	0.762111	-0.391927	down
MEDP2555	Pro-Asn	L-脯氨酸-L-天冬酰胺	Amino acid and Its metabolites	氨基酸及其代谢物	Small Peptide	小肽	C9H15N3O4	1b	107856-82-6	119739	161367	181251	130142	136978	132850	186765	211094	221760	158686	135499	191661	1.31401	0.0336015	0.180245	0.780057	-0.358349	down
MEDP2556	Pro-Asp	L-脯氨酸-L-天冬氨酸	Amino acid and Its metabolites	氨基酸及其代谢物	Small Peptide	小肽	C9H14N2O5	1b	85227-98-1	611444	1.12515e+06	1.06084e+06	1.12799e+06	1.0665e+06	1.06363e+06	1.47396e+06	1.43966e+06	1.4763e+06	1.54768e+06	1.49948e+06	1.75367e+06	1.69026	0.000498868	0.020357	0.658875	-0.601923	down
MEDP2569	Asn-Leu	L-天冬酰胺-L-亮氨酸	Amino acid and Its metabolites	氨基酸及其代谢物	Small Peptide	小肽	C10H19N3O4	1b	-	2961.92	2961.92	2961.92	2961.92	2961.92	44537.4	43170.5	39070.3	27170.1	30555.7	43979.3	23921.7	1.64008	0.0142232	0.118393	0.285504	-1.80842	down
MEDP2572	Leu-Asp	L-亮氨酸-L-天冬氨酸	Amino acid and Its metabolites	氨基酸及其代谢物	Small Peptide	小肽	C10H18N2O5	1a	32949-40-9	278932	330762	371301	412509	317099	305006	768002	315601	651652	531532	411656	627777	1.51432	0.0235393	0.15266	0.609642	-0.713966	down
MEDP2582	Pro-Phe	L-脯氨酸-L-苯丙氨酸	Amino acid and Its metabolites	氨基酸及其代谢物	Amino acid derivatives	氨基酸衍生物	C14H18N2O3	1a	13589-02-1	55632.8	52656.7	47249	43012.9	72246.9	48010.8	145310	58063.6	111365	100497	72995.9	90360.2	1.66658	0.0162846	0.130056	0.551009	-0.859852	down
MEDP2595	Ser-Trp	L-丝氨酸-L-色氨酸	Amino acid and Its metabolites	氨基酸及其代谢物	Small Peptide	小肽	C14H17N3O4	1a	94421-70-2	55791.8	105440	97084.8	68992.1	89843.7	46986.2	217390	97947.4	192371	112249	75961.4	211914	1.45202	0.0336497	0.180245	0.51126	-0.96787	down
MEDP2598	Met-Phe	L-蛋氨酸-L-苯丙氨酸	Amino acid and Its metabolites	氨基酸及其代谢物	Small Peptide	小肽	C14H20N2O3S	1b	14492-14-9	133122	225416	218952	342637	421507	161172	410928	331241	375879	415497	338084	396679	1.45828	0.0358785	0.185727	0.662523	-0.593958	down
MEDP2607	Hyp-Trp	L-羟脯氨酸-L-色氨酸	Amino acid and Its metabolites	氨基酸及其代谢物	Small Peptide	小肽	C16H19N3O4	1b	-	197391	165209	115850	213329	182762	197737	273105	236768	265929	322647	225027	468124	1.63483	0.0204555	0.141899	0.598503	-0.740569	down
MEDP2730	Pov-pc	1-棕榈酰-2-（5-氧代丙烯酰基）-sn-甘油-3-磷酰胆碱	GP	甘油磷脂类	PC	磷脂酰胆碱	C29H56NO9P	2	121324-31-0	55834.4	39990.8	45873.6	74294.2	60374.7	47074.6	102912	64701.1	117205	102935	40427.8	129098	1.37626	0.0354139	0.185727	0.580395	-0.784893	down
MEDP2739	Tripropylamine	三丙胺	Alcohol and amines	醇、胺类	Amines	胺类	C9H21N	2	102-69-2	87948	90776.8	92724.5	106872	129527	114654	154560	107793	142007	125390	127142	148614	1.52355	0.0106571	0.103841	0.772808	-0.371818	down
MEDP2749	LPC(22:3)	LPC(22:3)	GP	甘油磷脂类	LPC	溶血磷脂酰胆碱	C30H56NO7P	3	-	63190.5	133725	166465	248402	194670	141886	57688.6	107730	118979	46723.5	93142.2	99085.5	1.25589	0.0391942	0.19411	1.81206	0.85763	up
MEDP2790	LPC(0:0/14:1)	LPC(0:0/14:1)	GP	甘油磷脂类	LPC	溶血磷脂酰胆碱	C22H44NO7P	2	-	16592.8	43986.8	40003	57410.7	59723.1	40483.6	106286	67682.7	81882.5	66481.3	63502.6	70974.7	1.50522	0.00461869	0.0726239	0.565225	-0.823104	down
MEDP2813	Carnitine C4-OH	肉碱 C4-OH	FA	脂肪酰类	CAR	酰基肉碱	C11H21NO5	3	-	1.08039e+06	1.57288e+06	1.13004e+06	1.69015e+06	1.34844e+06	1.85326e+06	2.82602e+06	2.57251e+06	2.15813e+06	2.23903e+06	2.37412e+06	2.14878e+06	1.8129	0.000243201	0.0139095	0.605866	-0.72293	down
MEDP2814	Carnitine C5-OH	肉碱 C5-OH	FA	脂肪酰类	CAR	酰基肉碱	C12H23NO5	3	-	123202	272344	136827	266263	209526	157553	500463	354151	355092	202245	222534	381437	1.4865	0.0261387	0.158202	0.578254	-0.790225	down
MEDP2815	Carnitine C6-OH	肉碱 C6-OH	FA	脂肪酰类	CAR	酰基肉碱	C13H25NO5	3	-	307646	370246	244742	310497	298539	275529	656714	569152	533953	594775	481859	742485	2.03107	0.000193617	0.0129082	0.504954	-0.985776	down
MEDP2819	Carnitine C3:1-2OH	肉碱 C3:1-OH	FA	脂肪酰类	CAR	酰基肉碱	C10H17NO6	3	910825-21-7	1.18458e+06	1.17247e+06	856745	1.41522e+06	1.18599e+06	1.35917e+06	2.19818e+06	2.08668e+06	1.9414e+06	1.77171e+06	1.83218e+06	2.12016e+06	1.96542	2.20911e-05	0.00704032	0.600333	-0.736165	down
MEDP2820	Carnitine C12:1-OH	肉碱 C12:1-OH	FA	脂肪酰类	CAR	酰基肉碱	C19H35NO5	3	-	28398.8	32673.9	30465.6	32236.4	42272.8	10978.9	122549	90474.4	59847.7	108259	81104.2	89139.5	1.93625	0.000355008	0.0169407	0.321064	-1.63907	down
MEDP2821	Carnitine C16:1-OH	肉碱 C16:1-OH	FA	脂肪酰类	CAR	酰基肉碱	C23H43NO5	3	-	288152	308914	315715	398488	449913	382115	699250	638013	586240	555087	481923	683990	1.92725	0.000198126	0.0129082	0.58809	-0.765891	down
MEDP2828	S1P(d18:1)	鞘氨醇_S1P(d18:1)	SP	鞘脂类	SPH	鞘氨醇	C18H38NO5P	3	26993-30-6	90324.3	19453.5	135616	150376	106067	41649.4	241286	241256	298241	152664	291509	204885	1.63546	0.000709431	0.0231728	0.380103	-1.39554	down
MEDP2861	Carnitine C17:1	肉碱 C17:1	FA	脂肪酰类	CAR	酰基肉碱	C24H45NO4	3	-	57780.1	84120.1	82592.6	110291	112293	53788.9	146266	125454	110270	137701	138955	125805	1.69172	0.0037713	0.0687586	0.638492	-0.647259	down
MEDP2865	Carnitine C15:2	肉碱 C15:2	FA	脂肪酰类	CAR	酰基肉碱	C22H39NO4	3	-	32903.4	14779.9	94113.5	60037.8	12781.9	44310.1	371145	98078.3	81137.7	234167	86130.7	130813	1.55613	0.0456758	0.211444	0.258546	-1.95151	down
MEDP2866	Carnitine C20:3	肉碱 C20:3	FA	脂肪酰类	CAR	酰基肉碱	C27H47NO4	3	-	122136	122712	150830	125189	208888	89090.1	225587	175313	192282	190477	159990	211322	1.5569	0.0190676	0.13687	0.708974	-0.496195	down
MEDP2869	Carnitine C22:4	肉碱 C22:4	FA	脂肪酰类	CAR	酰基肉碱	C29H49NO4	3	-	4507.89	16081.8	18488.5	32030.4	49615	25890.6	84820.7	79140	77851.1	73539.2	41421.1	65917.3	1.61315	0.000438874	0.0189948	0.34686	-1.52757	down
MEDP3138	N(6),O(2)-Dimethyladenosine	N6,O2’-二甲基腺苷	Nucleotide and Its metabolites	核苷酸及其代谢物	Nucleotide and Its metabolites	核苷酸及其代谢物	C12H17N5O4	1b	57817-83-1	132552	117540	111477	154258	167218	139286	239328	254053	264370	233418	253374	264591	2.06939	2.79245e-06	0.00495102	0.544904	-0.875926	down
MEDP3229	2-Methylthio-N-6-isopentenyladenosine	2-甲硫基异戊烯基腺嘌呤核苷	Nucleotide and Its metabolites	核苷酸及其代谢物	Nucleotide and Its metabolites	核苷酸及其代谢物	C16H23N5O4S	1a	20859-00-1	448472	1.01726e+06	1.54224e+06	1.13926e+06	1.71362e+06	624999	2.19214e+06	2.01909e+06	1.60683e+06	1.39264e+06	1.30499e+06	1.72265e+06	1.336	0.0323005	0.176756	0.633486	-0.658615	down
MEDP3323	15-Keto-13,14-dihydroprostaglandin A2	15-Keto-13,14-二氢前列腺素 A2	Hormones and hormone related compounds	激素及激素相关物质	Hormones and hormone related compounds	激素及激素相关物质	C20H30O4	3	74872-89-2	42691.2	44041.2	88813.9	52739.8	125863	71340.1	158297	106182	124253	127380	103672	151706	1.58851	0.00589029	0.0791297	0.551516	-0.858527	down
MEDP3434	1-(1Z-octadecenyl)-sn-glycero-3-phosphocholine	1-(1Z-十八碳烯基)-sn-甘油-3-磷酸胆碱	GP	甘油磷脂类	LPC	溶血磷脂酰胆碱	C26H54NO6P	2	-	289399	298707	265315	352188	368404	313332	400230	493212	349542	457064	357418	345576	1.5471	0.0197299	0.139367	0.785398	-0.348504	down
MEDP3498	Propanal	丙醛	Aldehyde,Ketones,Esters	醛、酮、酯类	Aldehydes	醛类	C3H6O	2	123-38-6	925705	1.35958e+06	1.41895e+06	1.45609e+06	1.58327e+06	1.39928e+06	2.69004e+06	1.98559e+06	2.16687e+06	2.08121e+06	1.85366e+06	2.36059e+06	1.82632	0.000362003	0.0169407	0.619798	-0.690131	down
MEDP3530	Colfosceril palmitate	菊苣棕榈酸酯	Aldehyde,Ketones,Esters	醛、酮、酯类	Esters	酯类	C40H80NO8P	2	63-89-8	420724	961713	2.21202e+06	3.29711e+06	3.34422e+06	4.0653e+06	281000	411847	541159	431950	619405	466978	1.68642	0.0224134	0.14828	5.19598	2.3774	up
MEDP3575	gamma-Butyrolactone	γ-丁内酯	Aldehyde,Ketones,Esters	醛、酮、酯类	Esters	酯类	C4H6O2	1a	96-48-0	461895	453655	395740	322452	278325	362977	459270	566830	529732	461852	439136	518355	1.4789	0.010242	0.102017	0.764676	-0.387079	down
MEDP3643	Pyrazinamide	吡嗪酰胺	Organic acid and Its derivatives	有机酸及其衍生物	Organic acid and Its derivatives	有机酸及其衍生物	C5H5N3O	2	98-96-4	3.16843e+06	3.43549e+06	4.12612e+06	3.8047e+06	3.72677e+06	3.58909e+06	4.47788e+06	4.17014e+06	4.17044e+06	4.12486e+06	3.9147e+06	5.13403e+06	1.52557	0.011876	0.109183	0.840665	-0.250397	down
MEDP3646	2-Hydroxypyridine	2-羟基吡啶	Heterocyclic compounds	杂环化合物	Heterocyclic compounds	杂环化合物	C5H5NO	2	142-08-5	854795	879102	1.04652e+06	991464	916338	933774	1.16282e+06	1.08775e+06	1.04968e+06	1.05888e+06	1.00559e+06	1.24968e+06	1.61612	0.00565487	0.0791297	0.849963	-0.234528	down
MEDP3728	Tetrahydropteridine	四氢蝶啶	Heterocyclic compounds	杂环化合物	Pteridines and derivatives	蝶啶及其衍生物	C6H8N4	2	10593-78-9	2.09889e+07	2.17038e+07	1.8317e+07	2.49433e+07	1.85123e+07	1.69906e+07	2.17803e+07	2.97043e+07	2.32789e+07	2.6476e+07	2.70984e+07	2.93794e+07	1.64864	0.00657413	0.0828868	0.770086	-0.376908	down
MEDP3771	3-Pyridineacetic acid	3-吡啶基乙酸	Organic acid and Its derivatives	有机酸及其衍生物	Organic acid and Its derivatives	有机酸及其衍生物	C7H7NO2	1a	501-81-5	5.71082e+06	5.90473e+06	5.97127e+06	6.02989e+06	5.67784e+06	5.54664e+06	7.2464e+06	6.12767e+06	6.58343e+06	6.03058e+06	6.86062e+06	7.32091e+06	1.68403	0.00895537	0.094743	0.867352	-0.20531	down
MEDP3980	Methyl 2-aminobenzoate	邻氨基苯甲酸甲酯	Benzene and substituted derivatives	苯及其衍生物	Benzene and substituted derivatives	苯及其衍生物	C8H9NO2	1a	134-20-3	60670.4	111264	156903	148296	170390	116975	249216	189495	236818	212328	175864	240713	1.58961	0.00156077	0.0359383	0.586076	-0.77084	down
MEDP4123	2-Aminopropiophenone	2-氨基苯乙酮	Aldehyde,Ketones,Esters	醛、酮、酯类	Ketones	酮类	C9H11NO	2	-	177007	246164	188648	190064	237101	198214	254369	205781	247852	286034	215495	322257	1.28099	0.0475639	0.218174	0.807681	-0.308143	down
MEDP4160	8-Azaadenosine	8-氮腺苷	Heterocyclic compounds	杂环化合物	Heterocyclic compounds	杂环化合物	C9H12N6O4	3	10299-44-2	1.67325e+08	1.7729e+08	1.33884e+08	1.82394e+08	1.47366e+08	1.42462e+08	1.67433e+08	2.24932e+08	1.82709e+08	2.07977e+08	1.96493e+08	2.16462e+08	1.62796	0.00672807	0.0834187	0.794913	-0.331132	down
MEDP4162	2-Aminohexadecanoic acid	2-氨基十六烷酸	Organic acid and Its derivatives	有机酸及其衍生物	Organic acid and Its derivatives	有机酸及其衍生物	C16H33NO2	2	7769-79-1	429567	360810	360733	456467	562115	458907	569430	606848	618222	651999	522338	485905	1.62683	0.006506	0.0828868	0.760867	-0.394284	down
MEDP4190	Avocadyne 4-acetate	Avocadyne 4-醋酸盐	FA	脂肪酰类	FA	脂肪酰类	C19H34O4	3	28884-46-0	66895.5	66895.5	66895.5	66895.5	66895.5	66895.5	494248	506279	890015	858399	668436	664796	2.11551	0.000290416	0.0151444	0.0983234	-3.34632	down
MEDP4249	1-(tert-Butyl)-3-(2-((4-(diethylamino)butyl)amino)-6-(3,5-dimethoxyphenyl)pyrido[2,3-d]pyrimidin-7-yl)urea	N- [2-[[4-(二乙基氨基）丁基]氨基] -6-(3,5-二甲氧基苯基）吡啶基[2,3-d]嘧啶-7-基] -N'-(1,1-二甲基乙基尿素	Heterocyclic compounds	杂环化合物	Heterocyclic compounds	杂环化合物	C28H41N7O3	2	-	1.43933e+07	2.85884e+07	2.48771e+07	2.5017e+07	2.79997e+07	3.11441e+07	1.58342e+07	2.27287e+07	1.69306e+07	1.5168e+07	1.63066e+07	1.67562e+07	1.48342	0.0183102	0.135645	1.46561	0.551505	up
MEDP4256	Hydroxysafflor Yellow A	羟基红花黄A	Aldehyde,Ketones,Esters	醛、酮、酯类	Esters	酯类	C27H32O16	3	78281-02-4 | 146087-19-6	2.05053e+06	2.32766e+06	469804	8.93129e+06	2.63898e+06	213721	7.15824e+06	2.66336e+07	9.12068e+06	1.50247e+07	2.51705e+07	1.80253e+07	1.78158	0.00607057	0.0803218	0.164457	-2.60422	down
MW0000053P	1,2,3,4-Tetrahydro-b-carboline-1,3-dicarboxylic acid	1,2,3,4-四氢-b-咔啉-1,3-二羧酸	Alkaloids	生物碱	Alkaloids	生物碱	C13H12N2O4	3	59132-30-8	658093	793381	831373	660843	684833	495592	39898.5	18774.2	705.855	7403.91	6529.32	3529.28	1.97867	2.85884e-05	0.00704032	53.6707	5.74606	up
MW0000716HN	(4-Chloro-2-methylphenoxy)acetic acid	(4-氯-2-甲基苯氧基)乙酸	Benzene and substituted derivatives	苯及其衍生物	Benzene and substituted derivatives	苯及其衍生物	C9H9ClO3	1b	-	995799	1.50528e+06	2.14556e+06	1.67521e+06	2.4429e+06	1.29885e+06	3.85369e+06	2.53929e+06	2.37062e+06	2.19598e+06	1.83942e+06	2.49531e+06	1.40711	0.0357515	0.185727	0.657996	-0.60385	down
MW0003249P	Butylone	丁酮	Benzene and substituted derivatives	苯及其衍生物	Benzene and substituted derivatives	苯及其衍生物	C12H15NO3	3	802575-11-7	18327.5	73658.8	70930.5	64387.5	70662.7	93967.1	193712	122627	152512	160732	79593	91346.2	1.35687	0.010704	0.103841	0.489598	-1.03033	down
MW0005272HN	4-Nitrobenzoic acid	4-硝基苯甲酸	Benzene and substituted derivatives	苯及其衍生物	Benzene and substituted derivatives	苯及其衍生物	C7H5NO4	1b	-	35197	62627.1	53480	67485.9	59984.7	52608.8	65818.8	100528	71340.5	79677.1	91731.3	115266	1.61374	0.00663842	0.0828868	0.631975	-0.66206	down
MW0008175HN	m-Chlorohippuric acid	间氯马尿酸	Benzene and substituted derivatives	苯及其衍生物	Benzene and substituted derivatives	苯及其衍生物	C9H8ClNO3	3	57728-59-3	71564.9	129125	79986	91566.2	110929	66773	177114	148878	134632	122232	113129	178591	1.69193	0.00491696	0.0745109	0.628812	-0.669298	down
MW0008880HN	Benzoylthiourea	N-苯甲酰硫脲	Benzene and substituted derivatives	苯及其衍生物	Benzene and substituted derivatives	苯及其衍生物	C8H8N2OS	3	614-23-3	751144	955973	654582	186103	1.48554e+06	1.22817e+06	97909.2	247012	121913	136727	375335	470657	1.57057	0.0174341	0.135259	3.62974	1.85987	up
MW0010676P	Xanthurenic acid	黄尿酸	Amino acid and Its metabolites	氨基酸及其代谢物	Amino acid derivatives	氨基酸衍生物	C10H7NO4	1a	59-00-7	1.29707e+06	1.3696e+06	1.60235e+06	2.03163e+06	1.80734e+06	2.02226e+06	2.61411e+06	2.12285e+06	2.14124e+06	1.88513e+06	2.10249e+06	1.88086e+06	1.3536	0.0284269	0.162608	0.794736	-0.331452	down
MW0012180HN	12R-Hete	-	FA	脂肪酰类	Oxidized lipids	氧化脂质	C20H32O3	2	82337-46-0	33783.6	38552.7	29025.1	81257.9	44239.7	34921	135486	127932	51399.4	61080.8	63445.9	85941.3	1.60349	0.0314095	0.172947	0.498358	-1.00475	down
MW0013165P	2,6-Cyclolycopene-1,5-diol	2,6-环番茄红素-1,5-二醇	Alcohol and amines	醇、胺类	Alcohols	醇类	C40H58O2	3	223744-29-4	1.001e+06	2.09527e+06	1.72138e+06	2.32197e+06	2.65437e+06	1.76954e+06	3.27572e+06	2.74535e+06	2.78491e+06	2.64807e+06	2.0876e+06	3.10312e+06	1.39488	0.0162767	0.130056	0.694724	-0.525487	down
MW0052546N	ent-16-Kauren-19-ol acetate	ent-16-Kauren-19-ol 醋酸盐	Aldehyde,Ketones,Esters	醛、酮、酯类	Esters	酯类	C22H34O2	3	41756-45-0	58583.5	68348.1	88904.6	54365.5	80289.1	52321.5	115413	89345.7	72098.6	98987.1	68011.9	93728.3	1.33372	0.0385431	0.193663	0.749301	-0.416383	down
MW0052887P	2-O-(3-Hydroxy-3-methylglutaryl)fasciculol A	2-O-(3-Hydroxy-3-methylglutaryl)fasciculol A	Organic acid and Its derivatives	有机酸及其衍生物	Organic acid and Its derivatives	有机酸及其衍生物	C36H60O8	3	126906-00-1	59654.2	46183.5	44373.9	18265.8	24457.2	57366	1748.4	8742	10005.5	20523	11677.7	22706.2	1.60564	0.00649444	0.0828868	3.31951	1.73097	up
MW0053489HN	Geranyl diphosphate	二磷酸香叶酯	Organic acid and Its derivatives	有机酸及其衍生物	Phosphoric acids	磷酸类化合物	C10H20O7P2	3	763-10-0	894571	888174	986366	892627	880207	876957	1.27779e+06	1.00128e+06	1.23153e+06	1.02084e+06	1.01749e+06	1.19581e+06	1.74484	0.0059648	0.0795157	0.803426	-0.315763	down
MW0054619N	LPE(22:4/0:0)	LPE(22:4/0:0)	GP	甘油磷脂类	LPE	溶血磷脂酰乙醇胺	C27H48NO7P	3	-	106404	177205	123187	269650	223396	204530	401026	461703	368561	416309	294745	317474	1.80438	0.000320139	0.0162173	0.488699	-1.03298	down
MW0057197P	PC(20:0/20:4(8Z,11Z,14Z,17Z))	PC(20:0/20:4(8Z,11Z,14Z,17Z))	GP	甘油磷脂类	PC	磷脂酰胆碱	C48H88NO8P	3	-	20998.6	13542.5	3628.43	28963.6	11773.3	541.1	51544.3	44324.2	37296.3	21287.5	52546.8	22962.7	1.48197	0.0058571	0.0791297	0.345481	-1.53332	down
MW0059432P	PE-NMe(18:1(11Z)/22:5(4Z,7Z,10Z,13Z,16Z))	PE-NMe(18:1(11Z)/22:5(4Z,7Z,10Z,13Z,16Z))	GP	甘油磷脂类	PE	磷脂酰乙醇胺	C46H80NO8P	3	-	18875.2	118005	3775.04	96320.7	80134.4	45804.5	1.03031e+06	1.07446e+06	843445	366950	94129.9	63495.6	1.54474	0.0400793	0.195319	0.104502	-3.25839	down
MW0059487P	PE-NMe(18:2(9Z,12Z)/22:1(13Z))	PE-NMe(18:2(9Z,12Z)/22:1(13Z))	GP	甘油磷脂类	PE	磷脂酰乙醇胺	C46H86NO8P	3	-	74657.8	104302	36913.6	105687	155102	98435.5	9607.28	27620.8	1921.45	25719.9	32417.2	52605	1.48721	0.00488324	0.0745109	3.83675	1.93989	up
MW0062181HN	Celestrol methyl ester	-	Terpenoids	萜类	Triterpene	三萜	C30H40O4	3	-	1.04686e+06	1.13125e+06	1.05912e+06	1.49503e+06	1.35431e+06	1.13797e+06	1.43184e+06	1.58416e+06	1.64994e+06	1.65216e+06	1.41502e+06	1.59688e+06	1.75073	0.00331669	0.0632311	0.774334	-0.368972	down
MW0063341P	Rhizoxin	根霉菌素	Heterocyclic compounds	杂环化合物	Heterocyclic compounds	杂环化合物	C35H47NO9	3	90996-54-6	6.26191e+06	8.76316e+06	9.43301e+06	1.2314e+07	1.19783e+07	9.45413e+06	1.57262e+07	1.72863e+07	2.01803e+07	1.63997e+07	1.47714e+07	1.58093e+07	1.8423	0.000177931	0.0129082	0.581039	-0.783294	down
MW0063677P	Stigmast-22-ene-3,6-dione	Stigmast-22-ene-3,6-二酮	Others	其他	Others	其他	C29H46O2	3	88661-99-8	1.238e+06	1.95471e+06	1.72411e+06	1.95114e+06	2.67762e+06	1.40945e+06	3.16136e+06	2.78007e+06	2.60497e+06	2.73417e+06	2.62228e+06	2.84437e+06	1.73382	0.00401368	0.0701795	0.654141	-0.612326	down
MW0063751P	Taurolithocholic acid	牛磺石胆酸	Bile acids	胆汁酸	Bile acids	胆汁酸	C26H45NO5S	1b	516-90-5	71728.9	112151	84282.7	147048	155769	113093	181846	164312	123484	184962	133161	163799	1.39021	0.0270312	0.158202	0.718892	-0.476153	down
MW0103271N	Cis-8,11,14,17-Eicosatetraenoic acid	ω-3花生四烯酸	FA	脂肪酰类	FFA	游离脂肪酸	C20H32O2	2	2091-26-1	2.32923e+06	1.50033e+06	2.76609e+06	658205	2.9299e+06	2.3028e+06	3.50637e+06	3.1806e+06	2.58122e+06	3.32176e+06	2.89987e+06	3.24141e+06	1.16359	0.0296844	0.167081	0.666617	-0.585069	down
MW0103397HN	5-Fluorouridine	5-氟尿苷	Nucleotide and Its metabolites	核苷酸及其代谢物	Nucleotide and Its metabolites	核苷酸及其代谢物	C9H11FN2O6	3	-	582881	864056	680979	1.05703e+06	774152	699858	773083	1.44024e+06	841556	1.06258e+06	1.37761e+06	1.51423e+06	1.42217	0.0303796	0.169915	0.664681	-0.589267	down
MW0103467P	Adenylylselenate	腺苷硒酸	Nucleotide and Its metabolites	核苷酸及其代谢物	Nucleotide and Its metabolites	核苷酸及其代谢物	C10H14N5O10PSe	3	90120-86-8	7392.82	45318.2	18246.7	28514.3	23427.1	22219.7	20992.3	1478.56	1478.56	1478.56	1478.56	20998.2	1.44022	0.0343523	0.182903	3.02932	1.59899	up
MW0103524HN	[hydroxy-[[(2S,5S)-5-(5-methyl-2,4-dioxopyrimidin-1-yl)oxolan-2-yl]methoxy]phosphoryl] phosphono hydrogen phosphate	-	Nucleotide and Its metabolites	核苷酸及其代谢物	Nucleotide and Its metabolites	核苷酸及其代谢物	C10H17N2O13P3	3	-	57279.2	61933.3	58403.8	69937.2	58809.2	49837.1	62411.7	79826.5	67992.8	74192.3	78791.4	80529.5	1.67229	0.00471007	0.073254	0.802714	-0.317042	down
MW0103610HN	Mecarbam	甲卡巴姆	Aldehyde,Ketones,Esters	醛、酮、酯类	Esters	酯类	C10H20NO5PS2	3	2595-54-2	317099	369987	363304	433311	319633	371723	354270	506587	377542	461686	569306	579739	1.35894	0.0335406	0.180245	0.763411	-0.389468	down
MW0103699HN	Uridine-diphosphate-n-acetylgalactosamine	UDP-N-乙酰基-α-D-半乳糖胺	Nucleotide and Its metabolites	核苷酸及其代谢物	Nucleotide and Its metabolites	核苷酸及其代谢物	C17H27N3O17P2	2	-	108629	166605	121886	203149	117829	115981	113917	310828	178477	246267	202059	241860	1.32406	0.041485	0.197713	0.644868	-0.632923	down
MW0104472P	N-Acetylvanilalanine	N-乙酰vanilalanine	Amino acid and Its metabolites	氨基酸及其代谢物	Amino acids	氨基酸	C12H15NO5	3	-	74715.4	208408	436725	239170	296114	221959	434053	509846	393500	273782	516248	322438	1.22179	0.0281706	0.162164	0.602928	-0.729942	down
MW0104735N	2-deoxy-5-O-phosphono-D-erythro-pentose	2-deoxy-5-O-phosphono-D-erythro-pentose	Organic acid and Its derivatives	有机酸及其衍生物	Organic acid and Its derivatives	有机酸及其衍生物	C5H11O7P	3	7685-50-9	3.29665e+07	4.53227e+07	3.00437e+07	3.82185e+07	4.24656e+07	3.9421e+07	2.32604e+07	2.68813e+07	2.63599e+07	4.53948e+07	2.50678e+07	2.54682e+07	1.3677	0.0492257	0.223215	1.3248	0.405772	up
MW0105263HN	4-Nitrophenyl phosphate	4-硝基苯磷酸二钠盐六水合物	Aldehyde,Ketones,Esters	醛、酮、酯类	Esters	酯类	C6H6NO6P	3	-	584786	644908	647985	669030	577021	649509	739080	812325	841378	749541	817803	777436	1.91669	3.57377e-05	0.00704032	0.796451	-0.328342	down
MW0106354P	D-Alanine	D-丙氨酸	Amino acid and Its metabolites	氨基酸及其代谢物	Amino acids	氨基酸	C3H7NO2	3	338-69-2	16576.8	16576.8	16576.8	16576.8	16576.8	120760	191602	189895	163821	166469	123796	142896	1.81513	0.000189597	0.0129082	0.208123	-2.26449	down
MW0106549HN	dopamine 3-O-sulfate	多巴胺3-O-硫酸盐	Benzene and substituted derivatives	苯及其衍生物	Phenolics	苯酚类	C8H11NO5S	3	51317-41-0	2.2146e+06	3.39162e+06	1.92561e+06	2.52194e+06	2.36349e+06	3.2223e+06	3.47469e+06	3.82685e+06	3.42186e+06	3.22869e+06	3.64426e+06	3.612e+06	1.5527	0.0094266	0.0979664	0.737425	-0.439432	down
MW0106668HN	Ethyl sulfate	硫酸氢乙酯	Others	其他	Others	其他	C2H6O4S	3	540-82-9	275712	400134	227984	260384	252396	253956	426965	454657	388479	384917	485404	462274	1.83787	0.000676359	0.0231728	0.64186	-0.63967	down
MW0107577P	Ile-Val	L-异亮氨酸-L-缬氨酸	Amino acid and Its metabolites	氨基酸及其代谢物	Small Peptide	小肽	C11H22N2O3	1b	41017-96-3	747241	672167	849594	755230	805961	633058	936785	785820	884451	756538	919515	1.09082e+06	1.42125	0.0307321	0.170809	0.830538	-0.267882	down
MW0107687HN	S-Glutathionyl-L-cysteine	S-谷胱甘肽-L-半胱氨酸	Amino acid and Its metabolites	氨基酸及其代谢物	Small Peptide	小肽	C13H22N4O8S2	3	-	98518.1	607835	424394	804988	643085	253363	882088	1.18321e+06	1.0391e+06	967465	1.20007e+06	1.30479e+06	1.54172	0.00102306	0.0287918	0.430637	-1.21545	down
MW0108640HN	N-Acetyl-L-glutamyl 5-phosphate	N-乙酰基-L-谷氨酰基-5-磷酸酯	Organic acid and Its derivatives	有机酸及其衍生物	Organic acid and Its derivatives	有机酸及其衍生物	C7H12NO8P	3	15383-57-0	304204	327990	294781	345264	251443	295855	372103	322254	421878	312965	498872	444880	1.43705	0.0256416	0.157931	0.766782	-0.383111	down
MW0108917HN	(2S)-2-(3-Carboxypropanoylamino)-5-oxopentanoic acid	N2-琥珀酰-L-谷氨酸5-半醛	Aldehyde,Ketones,Esters	醛、酮、酯类	Aldehydes	醛类	C9H13NO6	3	-	509237	743166	383017	614993	632624	558384	801805	793994	672047	978972	698094	732303	1.50776	0.0120962	0.109422	0.735784	-0.442645	down
MW0109038P	Pantotheine-4'-phosphate	ante啶4'-磷酸	Organic acid and Its derivatives	有机酸及其衍生物	Organic acid and Its derivatives	有机酸及其衍生物	C11H23N2O7PS	3	-	4.69169e+06	3.35633e+06	3.53636e+06	3.37601e+06	3.36577e+06	3.38295e+06	2.57032e+06	2.7307e+06	2.62567e+06	3.01938e+06	3.18971e+06	3.33166e+06	1.47994	0.0225306	0.148501	1.24283	0.313632	up
MW0109054HN	Penicillin G potassium	青霉素G钾	Others	其他	Medicine	药物	C16H17KN2O4S	3	113-98-4	2.85704e+06	3.19487e+06	2.89131e+06	4.09161e+06	3.09787e+06	3.1027e+06	3.1056e+06	4.94385e+06	3.22527e+06	4.19715e+06	5.47587e+06	5.41662e+06	1.36729	0.040216	0.195351	0.729598	-0.454826	down
MW0109546P	S-(2-carboxypropyl)-Cysteamine	S-(2-羧丙基)-半胱胺	Alcohol and amines	醇、胺类	Amines	胺类	C6H13NO2S	3	80186-81-8	2.18183e+06	3.39289e+06	5.15613e+06	3.15351e+06	1.487e+06	3.4704e+06	15936	15936	15936	15936	15936	15936	2.15061	0.00172331	0.0391722	197.057	7.62247	up
MW0110171P	Trp-tyr	色氨酸-酪氨酸	Amino acid and Its metabolites	氨基酸及其代谢物	Small Peptide	小肽	C20H21N3O4	1b	19653-76-0	8.42894e+06	1.06961e+07	1.05657e+07	1.10022e+07	1.07573e+07	9.73338e+06	1.41448e+07	1.39982e+07	1.40981e+07	1.33721e+07	1.36701e+07	1.79337e+07	1.89859	0.00061385	0.0224549	0.701509	-0.511466	down
MW0112268N	Phenylethyl primeveroside	苯乙基primeveroside	Benzene and substituted derivatives	苯及其衍生物	Benzene and substituted derivatives	苯及其衍生物	C19H28O10	3	129932-48-5	55865.3	47491.9	38664	60389.7	47831.5	45778.7	61914.9	74669.4	67412.9	66345	72418.5	110817	1.73334	0.0134853	0.116066	0.652637	-0.615648	down
MW0114628N	Inositol 1,3-bisphosphate	肌醇 1,3-二磷酸	Carbohydrates and Its metabolites	碳水化合物及其代谢物	Phosphate sugars	磷酸糖	C6H14O12P2	3	103597-56-4	387972	476290	474667	469879	510807	469592	486691	487054	567496	537115	475630	575270	1.21474	0.0436272	0.204092	0.891332	-0.165965	down
MW0114686P	Tartaric acid	酒石酸	Organic acid and Its derivatives	有机酸及其衍生物	Organic acid and Its derivatives	有机酸及其衍生物	C4H6O6	1b	87-69-4	1.29465e+07	1.57299e+06	1.57299e+06	1.57299e+06	1.57299e+06	1.57299e+06	9.55559e+06	8.10715e+06	7.87723e+06	9.11836e+06	9.38357e+06	7.86497e+06	1.70139	0.0406245	0.196796	0.400938	-1.31855	down
MW0114953HN	Glcnac6P	Glcnac6P	Organic acid and Its derivatives	有机酸及其衍生物	Organic acid and Its derivatives	有机酸及其衍生物	C8H16NO9P	2	1746-32-3	2.15284e+06	2.36586e+06	2.02635e+06	2.31862e+06	1.9956e+06	1.57187e+06	2.94827e+06	2.41446e+06	2.72467e+06	3.01085e+06	2.54456e+06	3.92615e+06	1.68493	0.00961458	0.0979692	0.707563	-0.499069	down
MW0115305P	Sorbitol	山梨糖醇	Carbohydrates and Its metabolites	碳水化合物及其代谢物	Sugar alcohols	糖醇	C6H14O6	3	50-70-4	698978	1.25143e+06	884565	1.59538e+06	1.2092e+06	1.05871e+06	1.73159e+06	1.8552e+06	1.69702e+06	1.55227e+06	1.31122e+06	2.28661e+06	1.5941	0.00707513	0.0847582	0.641969	-0.639424	down
MW0115361HN	Thiacremonone	噻虫啉酮	Aldehyde,Ketones,Esters	醛、酮、酯类	Ketones	酮类	C6H8O3S	3	96504-28-8	1.93696e+06	1.9322e+06	2.00099e+06	1.80439e+06	1.83304e+06	1.87099e+06	2.30148e+06	2.19766e+06	2.21049e+06	1.96042e+06	1.97889e+06	2.15841e+06	1.66175	0.00588868	0.0791297	0.888441	-0.170651	down
MW0115612HN	2,2,2-Trichloroethanol	2，2，2-三氯乙醇	Alcohol and amines	醇、胺类	Alcohols	醇类	C2H3Cl3O	3	115-20-8	941128	941128	5.8221e+06	941128	941128	941128	5.86263e+06	5.52969e+06	7.03054e+06	5.56231e+06	5.8344e+06	5.49422e+06	1.76718	0.00298643	0.0594938	0.29812	-1.74604	down
MW0123279HN	Celecoxib	塞来昔布	Others	其他	Medicine	药物	C17H14F3N3O2S	3	169590-42-5	45362.7	85668.7	13512.1	66337.5	33659.8	78811.4	151378	134575	79870.3	113950	120863	151745	1.55886	0.00114618	0.0307907	0.429772	-1.21836	down
MW0123476HN	7-Epi-cylindrospermopsin	7-表圆柱体视蛋白	Amino acid and Its metabolites	氨基酸及其代谢物	Small Peptide	小肽	C15H21N5O7S	3	-	17127.5	19168	33126.1	17171.5	23143.4	22249.1	10946	11446.1	15243.2	17392.9	10405.2	21643	1.46539	0.0358905	0.185727	1.51575	0.600029	up
MW0124693HN	Sulforhodamine B	磺胺类药物 B	Heterocyclic compounds	杂环化合物	Heterocyclic compounds	杂环化合物	C27H30N2O7S2	3	2609-88-3	423533	458900	312615	649228	330252	262000	568200	1.03404e+06	527567	743746	951870	998890	1.73168	0.00549538	0.0791297	0.505052	-0.985496	down
MW0125621HN	N-Acetyl Zonisamide	N-乙酰唑尼沙胺	Alcohol and amines	醇、胺类	Amines	胺类	C10H10N2O4S	3	68936-43-6	1.53554e+06	2.52015e+06	779603	2.19072e+06	1.69036e+06	2.00338e+06	2.58277e+06	2.88522e+06	2.59581e+06	1.85355e+06	2.77381e+06	2.96219e+06	1.32493	0.0223642	0.14828	0.684822	-0.546199	down
MW0126184P	Pirbuterol	吡布特罗	Heterocyclic compounds	杂环化合物	Heterocyclic compounds	杂环化合物	C12H20N2O3	3	38677-81-5	436189	402661	501862	434363	431631	366029	482117	599816	635809	563545	499276	576009	1.76501	0.00176831	0.0396861	0.766477	-0.383685	down
MW0126947P	Vidarabine	阿糖腺苷	Nucleotide and Its metabolites	核苷酸及其代谢物	Nucleotide and Its metabolites	核苷酸及其代谢物	C10H13N5O4	2	24356-66-9	1.09055e+07	1.81689e+07	1.68891e+07	1.97365e+07	1.82807e+07	1.7828e+07	2.29251e+07	2.34613e+07	2.35624e+07	1.9357e+07	1.89896e+07	2.10773e+07	1.36659	0.015135	0.125394	0.786941	-0.345673	down
MW0127608HN	Epigallocatechin 3,5-digallate	EPIGALLOCATECHIN 3,5-二没食子酸酯	Flavonoids	黄酮	Flavonoid	黄酮	C29H22O15	3	-	1.24439e+06	1.47013e+06	1.43159e+06	1.37127e+06	1.53809e+06	1.3213e+06	1.90279e+06	1.52976e+06	1.6194e+06	1.59025e+06	1.61425e+06	2.15186e+06	1.58898	0.01688	0.133015	0.804817	-0.313268	down
MW0127670HN	({4-[4,6-dihydroxy-3-(6-hydroxy-3-oxo-2,3-dihydro-1-benzofuran-2-yl)-2-methoxyphenyl]-2-methylbut-2-en-1-yl}oxy)sulfonic acid	3-(3-羟基苯基)-1-(2，4，6-三羟基苯基）丙-2-烯-1-酮	Others	其他	Others	其他	C20H20O10S	3	-	6.34495e+06	7.21467e+06	8.0848e+06	7.13753e+06	8.11901e+06	7.28715e+06	1.12607e+07	8.43467e+06	1.12933e+07	8.83775e+06	8.82871e+06	1.25415e+07	1.6912	0.00796113	0.0882193	0.722068	-0.469794	down
MW0128763HN	[4-(5,7-dihydroxy-6,8-dimethyl-4-oxo-3,4-dihydro-2H-1-benzopyran-2-yl)phenyl]oxidanesulfonic acid	[4-(5，7-二羟基-6，8-二甲基-4-氧代-3，4-二氢-2H-1-苯并吡喃-2-基）苯基]氧代磺酸	Organic acid and Its derivatives	有机酸及其衍生物	Organic acid and Its derivatives	有机酸及其衍生物	C17H16O8S	3	-	2.37793e+07	2.51978e+07	2.54174e+07	2.62252e+07	2.73681e+07	2.38541e+07	2.88836e+07	2.59379e+07	3.01952e+07	2.85337e+07	2.79482e+07	3.2362e+07	1.63793	0.00736365	0.086362	0.873355	-0.19536	down
MW0131809N	3,4,5-trihydroxy-6-[2,3,6-trihydroxy-4-(3,5,7-trihydroxy-4-oxo-3,4-dihydro-2H-1-benzopyran-2-yl)phenoxy]oxane-2-carboxylic acid	3，4，5-三羟基-6-[2，3，6-三羟基-4-(3，5，7-三羟基-4-氧代-3，4-二氢-2H-1-苯并吡喃-2-基）苯氧基]恶烷-2-羧酸	Organic acid and Its derivatives	有机酸及其衍生物	Organic acid and Its derivatives	有机酸及其衍生物	C21H20O15	3	-	50846.5	895469	694623	1.6212e+06	1.09716e+06	584290	1.96707e+06	2.43735e+06	2.64146e+06	2.30032e+06	2.96612e+06	3.63804e+06	1.45718	0.000203852	0.0129082	0.309936	-1.68996	down
MW0131811HN	3,4,5-trihydroxy-6-[2,3,6-trihydroxy-5-(3,5,7-trihydroxy-4-oxo-3,4-dihydro-2H-1-benzopyran-2-yl)phenoxy]oxane-2-carboxylic acid	3，4，5-三羟基-6-[2，3，6-三羟基-5-(3，5，7-三羟基-4-氧代-3，4-二氢-2H-1-苯并吡喃-2-基）苯氧基]恶烷-2-羧酸	Organic acid and Its derivatives	有机酸及其衍生物	Organic acid and Its derivatives	有机酸及其衍生物	C21H20O15	3	-	14253.1	121994	85903.1	291787	171789	80094.3	511885	424352	415258	488622	359899	648404	1.66091	0.000115409	0.0118506	0.268858	-1.89508	down
MW0137172HN	8-[5-(5,7-Dihydroxy-4-oxochromen-2-yl)-2-hydroxyphenyl]-5,6,7-trihydroxy-2-(4-hydroxyphenyl)chromen-4-one	8-[5-(5，7-二羟基-4-氧代-4H-色烯-2-基)-2-羟基苯基]-5，6，7-三羟基-2-(4-羟基苯基)-4H-色烯-4-酮	Aldehyde,Ketones,Esters	醛、酮、酯类	Ketones	酮类	C30H18O11	3	-	28431.5	50865.4	35861	83184.2	30803.2	39943.2	37198.1	128060	51930.1	86854.6	126693	134282	1.35863	0.0356259	0.185727	0.476248	-1.07022	down
MW0137862P	Daidzin	黄豆苷	Flavonoids	黄酮	Isoflavones	异黄酮	C21H20O9	3	552-66-9	83078.6	73137.5	103026	64629.9	96670.9	89301.2	134480	131848	187842	152963	154869	143185	1.88996	0.00011595	0.0118506	0.563247	-0.828159	down
MW0138820HN	Luteoforol	卢特福罗	Flavonoids	黄酮	Anthocyanidins	花青素	C15H14O6	3	24897-98-1	1.40507e+06	1.67632e+06	1.51425e+06	2.30756e+06	1.54487e+06	1.53497e+06	1.62581e+06	2.61649e+06	1.67196e+06	2.39157e+06	2.98664e+06	2.96896e+06	1.37017	0.0361925	0.185998	0.700003	-0.514566	down
MW0139391N	Pomiferin	石榴苷	Heterocyclic compounds	杂环化合物	Heterocyclic compounds	杂环化合物	C25H24O6	3	572-03-2	26295.1	32892.5	19229.3	26128.1	46918.5	40146.4	69045.3	64204.6	40768.8	31523.7	37748.6	58868.1	1.36802	0.0397779	0.194824	0.634136	-0.657136	down
MW0139988P	Zearalenone 4-sulfate	玉米赤霉烯酮 4-硫酸盐	Others	其他	Others	其他	C18H22O8S	3	132505-04-5	179517	204118	183200	217330	241701	120698	498189	399198	334641	400354	348577	397270	2.0083	5.3624e-05	0.00792295	0.482108	-1.05257	down
MW0140747HN	(S)-Dnpa	-	Heterocyclic compounds	杂环化合物	Heterocyclic compounds	杂环化合物	C16H14O5	3	-	893722	1.55099e+06	916533	1.21642e+06	1.64618e+06	1.38164e+06	2.38831e+06	1.54569e+06	1.9873e+06	2.02724e+06	2.38412e+06	2.03506e+06	1.67869	0.00138557	0.0354116	0.614946	-0.701469	down
MW0141274N	5beta-Dihydroaldosterone	5β-二氢醛固酮	Aldehyde,Ketones,Esters	醛、酮、酯类	Ketones	酮类	C21H30O5	3	7305-52-4	46472.2	45531	28858.1	65151.9	69980.5	38663.8	78033.3	80964.3	56482.3	66524.1	90618.2	64500	1.54342	0.0167374	0.132479	0.674085	-0.568998	down
MW0141949N	2,2-Dimethyl-3,4-bis(4-methoxyphenyl)-2H-1-benzopyran-7-ol acetate	2，2-二甲基-3，4-双（4-甲氧基苯基)-2H-1-苯并吡喃-7-醇乙酸酯	Benzene and substituted derivatives	苯及其衍生物	Benzene and substituted derivatives	苯及其衍生物	C27H26O5	3	5867-70-9	724481	662854	734514	755339	567478	466616	582326	372446	442132	407506	371615	496538	1.55047	0.00552957	0.0791297	1.4635	0.549418	up
MW0142108N	(2,6-Dihydroxyphenyl)acetic acid	2，6-二羟基苯乙酸	Benzene and substituted derivatives	苯及其衍生物	Benzene and substituted derivatives	苯及其衍生物	C8H8O4	3	-	46489.7	155923	72393.1	85204.3	83129.9	84817.7	151152	154377	162803	149700	149467	77353.9	1.32202	0.0231426	0.151409	0.624911	-0.678277	down
MW0142217HN	(2S)-2-amino-3-oxo-4-(phosphonooxy)butanoic acid	2-氨基-3-氧代-4-膦酰氧基丁酸酯	Organic acid and Its derivatives	有机酸及其衍生物	Organic acid and Its derivatives	有机酸及其衍生物	C4H8NO7P	3	-	83729.4	462687	339463	588080	477709	251987	670835	1.06823e+06	966514	1.05883e+06	804144	1.13906e+06	1.62256	0.000225879	0.0134216	0.38609	-1.37299	down
MW0142219HN	2-Amino-4,5-dihydroxy-6-oxo-7-(phosphonooxy)heptanoate	2-氨基-4，5-二羟基-6-氧代-7-(磷氧基）庚酸酯；2-氨基-4，5-二羟基-6-氧代-7-(膦酰氧基）庚酸酯；2-氨基-4，5-二羟基-6-氧代-7-(膦酰氧基）庚酸；2-氨基-4，5-二羟基-6-庚酮-7-磷酸	Organic acid and Its derivatives	有机酸及其衍生物	Organic acid and Its derivatives	有机酸及其衍生物	C7H14NO9P	3	-	921944	925870	967231	932815	1.08007e+06	1.01537e+06	1.34563e+06	945815	1.11624e+06	1.02504e+06	1.35766e+06	1.39473e+06	1.39107	0.0353272	0.185727	0.813251	-0.298228	down
MW0143560HN	AminoDHS	氨基DHS	Organic acid and Its derivatives	有机酸及其衍生物	Organic acid and Its derivatives	有机酸及其衍生物	C7H9NO4	3	-	458325	489775	539795	520518	406031	453142	576721	542301	664166	554145	529932	533418	1.48049	0.0114095	0.10666	0.843238	-0.245987	down
MW0145287P	Arg-Asn-Val-Arg	-	Amino acid and Its metabolites	氨基酸及其代谢物	Small Peptide	小肽	C21H41N11O6	3	-	3.18858e+07	5.24658e+07	5.42632e+07	7.97623e+07	7.11372e+07	4.94991e+07	1.00869e+08	9.45155e+07	9.06799e+07	9.85104e+07	7.97324e+07	9.15813e+07	1.70637	0.00209894	0.0453833	0.609859	-0.713452	down
MW0145931N	Asn-Tyr-Glu-Asp	-	Amino acid and Its metabolites	氨基酸及其代谢物	Small Peptide	小肽	C22H29N5O11	3	-	98042.8	113907	123593	81428.9	166726	104254	205941	201898	148410	150937	150520	121045	1.44766	0.023988	0.15354	0.702887	-0.508635	down
MW0146071P	Asp-Cys-Phe	L-天冬氨酰-L-半胱氨酰-L-异亮氨酸	Amino acid and Its metabolites	氨基酸及其代谢物	Small Peptide	小肽	C16H21N3O6S1	3	-	4.50087e+06	7.35606e+06	5.78328e+06	9.39477e+06	8.06057e+06	6.82264e+06	1.58583e+07	1.67775e+07	1.14024e+07	1.54589e+07	1.36416e+07	2.11143e+07	1.92761	0.000501188	0.020357	0.444741	-1.16896	down
MW0146964HN	Calactin	卡拉克汀	Heterocyclic compounds	杂环化合物	Heterocyclic compounds	杂环化合物	C29H40O9	3	20304-47-6	341941	454872	430973	561220	478123	433816	501397	571638	558857	597974	468262	610122	1.40848	0.0219536	0.147999	0.816427	-0.292604	down
MW0148168HN	Dcebio	德西比奥	Aldehyde,Ketones,Esters	醛、酮、酯类	Ketones	酮类	C9H8Cl2N2O	3	60563-36-2	290426	429670	242829	484663	251739	379818	569843	443974	504501	449086	494199	537097	1.52278	0.0112441	0.106041	0.693349	-0.528347	down
MW0148201HN	Dehydro-D-arabinono-1,4-lactone	脱氢-D-阿拉伯糖酸-1，4-内酯	Aldehyde,Ketones,Esters	醛、酮、酯类	Ketones	酮类	C5H6O5	3	138760-70-0	11958.8	124696	59793.9	76034.3	96286	93381	205589	145264	136924	127040	184446	153235	1.30819	0.00246107	0.0519462	0.485198	-1.04336	down
MW0148348HN	D-galactaro-1,4-lactone	D-半乳糖-1，4-内酯	Aldehyde,Ketones,Esters	醛、酮、酯类	Ketones	酮类	C6H8O7	3	-	2.95176e+06	3.28424e+06	2.75435e+06	2.94478e+06	3.26282e+06	2.30618e+06	3.62122e+06	3.01202e+06	3.50421e+06	3.20553e+06	3.24561e+06	3.89594e+06	1.41633	0.031088	0.171711	0.854505	-0.22684	down
MW0149055P	Thiirane	蒂兰	Heterocyclic compounds	杂环化合物	Heterocyclic compounds	杂环化合物	C2H4S	3	-	5.34189e+06	4.95987e+06	5.28655e+06	5.89725e+06	5.58319e+06	5.74266e+06	6.82545e+06	6.44369e+06	6.2365e+06	7.16025e+06	5.73615e+06	6.32166e+06	1.71411	0.00307062	0.0598265	0.847321	-0.239019	down
MW0149406HN	Gallocatechin-(4alpha->8)-epigallocatechin	没食子儿茶素-(4ALPHA->8)-表没食子儿茶素	Flavonoids	黄酮	Flavonoid	黄酮	C30H26O14	3	68964-95-4	9507.35	13919.3	11855.1	18401.7	24135.5	16711.6	22501.7	24036	19544.6	23275.2	22558.4	31286	1.51524	0.0134654	0.116066	0.660121	-0.599197	down
MW0149977P	Glu-Gln-Lys-Arg	古氨酸-谷酰胺-赖氨酸-精氨酸	Amino acid and Its metabolites	氨基酸及其代谢物	Small Peptide	小肽	C22H41N9O8	3	-	93952.2	125440	143857	107202	128398	78247.5	140679	153382	160918	133559	129000	176313	1.46945	0.0163732	0.130178	0.757504	-0.400675	down
MW0150095P	Glu-Met-Val	谷氨酸-蛋氨酸-缬氨酸	Amino acid and Its metabolites	氨基酸及其代谢物	Small Peptide	小肽	C15H27N3O6S1	3	-	40668.4	51943.6	24425	33604.1	27991.4	27338	3623.28	3623.28	3623.28	3623.28	3623.28	3623.28	2.10777	0.000779734	0.0234317	9.47441	3.24404	up
MW0152914P	Lys-Asp-Trp-Ser-Phe	-	Amino acid and Its metabolites	氨基酸及其代谢物	Small Peptide	小肽	C33H43N7O9	3	-	438343	756062	221304	509226	679782	315696	977195	895256	423387	1.13333e+06	704365	795843	1.38166	0.0288474	0.163931	0.592451	-0.755231	down
MW0153189P	Lys-Tyr-Val	L-赖氨酸-L-酪氨酸-L-缬氨酸	Amino acid and Its metabolites	氨基酸及其代谢物	Small Peptide	小肽	C20H32N4O5	3	-	19398.3	56097.1	74616.9	54454.8	15015	40698.1	41796.4	3003.01	3003.01	3003.01	3003.01	3003.01	1.71199	0.015855	0.129543	4.58147	2.19581	up
MW0153614P	Met-Lys-Tyr	甲硫氨酰-赖氨酰-酪氨酸	Amino acid and Its metabolites	氨基酸及其代谢物	Small Peptide	小肽	C20H32N4O5S1	3	-	158048	149859	173019	170542	143719	152602	259816	192268	184905	200119	201893	226206	1.80255	0.00389641	0.0697812	0.749119	-0.416734	down
MW0153997HN	Mycinamicin III	霉素III	Heterocyclic compounds	杂环化合物	Heterocyclic compounds	杂环化合物	C36H59NO11	3	73684-70-5	17242.3	27885.7	18293.5	35852	23791.1	27600.3	22671.2	61597.7	28562.2	50235.1	49618.4	52116.9	1.3986	0.0262387	0.158202	0.568973	-0.813568	down
MW0154127HN	N-[(7,8-dihydropterin-6-yl)methyl]-4-(beta-D-ribofuranosyl)aniline 5'-phosphate	N-[(7,8-二氢蝶呤-6-基)甲基]-4-(β-D-呋喃核糖基)苯胺5'-磷酸	Heterocyclic compounds	杂环化合物	Heterocyclic compounds	杂环化合物	C18H23N6O8P	3	173932-56-4	238943	265499	208241	166998	180199	232771	119693	141668	152398	118223	222093	145889	1.57841	0.0132004	0.114727	1.43634	0.522395	up
MW0155419HN	Phe4Cl-Abu-OH	-	Amino acid and Its metabolites	氨基酸及其代谢物	Small Peptide	小肽	C18H17ClN2O6	3	-	591.082	591.082	591.082	591.082	591.082	591.082	9412.84	7252.26	2955.41	9842.43	5160.33	4225.25	2.07862	0.00373444	0.0687586	0.0912902	-3.4534	down
MW0156595HN	3-selenino-L-alanine	3-硒代-L-丙氨酸	Organic acid and Its derivatives	有机酸及其衍生物	Organic acid and Its derivatives	有机酸及其衍生物	C3H7NO4Se	3	-	995204	910250	683614	1.20063e+06	689696	630426	1.06259e+06	1.03815e+06	966945	1.10677e+06	1.21354e+06	1.64139e+06	1.4306	0.0395814	0.194824	0.726922	-0.460128	down
MW0157232HN	Streptidine 6-phosphate	链霉胍-6-磷酸	Benzene and substituted derivatives	苯及其衍生物	Benzene and substituted derivatives	苯及其衍生物	C8H19N6O7P	3	73679-08-0	765872	667444	838306	567868	570261	685164	661027	528970	670523	479863	500896	403927	1.31752	0.0434417	0.203837	1.26184	0.335524	up
MW0158372P	Tyr-Arg-Gln-Arg	酪氨酸-精氨酸-精氨酸-精氨酸	Amino acid and Its metabolites	氨基酸及其代谢物	Small Peptide	小肽	C26H43N11O7	3	-	28024.2	79561.7	64822.2	86720.8	78620.4	65570.6	109312	69968.4	78171.6	118885	118424	109714	1.21945	0.0204885	0.141899	0.667223	-0.583758	down
MW0158456N	Tyr-Glu-Gln-Asp	酪氨酸-谷氨酸-谷氨酸-天冬氨酸	Amino acid and Its metabolites	氨基酸及其代谢物	Small Peptide	小肽	C23H31N5O11	3	-	39057.3	32873.2	66424.6	48419.8	66353.1	45293.4	88430.6	86068.4	113375	81319.9	76555.2	48787.7	1.51919	0.0114301	0.10666	0.603436	-0.728727	down
MW0158671HN	Tyr-Val-Lys-Lys	酪氨酸-缬氨酸-赖氨酸-赖氨酸	Amino acid and Its metabolites	氨基酸及其代谢物	Small Peptide	小肽	C26H44N6O6	3	-	230748	227835	196618	229355	281255	224763	352103	308784	267328	245195	260739	290947	1.58341	0.0184475	0.135715	0.806085	-0.310996	down
MW0158820HN	5-Formyluracil	尿嘧啶5-甲醛；5-甲酰尿嘧啶	Aldehyde,Ketones,Esters	醛、酮、酯类	Aldehydes	醛类	C5H4N2O3	3	1195-08-0	1.50888e+07	1.67178e+07	1.61876e+07	1.74878e+07	1.76309e+07	1.53667e+07	2.02194e+07	1.989e+07	2.03397e+07	2.02676e+07	2.0632e+07	2.23664e+07	2.00129	2.60306e-05	0.00704032	0.796019	-0.329125	down
MW0158899HN	Val-Arg-Ile-Asp	-	Amino acid and Its metabolites	氨基酸及其代谢物	Small Peptide	小肽	C21H39N7O7	3	-	1.00313e+07	1.57594e+07	1.53005e+07	2.47239e+07	2.1388e+07	1.4989e+07	2.09273e+07	2.41339e+07	2.22543e+07	2.74368e+07	2.04832e+07	2.3703e+07	1.37807	0.0351089	0.185727	0.735521	-0.443162	down
MW0159345N	Vicianin	巢菜苷	Heterocyclic compounds	杂环化合物	Heterocyclic compounds	杂环化合物	C19H25NO10	3	155-57-7	46238.6	58016.6	48863.8	107055	81111	57730.2	116920	136904	89983.2	107060	121098	140969	1.77878	0.00182647	0.0404792	0.559681	-0.837324	down
MW0159781P	Dibasic sodium phosphate	磷酸氢钠	Heterocyclic compounds	杂环化合物	Heterocyclic compounds	杂环化合物	Na2HPO4	3	7558-79-4	1.17657e+07	1.1445e+07	1.37239e+07	1.58011e+07	1.61053e+07	1.70103e+07	1.16056e+07	1.06845e+07	8.8271e+06	1.14132e+07	1.1235e+07	9.14267e+06	1.63136	0.00856898	0.092639	1.36471	0.448592	up
MW0165503P	3-Dehydro-scyllo-inosose	3-脱氢青蟹肌糖	Aldehyde,Ketones,Esters	醛、酮、酯类	Ketones	酮类	C6H8O6	3	-	919602	980336	896801	1.04039e+06	1.08506e+06	1.09262e+06	931748	904666	820218	817457	986862	759608	1.38817	0.0215307	0.146823	1.15214	0.204313	up
MW0166724P	4-(Isobutanoyl)sucrose	4-(异丁酰基)蔗糖	Aldehyde,Ketones,Esters	醛、酮、酯类	Esters	酯类	C16H28O12	3	-	359613	1.4409e+06	1.16415e+06	1.98353e+06	2.23444e+06	1.24096e+06	4.89898e+06	2.36967e+06	2.77936e+06	2.62744e+06	2.31308e+06	3.38127e+06	1.50072	0.00770649	0.0870293	0.458557	-1.12483	down
MW0168705P	(alpha-D-mannosyl)7-beta-D-mannosyl-diacetylchitobiosyl-L-asparagine, isoform A (protein)	DL-丙氨酸	Amino acid and Its metabolites	氨基酸及其代谢物	Small Peptide	小肽	C3H7NO2	2	302-72-7	1.83796e+07	1.80626e+07	2.11305e+07	2.07865e+07	2.03726e+07	1.85219e+07	2.25557e+07	2.08319e+07	2.29976e+07	2.00143e+07	2.0133e+07	2.15235e+07	1.34504	0.0383941	0.193663	0.915643	-0.127143	down
MW0168982HN	Cromolyn	克罗莫林	Organic acid and Its derivatives	有机酸及其衍生物	Organic acid and Its derivatives	有机酸及其衍生物	C23H16O11	3	16110-51-3	9349.33	17034.9	5797.67	5481.22	18789.5	10816.4	20254.9	15567.4	23187.5	22599.1	15606.3	37120	1.49116	0.0201101	0.141489	0.500755	-0.997823	down
mws1034HN	Isosakuranetin	异樱花素	Flavonoids	黄酮	Flavonoid	黄酮	C16H14O5	3	480-43-3	464822	1.23093e+06	1.08169e+06	928934	1.27189e+06	1.35383e+06	1.45236e+06	2.64744e+06	1.2185e+06	1.43366e+06	1.71553e+06	2.52909e+06	1.35596	0.0256104	0.157931	0.575824	-0.796299	down
