# Supplementary material for: Glutathione metabolism as a key regulator of oxidative hippocampal injury in sepsis-associated encephalopathy: an integrated proteomics and metabolomics study
Source: Front Neurosci. 2026 Jan 13;19:1671955. doi: 10.3389/fnins.2025.1671955 (PMC12835233; doi:10.3389/fnins.2025.1671955)
Supplement: Supplementary file 4 [file Table_4.xlsx]

## Sheet: Sheet1
Index	Compounds	物质	Class I	物质一级分类	Class II	物质二级分类	Formula	Level	CAS	CLP1	CLP2	CLP3	CLP4	CLP5	CLP6	Sham1	Sham2	Sham3	Sham4	Sham5	Sham6	VIP	P-value	FDR	Fold_Change	Log2FC	Type	cpd_ID	kegg_map
MEDP0245	Nicotinamide-N-Oxide	N-氧代烟酰胺	CoEnzyme and vitamins	辅酶和维生素	CoEnzyme and vitamins	辅酶和维生素	C6H6N2O2	1b	1986-81-8	18896.8	39341.1	25791.4	21669.8	23016.2	15579.4	100228	101177	49172.1	76527.6	74473	72880	1.9848	0.000439249	0.0189948	0.304126	-1.71726	down	C16398	-
MEDP1593P	S-Lactoylglutathione	脂酰谷胱甘肽	Organic acid and Its derivatives	有机酸及其衍生物	Organic acid and Its derivatives	有机酸及其衍生物	C13H21N3O8S	2	25138-66-3	1.14499e+07	1.13413e+07	1.65455e+07	3.23512e+07	1.80907e+07	8.41797e+06	3.26026e+07	4.22586e+07	4.33745e+07	3.6695e+07	4.17244e+07	3.59051e+07	1.86289	0.00062058	0.0224549	0.422242	-1.24386	down	-	-
MEDN0822	Cysteine-glutathione disulfide	半胱氨酸二硫化谷胱甘肽	Amino acid and Its metabolites	氨基酸及其代谢物	Small Peptide	小肽	C13H22N4O8S2	1b	13081-14-6	558981	5.50858e+06	5.13345e+06	9.69201e+06	7.67518e+06	3.37807e+06	1.08501e+07	1.61333e+07	1.31923e+07	1.29164e+07	1.36658e+07	1.33099e+07	1.43366	0.000744726	0.0231728	0.39899	-1.32558	down	C00098	ko02010
MEDP0382*253	8-Hydroxy-2-Deoxyguanosine	8-羟基-2-脱氧鸟苷	Nucleotide and Its metabolites	核苷酸及其代谢物	Nucleotide and Its metabolites	核苷酸及其代谢物	C10H13N5O5	1b	88847-89-6	4.80765e+06	6.06451e+06	5.30235e+06	8.14167e+06	5.75033e+06	5.87179e+06	7.95002e+06	1.12358e+07	9.2088e+06	8.21854e+06	9.45662e+06	9.00418e+06	1.83694	0.000744979	0.0231728	0.652546	-0.615848	down	-	-
MW0107687HN	S-Glutathionyl-L-cysteine	S-谷胱甘肽-L-半胱氨酸	Amino acid and Its metabolites	氨基酸及其代谢物	Small Peptide	小肽	C13H22N4O8S2	3	-	98518.1	607835	424394	804988	643085	253363	882088	1.18321e+06	1.0391e+06	967465	1.20007e+06	1.30479e+06	1.54172	0.00102306	0.0287918	0.430637	-1.21545	down	C05526	ko00270,ko01100
MW0149055P	Thiirane	蒂兰	Heterocyclic compounds	杂环化合物	Heterocyclic compounds	杂环化合物	C2H4S	3	-	5.34189e+06	4.95987e+06	5.28655e+06	5.89725e+06	5.58319e+06	5.74266e+06	6.82545e+06	6.44369e+06	6.2365e+06	7.16025e+06	5.73615e+06	6.32166e+06	1.71411	0.00307062	0.0598265	0.847321	-0.239019	down	C19419	-
MEDP3323	15-Keto-13,14-dihydroprostaglandin A2	15-Keto-13,14-二氢前列腺素 A2	Hormones and hormone related compounds	激素及激素相关物质	Hormones and hormone related compounds	激素及激素相关物质	C20H30O4	3	74872-89-2	42691.2	44041.2	88813.9	52739.8	125863	71340.1	158297	106182	124253	127380	103672	151706	1.58851	0.00589029	0.0791297	0.551516	-0.858527	down	-	-
MEDP4256	Hydroxysafflor Yellow A	羟基红花黄A	Aldehyde,Ketones,Esters	醛、酮、酯类	Esters	酯类	C27H32O16	3	78281-02-4 | 146087-19-6	2.05053e+06	2.32766e+06	469804	8.93129e+06	2.63898e+06	213721	7.15824e+06	2.66336e+07	9.12068e+06	1.50247e+07	2.51705e+07	1.80253e+07	1.78158	0.00607057	0.0803218	0.164457	-2.60422	down	-	-
MADN1567	Creatinine	肌酸酐	Organic acid and Its derivatives	有机酸及其衍生物	Organic acid and Its derivatives	有机酸及其衍生物	C4H7N3O	1a	60-27-5	118004	116339	155933	158122	146766	118713	169221	156505	178879	159402	167592	196979	1.62115	0.00633033	0.0828868	0.791262	-0.337773	down	C00791	ko00330,ko01100
MEDN0769	14(S)-HDHA	14S-羟基-4Z,7Z,10Z,12E,16Z,19Z-二十二碳六烯酸	FA	脂肪酰类	Oxidized lipids	氧化脂质	C22H32O3	1b	119433-37-3	31225.9	72670.9	20317.4	46753.2	108865	78818.7	180820	127186	137344	98069.1	81912.3	194385	1.55547	0.00759177	0.0870293	0.437531	-1.19254	down	-	-
MW0149406HN	Gallocatechin-(4alpha->8)-epigallocatechin	没食子儿茶素-(4ALPHA->8)-表没食子儿茶素	Flavonoids	黄酮	Flavonoid	黄酮	C30H26O14	3	68964-95-4	9507.35	13919.3	11855.1	18401.7	24135.5	16711.6	22501.7	24036	19544.6	23275.2	22558.4	31286	1.51524	0.0134654	0.116066	0.660121	-0.599197	down	-	-
MW0127608HN	Epigallocatechin 3,5-digallate	EPIGALLOCATECHIN 3,5-二没食子酸酯	Flavonoids	黄酮	Flavonoid	黄酮	C29H22O15	3	-	1.24439e+06	1.47013e+06	1.43159e+06	1.37127e+06	1.53809e+06	1.3213e+06	1.90279e+06	1.52976e+06	1.6194e+06	1.59025e+06	1.61425e+06	2.15186e+06	1.58898	0.01688	0.133015	0.804817	-0.313268	down	-	-
MADN2024	Dehydroascorbic acid	L-脱氢抗坏血酸	Organic acid and Its derivatives	有机酸及其衍生物	Organic acid and Its derivatives	有机酸及其衍生物	C6H6O6	1b	490-83-5	115221	165923	100259	197309	129822	166385	152953	244076	189769	208682	186189	249327	1.41852	0.0190272	0.13687	0.710741	-0.492605	down	C05422	ko00053,ko00480,ko01100
MEDP1045	Biliverdin	去氢胆红素	Tryptamines,Cholines,Pigments	色胺、胆碱、色素	Pigments	色素	C33H34N4O6	1a	114-25-0	70002.4	37450.9	68321.6	49983.9	56004.8	36067.7	70191.5	78132.7	123281	90193	109345	182977	1.67735	0.0190483	0.13687	0.485891	-1.04129	down	C00500	ko00860,ko01100
MEDN0348	TXB2	血栓素B2	FA	脂肪酰类	Oxidized lipids	氧化脂质	C20H34O6	1a	54397-85-2	125180	110916	96721.9	176961	133509	179267	195836	148854	213132	213007	163822	284895	1.44421	0.0220674	0.148036	0.674476	-0.56816	down	C05963	ko00590,ko01100,ko04726,ko04976
MADN0034	Hypoxanthine	次黄嘌呤	Nucleotide and Its metabolites	核苷酸及其代谢物	Nucleotide and Its metabolites	核苷酸及其代谢物	C5H4N4O	1a	68-94-0	6.14069e+06	6.92706e+06	7.38759e+06	7.10214e+06	7.5792e+06	6.54784e+06	8.53477e+06	7.10493e+06	8.46256e+06	7.48206e+06	7.48089e+06	9.40882e+06	1.42764	0.025603	0.157931	0.859935	-0.2177	down	C00262	ko00230,ko01100,ko01232
MADN2281	gamma-CEHC	γ-CEHC	Organic acid and Its derivatives	有机酸及其衍生物	Organic acid and Its derivatives	有机酸及其衍生物	C15H20O4	1b	178167-75-4	20689.4	21853.2	24854.5	17353.4	21710.3	18895.7	18263.3	38454.1	44637.5	32480.1	26105.7	42069	1.45485	0.0257429	0.157931	0.620547	-0.688388	down	-	-
MEDP1280	S-Adenosyl-L-Methionine	S-腺苷-L-蛋氨酸	Amino acid and Its metabolites	氨基酸及其代谢物	Amino acid derivatives	氨基酸衍生物	C15H22N6O5S	1a	17176-17-9	4.31424e+06	4.00636e+06	4.27077e+06	5.67064e+06	3.74266e+06	2.75208e+06	4.51619e+06	9.52659e+06	5.10099e+06	6.16156e+06	9.14119e+06	1.16396e+07	1.58304	0.0263535	0.158202	0.537185	-0.896509	down	C00019	ko00270,ko00330,ko01100,ko01230,ko01240,ko04122,ko04148,ko05208
MADN0073	Taurine	牛磺酸	Organic acid and Its derivatives	有机酸及其衍生物	Sulfonic acids	磺酸类化合物	C2H7NO3S	1a	107-35-7	2.52133e+06	2.93007e+06	3.14612e+06	2.87779e+06	2.72836e+06	2.91428e+06	3.6703e+06	2.97378e+06	3.89873e+06	3.51366e+06	2.8847e+06	4.35318e+06	1.4195	0.0268949	0.158202	0.803873	-0.314961	down	C00245	ko00120,ko00430,ko00920,ko01100,ko02010,ko04080
MW0010676P	Xanthurenic acid	黄尿酸	Amino acid and Its metabolites	氨基酸及其代谢物	Amino acid derivatives	氨基酸衍生物	C10H7NO4	1a	59-00-7	1.29707e+06	1.3696e+06	1.60235e+06	2.03163e+06	1.80734e+06	2.02226e+06	2.61411e+06	2.12285e+06	2.14124e+06	1.88513e+06	2.10249e+06	1.88086e+06	1.3536	0.0284269	0.162608	0.794736	-0.331452	down	C02470	ko00380
MEDP1391	Carnitine C18:2	肉碱 C18:2	FA	脂肪酰类	CAR	酰基肉碱	C25H45NO4	2	36816-10-1	684456	582580	938954	574582	773081	591273	1.06996e+06	994085	811808	948927	680769	874528	1.37831	0.0303713	0.169915	0.770421	-0.376282	down	C02301	ko04714
MADN0793	Prostaglandin E2	前列腺素E2	FA	脂肪酰类	Oxidized lipids	氧化脂质	C20H32O5	1a	363-24-6	120572	196386	209746	259069	316323	213796	473194	299583	387388	276341	209613	399342	1.36559	0.0310854	0.171711	0.643323	-0.636385	down	C00584	ko00590,ko01100,ko04024,ko04080,ko04148,ko04625,ko04726,ko04750,ko04921,ko04923,ko04924,ko04976,ko05140,ko05143,ko05146,ko05163,ko05165,ko05200,ko05323
MEDP0251	Trigonelline	葫芦巴碱	CoEnzyme and vitamins	辅酶和维生素	CoEnzyme and vitamins	辅酶和维生素	C7H7NO2	1a	535-83-1	2.94282e+06	4.35626e+06	3.64197e+06	2.93775e+06	2.70754e+06	2.61053e+06	4.11442e+06	4.38434e+06	4.84745e+06	3.93544e+06	3.07016e+06	4.10527e+06	1.3126	0.0373083	0.190627	0.78492	-0.349382	down	C01004	-
MADN1506	3-Indolepropionic Acid	吲哚-3-丙酸	Heterocyclic compounds	杂环化合物	Indole and Its derivatives	吲哚及其衍生物	C11H11NO2	1a	830-96-6	123603	189843	158687	200564	205247	171101	196057	214520	185292	242266	215395	306789	1.31621	0.0415944	0.197713	0.771175	-0.37487	down	C22236	-
MEDP1791	nicotinamide riboside	烟酰胺核苷	Nucleotide and Its metabolites	核苷酸及其代谢物	Nucleotide and Its metabolites	核苷酸及其代谢物	C11H15N2O5+	1b	1341-23-7	116606	116391	170176	228658	146892	118740	136950	250659	157287	247845	324946	264464	1.31401	0.043436	0.203837	0.649322	-0.622993	down	C03150	ko00760,ko01100
MEDN0169	Uracil	尿嘧啶	Nucleotide and Its metabolites	核苷酸及其代谢物	Nucleotide and Its metabolites	核苷酸及其代谢物	C4H4N2O2	1a	66-22-8	160535	244743	196727	267228	184303	242239	216149	381685	205519	286991	382271	380831	1.2567	0.0447159	0.207543	0.699117	-0.516394	down	C00106	ko00240,ko00410,ko00770,ko01100,ko01232
MEDP2389*231	5-Hydroxypyridin-2(1H)-one	5-羟基吡啶-2(1H)-酮	Heterocyclic compounds	杂环化合物	Pyridine and pyridine derivatives	吡啶及其衍生物	C5H5NO2	1b	5154/1/8	450841	900454	773774	1.24333e+06	769680	495020	1.90739e+06	1.6131e+06	1.29556e+06	1.49929e+06	877882	1.52796e+06	1.65782	0.00428038	0.0715955	0.531247	-0.912545	down	C01059	ko00760,ko01100
MEDN0045	L-Cysteine	L-半胱氨酸	Amino acid and Its metabolites	氨基酸及其代谢物	Amino acids	氨基酸	C3H7NO2S	1b	52-90-4	2751.24	2751.24	2751.24	2751.24	2751.24	2751.24	36004.6	17519.5	28309.9	23217.4	40465.6	2751.24	1.77839	0.0107961	0.10403	0.111335	-3.16702	down	C00097	ko00260,ko00270,ko00430,ko00470,ko00480,ko00730,ko00770,ko00920,ko00970,ko01100,ko01200,ko01230,ko01240,ko04122,ko04216,ko04974,ko05230
MADN2511	6-Thio-dG	2'-脱氧硫鸟苷	Nucleotide and Its metabolites	核苷酸及其代谢物	Nucleotide and Its metabolites	核苷酸及其代谢物	C10H13N5O3S	1b	789-61-7	74441.6	100855	133884	118684	139643	93794.2	152690	122582	163375	140699	138189	175740	1.44657	0.0141552	0.118383	0.740311	-0.433796	down	-	-
MEDN1836	delta-12-Prostaglandin J2	Δ12-前列腺素 J2	FA	脂肪酰类	Oxidized lipids	氧化脂质	C20H30O4	1a	87893-54-7	45118	77438.5	96267.5	151568	147971	108449	147597	159546	136373	164607	144534	143890	1.27618	0.0432186	0.203837	0.699139	-0.516348	down	C05958	ko00590,ko01100
MW0115361HN	Thiacremonone	噻虫啉酮	Aldehyde,Ketones,Esters	醛、酮、酯类	Ketones	酮类	C6H8O3S	3	96504-28-8	1.93696e+06	1.9322e+06	2.00099e+06	1.80439e+06	1.83304e+06	1.87099e+06	2.30148e+06	2.19766e+06	2.21049e+06	1.96042e+06	1.97889e+06	2.15841e+06	1.66175	0.00588868	0.0791297	0.888441	-0.170651	down	-	-
MADN0361	2-Hydroxyethanesulfonate	乙磺酸	Organic acid and Its derivatives	有机酸及其衍生物	Sulfonic acids	磺酸类化合物	C2H6O4S	1a	1562-00-1	4.99502e+06	6.10539e+06	4.7523e+06	7.0658e+06	7.43715e+06	5.50644e+06	1.18832e+07	1.0373e+07	1.10333e+07	9.82701e+06	9.42675e+06	1.17923e+07	2.0125	1.58044e-05	0.00704032	0.557422	-0.843157	down	C05123	ko00430,ko01100
MW0158820HN	5-Formyluracil	尿嘧啶5-甲醛；5-甲酰尿嘧啶	Aldehyde,Ketones,Esters	醛、酮、酯类	Aldehydes	醛类	C5H4N2O3	3	1195-08-0	1.50888e+07	1.67178e+07	1.61876e+07	1.74878e+07	1.76309e+07	1.53667e+07	2.02194e+07	1.989e+07	2.03397e+07	2.02676e+07	2.0632e+07	2.23664e+07	2.00129	2.60306e-05	0.00704032	0.796019	-0.329125	down	C17206	-
MADN2008	Imidazoleacetic acid	咪唑乙酸	Heterocyclic compounds	杂环化合物	Indole and Its derivatives	吲哚及其衍生物	C5H6N2O2	1b	645-65-8	3.10612e+06	3.47323e+06	4.01548e+06	3.91954e+06	4.17747e+06	3.73243e+06	5.39893e+06	5.47942e+06	4.88329e+06	4.43007e+06	5.10178e+06	5.131e+06	1.88945	0.00013841	0.0120148	0.737046	-0.440173	down	C02835	ko00340,ko01100
MEDP2813	Carnitine C4-OH	肉碱 C4-OH	FA	脂肪酰类	CAR	酰基肉碱	C11H21NO5	3	-	1.08039e+06	1.57288e+06	1.13004e+06	1.69015e+06	1.34844e+06	1.85326e+06	2.82602e+06	2.57251e+06	2.15813e+06	2.23903e+06	2.37412e+06	2.14878e+06	1.8129	0.000243201	0.0139095	0.605866	-0.72293	down	C02301	ko04714
MEDP1529	Carnitine C14:2:DC	肉碱 C14:2:DC	FA	脂肪酰类	CAR	酰基肉碱	C21H35NO6	2	-	1.82328e+06	1.9635e+06	1.60635e+06	2.34132e+06	2.64545e+06	1.64838e+06	3.64234e+06	3.35314e+06	2.53226e+06	3.4066e+06	3.01814e+06	3.42308e+06	1.90228	0.000372722	0.0169445	0.620796	-0.687808	down	C02301	ko04714
MEDP2869	Carnitine C22:4	肉碱 C22:4	FA	脂肪酰类	CAR	酰基肉碱	C29H49NO4	3	-	4507.89	16081.8	18488.5	32030.4	49615	25890.6	84820.7	79140	77851.1	73539.2	41421.1	65917.3	1.61315	0.000438874	0.0189948	0.34686	-1.52757	down	C02301	ko04714
MEDP1388	Carnitine C18:3-OH	肉碱 C18:3-OH	FA	脂肪酰类	CAR	酰基肉碱	C25H43NO5	3	-	13260.3	14796.9	11901	22372.6	22381.9	9390.51	28930.6	30814.4	30425.8	42660.4	28915.5	27032.4	1.86168	0.00061372	0.0224549	0.498483	-1.00438	down	C02301	ko04714
MEDP1405	Carnitine C14:0	肉碱 C14:0	FA	脂肪酰类	CAR	酰基肉碱	C21H41NO4	1a	-	6.57711e+06	7.31775e+06	9.98661e+06	8.63972e+06	8.21016e+06	6.71319e+06	1.09716e+07	1.10034e+07	1.1851e+07	9.6348e+06	1.06372e+07	1.07451e+07	1.77335	0.0015176	0.0354116	0.731683	-0.450709	down	C02301	ko04714
MW0109546P	S-(2-carboxypropyl)-Cysteamine	S-(2-羧丙基)-半胱胺	Alcohol and amines	醇、胺类	Amines	胺类	C6H13NO2S	3	80186-81-8	2.18183e+06	3.39289e+06	5.15613e+06	3.15351e+06	1.487e+06	3.4704e+06	15936	15936	15936	15936	15936	15936	2.15061	0.00172331	0.0391722	197.057	7.62247	up	-	-
MW0148201HN	Dehydro-D-arabinono-1,4-lactone	脱氢-D-阿拉伯糖酸-1，4-内酯	Aldehyde,Ketones,Esters	醛、酮、酯类	Ketones	酮类	C5H6O5	3	138760-70-0	11958.8	124696	59793.9	76034.3	96286	93381	205589	145264	136924	127040	184446	153235	1.30819	0.00246107	0.0519462	0.485198	-1.04336	down	C06316	ko00053,ko01100
MADN0261	Tyramine	酪胺	Benzene and substituted derivatives	苯及其衍生物	Benzene and substituted derivatives	苯及其衍生物	C8H11NO	1b	51-67-2	129006	141368	166196	153723	128237	150198	180602	189694	193555	176497	151380	197641	1.63715	0.00250398	0.0522301	0.79746	-0.326515	down	C00483	ko00350,ko01100,ko01240,ko04080,ko04974
MEDP1528	Carnitine C18:1-OH	肉碱 C18:1-OH	FA	脂肪酰类	CAR	酰基肉碱	C25H47NO5	2	-	524746	481218	676436	701491	722687	680938	832390	890699	861170	835439	828182	829487	1.73032	0.00289951	0.0584185	0.74596	-0.422829	down	C02301	ko04714
MW0115612HN	2,2,2-Trichloroethanol	2，2，2-三氯乙醇	Alcohol and amines	醇、胺类	Alcohols	醇类	C2H3Cl3O	3	115-20-8	941128	941128	5.8221e+06	941128	941128	941128	5.86263e+06	5.52969e+06	7.03054e+06	5.56231e+06	5.8344e+06	5.49422e+06	1.76718	0.00298643	0.0594938	0.29812	-1.74604	down	C07490	ko00980
MW0062181HN	Celestrol methyl ester	-	Terpenoids	萜类	Triterpene	三萜	C30H40O4	3	-	1.04686e+06	1.13125e+06	1.05912e+06	1.49503e+06	1.35431e+06	1.13797e+06	1.43184e+06	1.58416e+06	1.64994e+06	1.65216e+06	1.41502e+06	1.59688e+06	1.75073	0.00331669	0.0632311	0.774334	-0.368972	down	-	-
MEDP1386	Carnitine C18:2-OH	肉碱 C18:2-OH	FA	脂肪酰类	CAR	酰基肉碱	C25H45NO5	2	-	79946.3	167514	146251	170595	177651	158370	319823	238772	313573	266457	161929	268576	1.59411	0.00350343	0.0660806	0.573775	-0.801444	down	C02301	ko04714
MEDP1526	Carnitine C15	肉碱 C15	FA	脂肪酰类	CAR	酰基肉碱	C22H43NO4	2	-	216134	330524	217678	233487	315046	188839	403424	473711	285919	434639	330278	455764	1.71463	0.00375432	0.0687586	0.629981	-0.66662	down	C02301	ko04714
MEDP2861	Carnitine C17:1	肉碱 C17:1	FA	脂肪酰类	CAR	酰基肉碱	C24H45NO4	3	-	57780.1	84120.1	82592.6	110291	112293	53788.9	146266	125454	110270	137701	138955	125805	1.69172	0.0037713	0.0687586	0.638492	-0.647259	down	C02301	ko04714
MEDP1533	Carnitine C22:6	肉碱 C22:6	FA	脂肪酰类	CAR	酰基肉碱	C29H45NO4	3	-	79378.2	242538	220700	256358	292104	139189	359949	360358	339468	413795	272171	399641	1.50141	0.00380053	0.0687586	0.573449	-0.802263	down	C02301	ko04714
MEDP1422	Carnitine C8-OH	肉碱 C8-OH	FA	脂肪酰类	CAR	酰基肉碱	C15H29NO5	2	-	274583	321056	163779	262709	299520	258200	524437	434828	360054	423406	302870	397168	1.68402	0.0040374	0.0701795	0.646746	-0.62873	down	C02301	ko04714
MADN0278	4-Nitrophenol	4-硝基苯酚	Benzene and substituted derivatives	苯及其衍生物	Phenolics	苯酚类	C6H5NO3	1b	100-02-7	41982.1	303967	294769	209911	404999	322663	647771	432022	542479	514010	344259	577495	1.23284	0.00454787	0.0726239	0.516113	-0.954241	down	C00870	-
MEDP1084HN	Carnitine C12:0	肉碱 C12:0	FA	脂肪酰类	CAR	酰基肉碱	C19H37NO4	1b	25518-54-1	69936.8	64159.2	30714.6	70898.7	27706.1	31058.3	80750.7	115237	66003.9	113468	105492	152899	1.6802	0.00460285	0.0726239	0.464579	-1.106	down	-	-
MADN0266HN	Vanillin	4-羟基-3-甲氧基苯甲醛	Benzene and substituted derivatives	苯及其衍生物	Phenolics	苯酚类	C8H8O3	1b	121-33-5	4.99513e+06	5.36008e+06	5.23955e+06	5.17506e+06	5.37407e+06	5.01299e+06	5.46641e+06	5.4642e+06	5.60589e+06	5.37074e+06	5.40511e+06	5.78535e+06	1.63112	0.005607	0.0791297	0.94136	-0.087181	down	C00755	ko01100
MW0005272HN	4-Nitrobenzoic acid	4-硝基苯甲酸	Benzene and substituted derivatives	苯及其衍生物	Benzene and substituted derivatives	苯及其衍生物	C7H5NO4	1b	-	35197	62627.1	53480	67485.9	59984.7	52608.8	65818.8	100528	71340.5	79677.1	91731.3	115266	1.61374	0.00663842	0.0828868	0.631975	-0.66206	down	C18625	-
MEDP1385	Carnitine C17:1:DC	肉碱 C17:1:DC	FA	脂肪酰类	CAR	酰基肉碱	C24H43NO6	3	-	643443	649780	469363	970908	921787	789926	1.49242e+06	1.44048e+06	798793	1.11257e+06	1.06756e+06	1.24231e+06	1.64029	0.00692568	0.0841044	0.621347	-0.686528	down	C02301	ko04714
MADN0307HN	3-Hydroxybenzoic acid	间羟基苯甲酸	Benzene and substituted derivatives	苯及其衍生物	Benzene and substituted derivatives	苯及其衍生物	C7H6O3	1b	-	83675	86282.8	95822.4	84872.5	89267.3	77144.2	138117	104013	115049	106529	92295.4	117095	1.73908	0.00740385	0.086362	0.768184	-0.380476	down	C00587	ko00400
MEDP1390	Carnitine C18:1	肉碱 C18:1	FA	脂肪酰类	CAR	酰基肉碱	C25H47NO4	1a	-	4.41143e+06	7.09809e+06	7.74396e+06	7.34146e+06	9.61241e+06	5.45657e+06	1.08933e+07	9.07904e+06	1.00126e+07	9.9872e+06	9.43982e+06	1.05182e+07	1.59734	0.00768998	0.0870293	0.695207	-0.524484	down	C02301	ko04714
MEDP0250	Riboflavin	核黄素	CoEnzyme and vitamins	辅酶和维生素	CoEnzyme and vitamins	辅酶和维生素	C17H20N4O6	1a	83-88-5	9.33771e+06	9.25213e+06	1.07063e+07	1.03583e+07	1.17826e+07	9.31327e+06	1.55518e+07	1.17037e+07	1.26046e+07	1.37094e+07	1.16102e+07	1.69979e+07	1.71127	0.00824961	0.0902874	0.739255	-0.435855	down	C00255	ko00740,ko01100,ko01240,ko02010,ko04977
MEDN1743	3-Hydroxy-4-methoxybenzoic acid	3-羟基-4-甲氧基苯甲酸	Benzene and substituted derivatives	苯及其衍生物	Benzene and substituted derivatives	苯及其衍生物	C8H8O4	1a	645-08-9	12139.6	42535.6	41734.1	48161.3	33757	30800.6	12008.4	19263.9	9309.32	11215.1	12714.8	24760.2	1.54663	0.0102403	0.102017	2.3426	1.22811	up	C06672	-
MEDP0652	Methyl-cinnamate	肉桂酸甲酯	Benzene and substituted derivatives	苯及其衍生物	Benzene and substituted derivatives	苯及其衍生物	C10H10O2	1b	103-26-4	612602	578188	482936	536265	468167	613470	880513	770749	755959	791417	672053	532104	1.53908	0.010718	0.103841	0.747623	-0.419618	down	C06358	-
MEDP0510	Carnitine C2:0	乙酰肉碱	FA	脂肪酰类	CAR	酰基肉碱	C9H17NO4	1a	14992-62-2	691951	1.41685e+06	614007	1.28037e+06	1.60777e+06	925423	2.0119e+06	1.89346e+06	1.00154e+06	2.07847e+06	2.05374e+06	1.8741e+06	1.46554	0.0112252	0.106041	0.598941	-0.739514	down	C02571	ko04931
MEDP2097	4-Methyl-3-nitroaniline	4-甲基-3-硝基苯胺	Benzene and substituted derivatives	苯及其衍生物	Benzene and substituted derivatives	苯及其衍生物	C7H8N2O2	1b	119-32-4	316312	217325	236341	232794	287583	223176	443147	312222	360436	377505	331589	262631	1.61543	0.0116387	0.108039	0.725035	-0.463878	down	C18320	-
MEDP0823	(R)-2-Hydroxy-3-phenylpropionic acid	(R)-2-羟基-3-苯基丙酸	Organic acid and Its derivatives	有机酸及其衍生物	Organic acid and Its derivatives	有机酸及其衍生物	C9H10O3	1b	7326-19-4	1.44638e+06	1.44801e+06	1.87686e+06	1.80752e+06	1.64916e+06	1.24283e+06	2.92299e+06	2.59961e+06	2.10854e+06	2.26583e+06	1.7828e+06	1.82869e+06	1.64586	0.0122416	0.109618	0.701097	-0.512313	down	C05607	ko00360,ko01100
MEDN0321	Quinic acid	奎宁酸	Organic acid and Its derivatives	有机酸及其衍生物	Organic acid and Its derivatives	有机酸及其衍生物	C7H12O6	1a	77-95-2	1.48856e+07	2.00415e+07	2.36011e+07	2.03274e+07	2.17468e+07	2.22078e+07	2.64245e+07	2.25098e+07	2.80336e+07	2.90665e+07	2.13082e+07	2.61605e+07	1.32809	0.0155824	0.128501	0.80005	-0.321837	down	C00296	ko00400,ko01100
MEDP1395	Carnitine C17:0	肉碱 C17:0	FA	脂肪酰类	CAR	酰基肉碱	C24H47NO4	2	-	122832	148752	206680	152397	131749	118900	223645	224510	191944	161549	177107	196351	1.50177	0.0157865	0.129543	0.749984	-0.415069	down	C02301	ko04714
MEDP2866	Carnitine C20:3	肉碱 C20:3	FA	脂肪酰类	CAR	酰基肉碱	C27H47NO4	3	-	122136	122712	150830	125189	208888	89090.1	225587	175313	192282	190477	159990	211322	1.5569	0.0190676	0.13687	0.708974	-0.496195	down	C02301	ko04714
MEDP1375	Carnitine C20-OH	肉碱 C20-OH	FA	脂肪酰类	CAR	酰基肉碱	C27H53NO5	3	-	9232.57	33350.4	24747.2	24212.1	34874.4	24764.2	53611	53860.4	24216.3	50572.6	31110.8	63516.2	1.33257	0.0191776	0.137104	0.546002	-0.873023	down	C02301	ko04714
MADN1997	Cys-Gly	半胱氨酰甘氨酸	Amino acid and Its metabolites	氨基酸及其代谢物	Small Peptide	小肽	C5H10N2O3S	1b	19246-18-5	962.526	962.526	11054	962.526	962.526	962.526	14957.9	8162.14	4812.63	12451.2	5758.67	7694.63	1.6311	0.0216928	0.147361	0.294715	-1.76261	down	C01419	ko00480,ko01100
MEDP1382*266	Carnitine ph-C14	肉碱 ph-C14	FA	脂肪酰类	CAR	酰基肉碱	C27H45NO4	3	-	2.00995e+06	1.78459e+06	2.56101e+06	2.17496e+06	2.98948e+06	1.32622e+06	3.10699e+06	3.33718e+06	2.53712e+06	2.89809e+06	2.43735e+06	3.27786e+06	1.49322	0.0222096	0.148036	0.730123	-0.453789	down	C02301	ko04714
MEDP1404	Carnitine C14:2-OH	肉碱 C14:2-OH	FA	脂肪酰类	CAR	酰基肉碱	C21H37NO5	3	-	8061.72	7597.24	5722.81	20004.1	13847.7	4275.5	20377.9	26395.7	15399.3	28629.7	14004.1	12991.5	1.56959	0.0236365	0.15266	0.505178	-0.985136	down	C02301	ko04714
mws1034HN	Isosakuranetin	异樱花素	Flavonoids	黄酮	Flavonoid	黄酮	C16H14O5	3	480-43-3	464822	1.23093e+06	1.08169e+06	928934	1.27189e+06	1.35383e+06	1.45236e+06	2.64744e+06	1.2185e+06	1.43366e+06	1.71553e+06	2.52909e+06	1.35596	0.0256104	0.157931	0.575824	-0.796299	down	C05334	-
MEDP2814	Carnitine C5-OH	肉碱 C5-OH	FA	脂肪酰类	CAR	酰基肉碱	C12H23NO5	3	-	123202	272344	136827	266263	209526	157553	500463	354151	355092	202245	222534	381437	1.4865	0.0261387	0.158202	0.578254	-0.790225	down	C02301	ko04714
MEDN0794	PGF1α	前列腺素F1α	FA	脂肪酰类	Oxidized lipids	氧化脂质	C20H36O5	1b	745-62-0	15020.5	17165.8	10163.8	22159.6	21393.2	14443.3	32071.6	20023.8	25671.4	15545.2	25920.3	29141.9	1.42508	0.0281676	0.162164	0.676304	-0.564256	down	C06475	-
MW0012180HN	12R-Hete	-	FA	脂肪酰类	Oxidized lipids	氧化脂质	C20H32O3	2	82337-46-0	33783.6	38552.7	29025.1	81257.9	44239.7	34921	135486	127932	51399.4	61080.8	63445.9	85941.3	1.60349	0.0314095	0.172947	0.498358	-1.00475	down	C14822	ko00590,ko01100,ko04925
MW0103467P	Adenylylselenate	腺苷硒酸	Nucleotide and Its metabolites	核苷酸及其代谢物	Nucleotide and Its metabolites	核苷酸及其代谢物	C10H14N5O10PSe	3	90120-86-8	7392.82	45318.2	18246.7	28514.3	23427.1	22219.7	20992.3	1478.56	1478.56	1478.56	1478.56	20998.2	1.44022	0.0343523	0.182903	3.02932	1.59899	up	C05686	ko00450
MW0142219HN	2-Amino-4,5-dihydroxy-6-oxo-7-(phosphonooxy)heptanoate	2-氨基-4，5-二羟基-6-氧代-7-(磷氧基）庚酸酯；2-氨基-4，5-二羟基-6-氧代-7-(膦酰氧基）庚酸酯；2-氨基-4，5-二羟基-6-氧代-7-(膦酰氧基）庚酸；2-氨基-4，5-二羟基-6-庚酮-7-磷酸	Organic acid and Its derivatives	有机酸及其衍生物	Organic acid and Its derivatives	有机酸及其衍生物	C7H14NO9P	3	-	921944	925870	967231	932815	1.08007e+06	1.01537e+06	1.34563e+06	945815	1.11624e+06	1.02504e+06	1.35766e+06	1.39473e+06	1.39107	0.0353272	0.185727	0.813251	-0.298228	down	C20644	ko01100
MEDN1156*204	FFA(20:4)	8,11-二十碳二烯酸	FA	脂肪酰类	FFA	游离脂肪酸	C20H32O2	1a	82073-91-4	2.41143e+07	1.55714e+07	2.79646e+07	7.30113e+06	2.57908e+07	2.43513e+07	3.56912e+07	3.0625e+07	2.51116e+07	3.16827e+07	2.77595e+07	2.90707e+07	1.1189	0.036035	0.185727	0.695193	-0.524515	down	C00162	ko00062,ko00071,ko00561,ko04148,ko04152,ko04714,ko04911,ko04920,ko04923,ko04930,ko04931,ko04932,ko04975,ko04977,ko04979,ko05231,ko05415
MW0156595HN	3-selenino-L-alanine	3-硒代-L-丙氨酸	Organic acid and Its derivatives	有机酸及其衍生物	Organic acid and Its derivatives	有机酸及其衍生物	C3H7NO4Se	3	-	995204	910250	683614	1.20063e+06	689696	630426	1.06259e+06	1.03815e+06	966945	1.10677e+06	1.21354e+06	1.64139e+06	1.4306	0.0395814	0.194824	0.726922	-0.460128	down	C05705	-
MADN0016	N-Acetylneuraminic Acid(SA)	N-乙酰神经氨酸	Amino acid and Its metabolites	氨基酸及其代谢物	Amino acid derivatives	氨基酸衍生物	C11H19NO9	1a	131-48-6	9.00771e+06	1.07576e+07	1.10503e+07	9.57325e+06	1.32947e+07	1.24023e+07	1.27773e+07	1.31647e+07	1.2548e+07	1.09517e+07	1.40957e+07	1.56025e+07	1.25181	0.0400993	0.195319	0.835049	-0.260066	down	C19910	-
MW0114686P	Tartaric acid	酒石酸	Organic acid and Its derivatives	有机酸及其衍生物	Organic acid and Its derivatives	有机酸及其衍生物	C4H6O6	1b	87-69-4	1.29465e+07	1.57299e+06	1.57299e+06	1.57299e+06	1.57299e+06	1.57299e+06	9.55559e+06	8.10715e+06	7.87723e+06	9.11836e+06	9.38357e+06	7.86497e+06	1.70139	0.0406245	0.196796	0.400938	-1.31855	down	C00898	ko00630,ko01100
MEDN0071	S-Sulfo-L-Cysteine	S-磺基-L-半胱氨酸	Amino acid and Its metabolites	氨基酸及其代谢物	Amino acid derivatives	氨基酸衍生物	C3H7NO5S2	1b	1637-71-4	4554.06	31486.6	41376.9	57036.5	48746.9	33224.1	59870.9	46625.6	56343.2	55556	46832.6	77346.7	1.00803	0.0413725	0.197713	0.63176	-0.662552	down	C05824	ko00270,ko01100,ko01230
MW0103699HN	Uridine-diphosphate-n-acetylgalactosamine	UDP-N-乙酰基-α-D-半乳糖胺	Nucleotide and Its metabolites	核苷酸及其代谢物	Nucleotide and Its metabolites	核苷酸及其代谢物	C17H27N3O17P2	2	-	108629	166605	121886	203149	117829	115981	113917	310828	178477	246267	202059	241860	1.32406	0.041485	0.197713	0.644868	-0.632923	down	-	-
MW0114628N	Inositol 1,3-bisphosphate	肌醇 1,3-二磷酸	Carbohydrates and Its metabolites	碳水化合物及其代谢物	Phosphate sugars	磷酸糖	C6H14O12P2	3	103597-56-4	387972	476290	474667	469879	510807	469592	486691	487054	567496	537115	475630	575270	1.21474	0.0436272	0.204092	0.891332	-0.165965	down	C04062	ko00562,ko01100,ko04070
MEDP2865	Carnitine C15:2	肉碱 C15:2	FA	脂肪酰类	CAR	酰基肉碱	C22H39NO4	3	-	32903.4	14779.9	94113.5	60037.8	12781.9	44310.1	371145	98078.3	81137.7	234167	86130.7	130813	1.55613	0.0456758	0.211444	0.258546	-1.95151	down	C02301	ko04714
MEDP1530	Carnitine C18-OH	肉碱 C18-OH	FA	脂肪酰类	CAR	酰基肉碱	C25H49NO5	2	-	82915.1	82673.5	143178	80591.2	137361	135308	169612	209234	128588	141790	124986	135256	1.2429	0.0482518	0.21936	0.727928	-0.458132	down	C02301	ko04714
