# Supplementary material for: Glutathione metabolism as a key regulator of oxidative hippocampal injury in sepsis-associated encephalopathy: an integrated proteomics and metabolomics study
Source: Front Neurosci. 2026 Jan 13;19:1671955. doi: 10.3389/fnins.2025.1671955 (PMC12835233; doi:10.3389/fnins.2025.1671955)
Supplement: Supplementary file 5 [file Table_5.xlsx]

## Sheet: Sheet1
protID	Log2FC_prot	Regulation_prot	metaID	Log2FC_meta	Regulation_meta	coefficient	pvalue	ninequadrants
P42225	0.965142	up	MW0109546P	7.62247	up	0.887788	0.000115728	3
Q61646	3.19434	up	MW0109546P	7.62247	up	0.87254	0.000213086	3
Q07797	3.12442	up	MW0109546P	7.62247	up	0.865312	0.000277225	3
P21981	1.20723	up	MW0109546P	7.62247	up	0.807574	0.00148923	3
Q61147	1.71541	up	MW0109546P	7.62247	up	0.853106	0.000418664	3
P02802	0.839538	up	MW0109546P	7.62247	up	0.872461	0.000213716	3
Q9R118	0.761972	up	MW0109546P	7.62247	up	0.820394	0.0010795	3
A0A0G2JDV3	2.45152	up	MW0109546P	7.62247	up	0.8582	0.000354101	3
Q8CFB4	3.46235	up	MW0109546P	7.62247	up	0.877322	0.000177483	3
Q61646	3.19434	up	MEDN1743	1.22811	up	0.865107	0.000279239	3
Q91X72	2.03408	up	MEDN1743	1.22811	up	0.825734	0.000937184	3
Q61147	1.71541	up	MEDN1743	1.22811	up	0.845193	0.000536703	3
Q8CFB4	3.46235	up	MEDN1743	1.22811	up	0.823963	0.000982655	3
Q921I1	1.25852	up	MEDN1743	1.22811	up	0.856475	0.000375035	3
Q60766	0.696051	up	MEDN1743	1.22811	up	0.82173	0.00104243	3
P29699	1.00064	up	MEDN1743	1.22811	up	0.892078	9.59495e-05	3
Q61838	0.753451	up	MEDN1743	1.22811	up	0.82222	0.00102907	3
Q9Z0E6	1.13708	up	MEDN1743	1.22811	up	0.807453	0.00149356	3
Q921I1	1.25852	up	MW0103467P	1.59899	up	0.809199	0.00143154	3
P29699	1.00064	up	MW0103467P	1.59899	up	0.830009	0.000834074	3
Q61838	0.753451	up	MW0103467P	1.59899	up	0.832071	0.000787572	3
P46412	0.970501	up	MW0103467P	1.59899	up	0.816834	0.00118326	3
Q3T9E4	2.09555	up	MW0103467P	1.59899	up	0.851107	0.000446359	3
Q9CQY9	-0.591193	down	MEDP2813	-0.72293	down	0.8367	0.000690507	4
Q99NF7	-1.14471	down	MADN0034	-0.2177	down	0.850305	0.000457862	4
Q99NF7	-1.14471	down	MADN0073	-0.314961	down	0.804366	0.00160826	4
Q99NF7	-1.14471	down	MADN2511	-0.433796	down	0.83153	0.000799582	4
Q99NF7	-1.14471	down	MADN0278	-0.954241	down	0.801947	0.00170273	4
Q99NF7	-1.14471	down	MADN0266HN	-0.087181	down	0.836709	0.000690337	4
Q99NF7	-1.14471	down	MW0114628N	-0.165965	down	0.913999	3.20243e-05	4
Q9CQY9	-0.591193	down	MW0010676P	-0.331452	down	0.890744	0.00010179	4
P42225	0.965142	up	MADN0361	-0.843157	down	-0.887225	0.000118546	6
Q61646	3.19434	up	MADN0361	-0.843157	down	-0.804974	0.00158516	6
Q07797	3.12442	up	MADN0361	-0.843157	down	-0.909095	4.19006e-05	6
P21981	1.20723	up	MADN0361	-0.843157	down	-0.832904	0.000769366	6
Q61147	1.71541	up	MADN0361	-0.843157	down	-0.80892	0.00144134	6
Q9R118	0.761972	up	MADN0361	-0.843157	down	-0.826624	0.000914952	6
P42225	0.965142	up	MW0158820HN	-0.329125	down	-0.866485	0.000265905	6
Q07797	3.12442	up	MW0158820HN	-0.329125	down	-0.863147	0.000299092	6
P42225	0.965142	up	MADN2008	-0.440173	down	-0.815614	0.00122051	6
Q07797	3.12442	up	MADN2008	-0.440173	down	-0.861887	0.000312423	6
P21981	1.20723	up	MADN2008	-0.440173	down	-0.804295	0.00161097	6
Q61147	1.71541	up	MADN2008	-0.440173	down	-0.801444	0.0017229	6
P42225	0.965142	up	MEDP2813	-0.72293	down	-0.829095	0.000855323	6
Q61646	3.19434	up	MEDP2813	-0.72293	down	-0.816863	0.00118237	6
Q07797	3.12442	up	MEDP2813	-0.72293	down	-0.855411	0.000388409	6
P21981	1.20723	up	MEDP2813	-0.72293	down	-0.87846	0.000169741	6
P42225	0.965142	up	MEDP1529	-0.687808	down	-0.848145	0.000490001	6
P21981	1.20723	up	MEDP1529	-0.687808	down	-0.815943	0.00121036	6
A0A0G2JDV3	2.45152	up	MEDP1529	-0.687808	down	-0.817872	0.00115223	6
P42225	0.965142	up	MEDP1526	-0.66662	down	-0.814542	0.00125399	6
P42225	0.965142	up	MEDP1422	-0.62873	down	-0.816441	0.00119516	6
P02802	0.839538	up	MEDP1422	-0.62873	down	-0.832675	0.000774334	6
Q9R118	0.761972	up	MEDP1422	-0.62873	down	-0.810787	0.00137688	6
Q61646	3.19434	up	MEDP0652	-0.419618	down	-0.805021	0.00158337	6
Q07797	3.12442	up	MEDP0382*253	-0.615848	down	-0.826655	0.000914187	6
P21981	1.20723	up	MEDP0382*253	-0.615848	down	-0.849573	0.000468568	6
Q07797	3.12442	up	MEDN0794	-0.564256	down	-0.815287	0.00123064	6
Q91X72	2.03408	up	MEDN1156*204	-0.524515	down	-0.825366	0.000946493	6
P11276	0.611	up	MEDN1156*204	-0.524515	down	-0.828635	0.0008662	6
P01027	0.986383	up	MEDN1156*204	-0.524515	down	-0.912805	3.42393e-05	6
Q921I1	1.25852	up	MEDN1156*204	-0.524515	down	-0.845088	0.000538424	6
P29699	1.00064	up	MEDN1156*204	-0.524515	down	-0.868811	0.000244536	6
Q61838	0.753451	up	MEDN1156*204	-0.524515	down	-0.825568	0.00094138	6
P21981	1.20723	up	MEDP1385	-0.686528	down	-0.848853	0.000479274	6
Q61147	1.71541	up	MEDP1528	-0.422829	down	-0.815741	0.00121658	6
P11276	0.611	up	MEDP1528	-0.422829	down	-0.816594	0.00119051	6
P02802	0.839538	up	MW0149055P	-0.239019	down	-0.831461	0.000801115	6
O35955	0.789734	up	MW0149055P	-0.239019	down	-0.813269	0.00129467	6
P02802	0.839538	up	MEDP2097	-0.463878	down	-0.803315	0.00164881	6
Q9R118	0.761972	up	MW0115361HN	-0.170651	down	-0.823123	0.00100483	6
P01029	0.63678	up	MW0127608HN	-0.313268	down	-0.826078	0.000928543	6
P01029	0.63678	up	MEDP0250	-0.435855	down	-0.848426	0.000485713	6
P28653	0.986419	up	MEDN0169	-0.516394	down	-0.830506	0.000822664	6
P28653	0.986419	up	mws1034HN	-0.796299	down	-0.832558	0.00077689	6
Q8K0E8	1.25907	up	MEDP1395	-0.415069	down	-0.811101	0.00136627	6
Q64345	1.43208	up	MW0142219HN	-0.298228	down	-0.889081	0.000109461	6
Q9CQY9	-0.591193	down	MEDN0045	-3.16702	down	0.820704	0.0010708	7
P42225	0.965142	up	MEDP0245	-1.71726	down	-0.921038	2.11503e-05	9
Q61646	3.19434	up	MEDP0245	-1.71726	down	-0.885276	0.000128712	9
Q07797	3.12442	up	MEDP0245	-1.71726	down	-0.826907	0.00090797	9
Q91X72	2.03408	up	MEDP0245	-1.71726	down	-0.850227	0.000459003	9
P21981	1.20723	up	MEDP0245	-1.71726	down	-0.823249	0.00100147	9
Q61147	1.71541	up	MEDP0245	-1.71726	down	-0.802462	0.00168227	9
P42225	0.965142	up	MEDP1593P	-1.24386	down	-0.808265	0.0014645	9
P21981	1.20723	up	MEDP1593P	-1.24386	down	-0.81351	0.00128691	9
P42225	0.965142	up	MEDP1084HN	-1.106	down	-0.829085	0.000855558	9
P21981	1.20723	up	MEDP1084HN	-1.106	down	-0.816292	0.00119968	9
Q07797	3.12442	up	MEDN0822	-1.32558	down	-0.801348	0.00172677	9
Q07797	3.12442	up	MW0107687HN	-1.21545	down	-0.831897	0.000791415	9
Q07797	3.12442	up	MEDN0769	-1.19254	down	-0.81446	0.00125659	9
Q9R118	0.761972	up	MEDN0769	-1.19254	down	-0.80568	0.00155863	9
Q07797	3.12442	up	MW0148201HN	-1.04336	down	-0.854976	0.000393988	9
Q91X72	2.03408	up	MW0115612HN	-1.74604	down	-0.832664	0.000774594	9
P01027	0.986383	up	MW0115612HN	-1.74604	down	-0.810875	0.00137392	9
Q8K0E8	1.25907	up	MW0115612HN	-1.74604	down	-0.904557	5.30391e-05	9
Q8VCM7	1.22829	up	MW0115612HN	-1.74604	down	-0.871887	0.000218353	9
E9PV24	1.26297	up	MW0115612HN	-1.74604	down	-0.890356	0.00010354	9
P21981	1.20723	up	MEDP4256	-2.60422	down	-0.815958	0.00120993	9
P02802	0.839538	up	MEDP1388	-1.00438	down	-0.86052	0.000327407	9
P02798	0.895093	up	MEDP1388	-1.00438	down	-0.841535	0.000599278	9
O35955	0.789734	up	MEDP2865	-1.95151	down	-0.822918	0.00101029	9
P01029	0.63678	up	MEDP1045	-1.04129	down	-0.856563	0.000373945	9
Q8K0E8	1.25907	up	MADN1997	-1.76261	down	-0.814398	0.00125855	9
E9PV24	1.26297	up	MADN1997	-1.76261	down	-0.810512	0.00138625	9
